# Supplementary material for: Modulation of the NOTCH1 Pathway by LUNATIC FRINGE Is Dominant over That of MANIC or RADICAL FRINGE
Source: Molecules. 2021 Sep 30;26(19):5942. doi: 10.3390/molecules26195942 (PMC8512825; doi:10.3390/molecules26195942)
Supplement: Supplementary file 1 [file molecules-26-05942-s001.zip › Supplement/Table S9.xlsx]

## Sheet: Table S9
	Table S9: Chymotrypsin digestion of mN1 EGF1-18 + LFNG expressed in CHO analyzed for Figure 3, 6, S2 and S5.
	Tab			Biological replicate number						The peptides used to generate the EICs are highlighted in red and bold
	FP021821_3			1
	FP031221_12			2
	FP040621_17			3

## Sheet: FP021821_3
Checked	Confidence	Identifying Node Type	Identifying Node	Search ID	Identifying Node No	PSM Ambiguity	Sequence	Annotated Sequence	Modifications	# Protein Groups	# Proteins	Master Protein Accessions	Protein Accessions	Protein Descriptions	# Missed Cleavages	Charge	Original Precursor Charge	DeltaScore	DeltaCn	Rank	Search Engine Rank	Concatenated Rank	m/z [Da]	MH+ [Da]	Theo. MH+ [Da]	DeltaM [ppm]	Deltam/z [Da]	Matched Ions	Total Ions	Intensity	Activation Type	MS Order	Isolation Interference [%]	Ion Inject Time [ms]	RT [min]	First Scan	Last Scan	Master Scan(s)	Spectrum File	Ions Matched	Annotation	|Log Prob|	Byonic Score	Delta Byonic Score	Delta Mod Score	PEP 2D	q-Value 2D	FDR 2D	Peptide Group FDR 2D
FALSE	High	PMI-Byonic	PMI-Byonic (A2)	A	2	Unambiguous	VGQRCQDSNPCLSTPCKNAGTCHVVDHGGTVDY	[F].VGQRcQDSNPcLstPcKNAGTcHVVDHGGTVDY.[A]	C5(Carbamidomethyl); C11(Carbamidomethyl); S13(Hex(1)Pent(2)); T14(Fuc(1)); C16(Carbamidomethyl); C22(Carbamidomethyl)	1	1	Q01705	Q01705	Neurogenic locus notch homolog protein 1 OS=Mus musculus OX=10090 GN=Notch1 PE=1 SV=3	1	5	5	1	0	1	1	1	853.167	4261.81	4261.79	4.13642	0.00352571	0	0	1.09405e+06	HCD (High Energy Collision Dissociation)	MS2	0	100	10.0656	3421	3421	3420	FP021821_3.raw	0/0		14.0258	908.003	908.003	1.2	9.42245e-15	4.76577e-15	0	0
FALSE	High	PMI-Byonic	PMI-Byonic (A2)	A	2	Unambiguous	VGQRCQDSNPCLSTPCKNAGTCHVVDHGGTVDY	[F].VGQRcQDSNPcLstPcKNAGTcHVVDHGGTVDY.[A]	C5(Carbamidomethyl); C11(Carbamidomethyl); S13(Hex(1)Pent(2)); T14(Fuc(1)); C16(Carbamidomethyl); C22(Carbamidomethyl)	1	1	Q01705	Q01705	Neurogenic locus notch homolog protein 1 OS=Mus musculus OX=10090 GN=Notch1 PE=1 SV=3	1	4	4	1	0	1	1	1	1066.2	4261.78	4261.79	-2.49127	-0.00265432	0	0	85756.9	HCD (High Energy Collision Dissociation)	MS2	0	100	10.0227	3403	3403	3398	FP021821_3.raw	0/0		3.09245	263.508	263.508	1.2	0.000808257	8.69819e-05	0	0
FALSE	High	PMI-Byonic	PMI-Byonic (A2)	A	2	Unambiguous	VGQRCQDSNPCLSTPCKNAGTCHVVDHGGTVDY	[F].VGQRcQDSNPcLStPcKNAGTcHVVDHGGTVDY.[A]	C5(Carbamidomethyl); C11(Carbamidomethyl); T14(Hex(1)); C16(Carbamidomethyl); C22(Carbamidomethyl)	1	1	Q01705	Q01705	Neurogenic locus notch homolog protein 1 OS=Mus musculus OX=10090 GN=Notch1 PE=1 SV=3	1	5	5	1	0	1	1	1	771.538	3853.66	3851.65	522.972	0.402861	0	0	283876	HCD (High Energy Collision Dissociation)	MS2	30.1402	100	9.99263	3390	3390	3388	FP021821_3.raw	0/0		4.71345	284.971	284.971	1.2	1.93442e-05	1.89541e-06	0	0
FALSE	High	PMI-Byonic	PMI-Byonic (A2)	A	2	Unambiguous	VGQRCQDSNPCLSTPCKNAGTCHVVDHGGTVDY	[F].VGQRcQDSNPcLSTPcKNAGtcHVVDHGGtVDY.[A]	C5(Carbamidomethyl); C11(Carbamidomethyl); C16(Carbamidomethyl); T21(Hex(1)); C22(Carbamidomethyl); T30(Fuc(1))	1	1	Q01705	Q01705	Neurogenic locus notch homolog protein 1 OS=Mus musculus OX=10090 GN=Notch1 PE=1 SV=3	1	5	5	1	0	1	1	1	800.349	3997.72	3997.71	2.66511	0.00213087	0	0	99686.9	HCD (High Energy Collision Dissociation)	MS2	0	100	9.97119	3381	3381	3377	FP021821_3.raw	0/0		2.72701	179.565	179.565	0.12477	0.00187497	0.000221676	0	0
FALSE	High	PMI-Byonic	PMI-Byonic (A2)	A	2	Unambiguous	VGQRCQDSNPCLSTPCKNAGTCHVVDHGGTVDY	[F].VGQRcQDSNPcLstPcKNAGTcHVVDHGGTVDY.[A]	C5(Carbamidomethyl); C11(Carbamidomethyl); S13(Hex(1)Pent(2)); T14(Fuc(1)); C16(Carbamidomethyl); C22(Carbamidomethyl)	1	1	Q01705	Q01705	Neurogenic locus notch homolog protein 1 OS=Mus musculus OX=10090 GN=Notch1 PE=1 SV=3	1	5	5	1	0	1	1	1	853.768	4264.81	4261.79	708.753	0.604112	0	0	180720	HCD (High Energy Collision Dissociation)	MS2	41.0687	100	9.95414	3374	3374	3366	FP021821_3.raw	0/0		5.41079	461.447	461.447	1.2	3.88338e-06	1.05883e-06	0	0
FALSE	High	PMI-Byonic	PMI-Byonic (A2)	A	2	Unambiguous	VGQRCQDSNPCLSTPCKNAGTCHVVDHGGTVDY	[F].VGQRcQDSNPcLstPcKNAGTcHVVDHGGTVDY.[A]	C5(Carbamidomethyl); C11(Carbamidomethyl); S13(HexNAc(1)Hex(1)Fuc(1)); T14(Hex(1)Pent(2)R0); C16(Carbamidomethyl); C22(Carbamidomethyl)	1	1	Q01705	Q01705	Neurogenic locus notch homolog protein 1 OS=Mus musculus OX=10090 GN=Notch1 PE=1 SV=3	1	5	5	1	0	1	1	1	926.593	4628.94	4626.92	435.418	0.402929	0	0	281355	HCD (High Energy Collision Dissociation)	MS2	0	100	9.95196	3373	3373	3366	FP021821_3.raw	0/0		4.28953	275.169	275.169	0	5.13413e-05	5.14781e-06	0	0
FALSE	High	PMI-Byonic	PMI-Byonic (A2)	A	2	Unambiguous	VGQRCQDSNPCLSTPCKNAGTCHVVDHGGTVDY	[F].VGQRcQDSNPcLstPcKNAGTcHVVDHGGTVDY.[A]	C5(Carbamidomethyl); C11(Carbamidomethyl); S13(HexNAc(1)Hex(1)Fuc(1)); T14(Hex(1)Pent(2)); C16(Carbamidomethyl); C22(Carbamidomethyl)	1	1	Q01705	Q01705	Neurogenic locus notch homolog protein 1 OS=Mus musculus OX=10090 GN=Notch1 PE=1 SV=3	1	5	5	1	0	1	1	1	926.795	4629.95	4626.92	653.47	0.604711	0	0	149708	HCD (High Energy Collision Dissociation)	MS2	61.4753	100	10.1044	3438	3438	3431	FP021821_3.raw	0/0		2.44014	11.7546	11.7546	0	0.00362965	0.00035394	0	0
FALSE	High	PMI-Byonic	PMI-Byonic (A2)	A	2	Unambiguous	VGQRCQDSNPCLSTPCKNAGTCHVVDHGGTVDY	[F].VGQRcQDSNPcLSTPcKNAGTcHVVDHGGTVDY.[A]	C5(Carbamidomethyl); C11(Carbamidomethyl); C16(Carbamidomethyl); C22(Carbamidomethyl)	1	1	Q01705	Q01705	Neurogenic locus notch homolog protein 1 OS=Mus musculus OX=10090 GN=Notch1 PE=1 SV=3	1	5	5	1	0	1	1	1	739.329	3692.62	3689.59	819.364	0.604624	0	0	184754	HCD (High Energy Collision Dissociation)	MS2	37.6518	100	10.128	3448	3448	3442	FP021821_3.raw	0/0		2.9028	216.212	216.212	216.212	0.00125083	0.000164663	0	0
FALSE	High	PMI-Byonic	PMI-Byonic (A2)	A	2	Unambiguous	VGQRCQDSNPCLSTPCKNAGTCHVVDHGGTVDY	[F].VGQRcQDSNPcLstPcKNAGTcHVVDHGGTVDY.[A]	C5(Carbamidomethyl); C11(Carbamidomethyl); S13(Hex(1)Pent(2)); T14(Fuc(1)); C16(Carbamidomethyl); C22(Carbamidomethyl)	1	1	Q01705	Q01705	Neurogenic locus notch homolog protein 1 OS=Mus musculus OX=10090 GN=Notch1 PE=1 SV=3	1	5	5	1	0	1	1	1	853.165	4261.8	4261.79	1.34373	0.00114534	0	0	237239	HCD (High Energy Collision Dissociation)	MS2	0	100	10.2013	3479	3479	3475	FP021821_3.raw	0/0		6.27593	387.723	387.723	1.2	5.29751e-07	1.14652e-07	0	0
FALSE	Medium	PMI-Byonic	PMI-Byonic (A2)	A	2	Unambiguous	VGQRCQDSNPCLSTPCKNAGTCHVVDHGGTVDYACSCPLGFSGPL	[F].VGQRcQDSNPcLStPcKNAGTcHVVDHGGtVDYAcScPLGFSGPL.[C]	C5(Carbamidomethyl); C11(Carbamidomethyl); T14(Hex(1)Pent(2)); C16(Carbamidomethyl); C22(Carbamidomethyl); T30(Fuc(1)); C35(Carbamidomethyl); C37(Carbamidomethyl)	1	1	Q01705	Q01705	Neurogenic locus notch homolog protein 1 OS=Mus musculus OX=10090 GN=Notch1 PE=1 SV=3	4	5	5	1	0	1	1	1	1102.48	5508.36	5508.34	4.82195	0.00531219	0	0	93355.6	HCD (High Energy Collision Dissociation)	MS2	0	100	13.2985	4801	4801	4795	FP021821_3.raw	0/0		1.18376	30.718	30.718	0	0.0655002	0.0123457	0.0104167	0.0192307
FALSE	Medium	PMI-Byonic	PMI-Byonic (A2)	A	2	Unambiguous	VGQRCQDSNPCLSTPCKNAGTCHVVDHGGTVDY	[F].VGQRcQDSNPcLSTPcKnAGTcHVVDHGGTVDY.[A]	C5(Carbamidomethyl); C11(Carbamidomethyl); C16(Carbamidomethyl); N18(Deamidated); C22(Carbamidomethyl)	1	1	Q01705	Q01705	Neurogenic locus notch homolog protein 1 OS=Mus musculus OX=10090 GN=Notch1 PE=1 SV=3	1	5	5	1	0	1	1	1	739.329	3692.62	3690.58	552.02	0.407455	0	0	163531	HCD (High Energy Collision Dissociation)	MS2	25.1821	100	10.2635	3506	3506	3497	FP021821_3.raw	0/0		1.33098	39.561	39.561	7.50855	0.0466686	0.0123457	0.010989	0.0212766
FALSE	High	PMI-Byonic	PMI-Byonic (A2)	A	2	Unambiguous	VGQRCQDSNPCLSTPCKNAGTCHVVDHGGTVDY	[F].VGQRcQDSNPcLstPcKNAGTcHVVDHGGTVDY.[A]	C5(Carbamidomethyl); C11(Carbamidomethyl); S13(Hex(1)Pent(2)); T14(Fuc(1)); C16(Carbamidomethyl); C22(Carbamidomethyl)	1	1	Q01705	Q01705	Neurogenic locus notch homolog protein 1 OS=Mus musculus OX=10090 GN=Notch1 PE=1 SV=3	1	5	5	1	0	1	1	1	853.165	4261.8	4261.79	1.77337	0.00151155	0	0	67934.8	HCD (High Energy Collision Dissociation)	MS2	0	100	10.3408	3539	3539	3530	FP021821_3.raw	0/0		3.23316	114.124	114.124	0.28	0.000584574	7.5712e-05	0	0
FALSE	High	PMI-Byonic	PMI-Byonic (A2)	A	2	Unambiguous	VGQRCQDSNPCLSTPCKNAGTCHVVDHGGTVDY	[F].VGQRcQDSNPcLstPcKNAGTcHVVDHGGTVDY.[A]	C5(Carbamidomethyl); C11(Carbamidomethyl); S13(Hex(1)Pent(2)); T14(HexNAc(1)Hex(1)Fuc(1)NeuAc(1)); C16(Carbamidomethyl); C22(Carbamidomethyl)	1	1	Q01705	Q01705	Neurogenic locus notch homolog protein 1 OS=Mus musculus OX=10090 GN=Notch1 PE=1 SV=3	1	5	5	1	0	1	1	1	985.016	4921.05	4918.02	616.314	0.606209	0	0	289018	HCD (High Energy Collision Dissociation)	MS2	64.2191	100	10.5478	3627	3627	3618	FP021821_3.raw	0/0		3.53402	215.226	215.226	0	0.000292402	2.13918e-05	0	0
FALSE	Medium	PMI-Byonic	PMI-Byonic (A2)	A	2	Unambiguous	VGQRCQDSNPCLSTPCKNAGTCHVVDHGGTVDYACSCPL	[F].VGQRcQDSNPcLStPcKNAGtcHVVDHGGTVDYAcScPL.[G]	C5(Carbamidomethyl); C11(Carbamidomethyl); T14(Hex(1)Pent(2)); C16(Carbamidomethyl); T21(Fuc(1)); C22(Carbamidomethyl); C35(Carbamidomethyl); C37(Carbamidomethyl)	1	1	Q01705	Q01705	Neurogenic locus notch homolog protein 1 OS=Mus musculus OX=10090 GN=Notch1 PE=1 SV=3	2	5	5	1	0	1	1	1	990.823	4950.08	4950.06	5.58469	0.0055289	0	0	151038	HCD (High Energy Collision Dissociation)	MS2	2.1834	100	11.1918	3901	3901	3893	FP021821_3.raw	0/0		0.657062	40.6937	40.6937	0	0.220261	0.0123457	0.00934579	0.0169491
FALSE	Medium	PMI-Byonic	PMI-Byonic (A2)	A	2	Unambiguous	VGQRCQDSNPCLSTPCKNAGTCHVVDHGGTVDY	[F].VGQRcQDSNPcLstPcKNAGTcHVVDHGGTVDY.[A]	C5(Carbamidomethyl); C11(Carbamidomethyl); S13(Hex(1)Pent(1)R0); T14(Fuc(1)); C16(Carbamidomethyl); C22(Carbamidomethyl)	1	1	Q01705	Q01705	Neurogenic locus notch homolog protein 1 OS=Mus musculus OX=10090 GN=Notch1 PE=1 SV=3	1	5	5	1	0	1	1	1	827.362	4132.78	4129.75	734.524	0.60668	0	0	111913	HCD (High Energy Collision Dissociation)	MS2	24.7181	100	10.0293	3406	3406	3398	FP021821_3.raw	0/0		1.66215	12.6402	12.6402	1.42109e-14	0.0217694	0.0123457	0.0116279	0.0222222
FALSE	Medium	PMI-Byonic	PMI-Byonic (A2)	A	2	Unambiguous	VGQRCQDSNPCLSTPCKNAGTCHVVDHGGTVDYACSCPL	[F].VGQRcQDSNPcLstPcKNAGTcHVVDHGGTVDYAcScPL.[G]	C5(Carbamidomethyl); C11(Carbamidomethyl); S13(Hex(1)Pent(2)); T14(Fuc(1)); C16(Carbamidomethyl); C22(Carbamidomethyl); C35(Carbamidomethyl); C37(Carbamidomethyl)	1	1	Q01705	Q01705	Neurogenic locus notch homolog protein 1 OS=Mus musculus OX=10090 GN=Notch1 PE=1 SV=3	2	5	5	1	0	1	1	1	990.82	4950.07	4950.06	2.99535	0.00296543	0	0	352157	HCD (High Energy Collision Dissociation)	MS2	5.20966	100	11.3061	3949	3949	3948	FP021821_3.raw	0/0		0.601569	45.2772	45.2772	0	0.250283	0.0123457	0.00925925	0.0169491
FALSE	Medium	PMI-Byonic	PMI-Byonic (A2)	A	2	Unambiguous	VGQRCQDSNPCLSTPCKNAGTCHVVDHGGTVDY	[F].VGQRcQDSNPcLstPcKnAGTcHVVDHGGTVDY.[A]	C5(Carbamidomethyl); C11(Carbamidomethyl); S13(HexNAc(1)Hex(1)Fuc(1)); T14(Hex(1)Pent(2)); C16(Carbamidomethyl); N18(Deamidated); C22(Carbamidomethyl)	1	1	Q01705	Q01705	Neurogenic locus notch homolog protein 1 OS=Mus musculus OX=10090 GN=Notch1 PE=1 SV=3	1	5	5	1	0	1	1	1	926.998	4630.96	4627.91	660.227	0.611094	0	0	160236	HCD (High Energy Collision Dissociation)	MS2	26.8062	100	10.0829	3429	3429	3420	FP021821_3.raw	0/0		1.24177	0.49127	0.49127	0	0.05731	0.0123457	0.0105263	0.0196078
FALSE	High	PMI-Byonic	PMI-Byonic (A2)	A	2	Unambiguous	ACSCPLGFSGPL	[Y].AcScPLGFSGPL.[C]	C2(Carbamidomethyl); C4(Carbamidomethyl)	1	1	Q01705	Q01705	Neurogenic locus notch homolog protein 1 OS=Mus musculus OX=10090 GN=Notch1 PE=1 SV=3	2	2	2	1	0	1	1	1	633.288	1265.57	1265.57	2.64367	0.00167287	0	0	484955	HCD (High Energy Collision Dissociation)	MS2	4.1608	100	16.7494	6270	6270	6269	FP021821_3.raw	0/0		7.31044	644.425	644.425	644.425	4.89282e-08	6.45099e-09	0	0
FALSE	High	PMI-Byonic	PMI-Byonic (A2)	A	2	Unambiguous	ACSCPLGFSGPL	[Y].AcScPLGFSGPL.[C]	C2(Carbamidomethyl); C4(Carbamidomethyl)	1	1	Q01705	Q01705	Neurogenic locus notch homolog protein 1 OS=Mus musculus OX=10090 GN=Notch1 PE=1 SV=3	2	2	2	1	0	1	1	1	633.287	1265.57	1265.57	1.58266	0.00100148	0	0	79027	HCD (High Energy Collision Dissociation)	MS2	38.3886	100	16.6288	6219	6219	6214	FP021821_3.raw	0/0		3.00531	358.693	358.693	358.693	0.000987845	0.000134478	0	0
FALSE	Medium	PMI-Byonic	PMI-Byonic (A2)	A	2	Unambiguous	GFSGPL	[L].GFSGPL.[C]		1	1	Q01705	Q01705	Neurogenic locus notch homolog protein 1 OS=Mus musculus OX=10090 GN=Notch1 PE=1 SV=3	1	3	3	1	0	1	1	1	577.327	1729.97	577.298	1.99666e+06	384.223	0	0	430549	HCD (High Energy Collision Dissociation)	MS2	32.1538	100	13.24	4776	4776	4773	FP021821_3.raw	0/0		1.08072	333.922	150.966	150.966	0.0830394	0.0123457	0.0102041	0.0188679
FALSE	High	PMI-Byonic	PMI-Byonic (A2)	A	2	Unambiguous	CLTPLDNACL	[L].cLTPLDNAcL.[A]	C1(Carbamidomethyl); C9(Carbamidomethyl)	1	1	Q01705	Q01705	Neurogenic locus notch homolog protein 1 OS=Mus musculus OX=10090 GN=Notch1 PE=1 SV=3	2	2	2	1	0	1	1	1	588.775	1176.54	1176.54	3.20583	0.00188589	0	0	229413	HCD (High Energy Collision Dissociation)	MS2	4.55359	100	15.5619	5766	5766	5763	FP021821_3.raw	0/0		2.65792	464.773	257.093	257.093	0.00219827	0.000269524	0	0
FALSE	High	PMI-Byonic	PMI-Byonic (A2)	A	2	Unambiguous	CLTPLDNACL	[L].cLTPLDNAcL.[A]	C1(Carbamidomethyl); C9(Carbamidomethyl)	1	1	Q01705	Q01705	Neurogenic locus notch homolog protein 1 OS=Mus musculus OX=10090 GN=Notch1 PE=1 SV=3	2	2	2	1	0	1	1	1	588.775	1176.54	1176.54	2.79081	0.00164175	0	0	1.30801e+06	HCD (High Energy Collision Dissociation)	MS2	5.05304	100	15.6872	5819	5819	5818	FP021821_3.raw	0/0		6.03559	622.442	276.456	276.456	9.21318e-07	1.86839e-07	0	0
FALSE	Medium	PMI-Byonic	PMI-Byonic (A2)	A	2	Unambiguous	CLTPLDNACL	[L].cLTPLDNAcL.[A]	C1(Carbamidomethyl); C9(Carbamidomethyl)	1	1	Q01705	Q01705	Neurogenic locus notch homolog protein 1 OS=Mus musculus OX=10090 GN=Notch1 PE=1 SV=3	2	2	2	1	0	1	1	1	588.775	1176.54	1176.54	3.41333	0.00200796	0	0	205149	HCD (High Energy Collision Dissociation)	MS2	41.0645	100	15.8271	5879	5879	5873	FP021821_3.raw	0/0		0.279215	127.197	127.197	127.197	0.525756	0.0123457	0.00840335	0
FALSE	Medium	PMI-Byonic	PMI-Byonic (A2)	A	2	Unambiguous	ANPCRNGGTCDLLTLTEY	[L].ANPcRNGGtcDLLTLTEY.[K]	C4(Carbamidomethyl); T9(Fuc(1)); C10(Carbamidomethyl)	1	1	Q01705	Q01705	Neurogenic locus notch homolog protein 1 OS=Mus musculus OX=10090 GN=Notch1 PE=1 SV=3	3	2	2	1	0	1	1	1	1101	2200.99	2200.98	1.22093	0.00134362	0	0	146320	HCD (High Energy Collision Dissociation)	MS2	0	100	15.2548	5636	5636	5631	FP021821_3.raw	0/0		1.1837	223.805	223.805	6.4	0.0655091	0.0123457	0.0103093	0
FALSE	High	PMI-Byonic	PMI-Byonic (A2)	A	2	Unambiguous	ANPCRNGGTCDLLTLTEY	[L].ANPcRNGGtcDLLTLTEY.[K]	C4(Carbamidomethyl); T9(Fuc(1)); C10(Carbamidomethyl)	1	1	Q01705	Q01705	Neurogenic locus notch homolog protein 1 OS=Mus musculus OX=10090 GN=Notch1 PE=1 SV=3	3	2	2	1	0	1	1	1	1101	2201	2200.98	4.65955	0.0051278	0	0	464089	HCD (High Energy Collision Dissociation)	MS2	0	100	15.3782	5688	5688	5686	FP021821_3.raw	0/0		3.92758	367.665	367.665	5.38257	0.000118147	9.65465e-06	0	0
FALSE	Medium	PMI-Byonic	PMI-Byonic (A2)	A	2	Unambiguous	ANPCRNGGTCDLLTLTEY	[L].ANPcRNGGTcDLLTLTEY.[K]	C4(Carbamidomethyl); C10(Carbamidomethyl)	1	1	Q01705	Q01705	Neurogenic locus notch homolog protein 1 OS=Mus musculus OX=10090 GN=Notch1 PE=1 SV=3	3	2	2	1	0	1	1	1	1027.97	2054.94	2054.93	7.27122	0.00747091	0	0	81045.3	HCD (High Energy Collision Dissociation)	MS2	0	100	15.4107	5702	5702	5697	FP021821_3.raw	0/0		0.21716	38.032	38.032	38.032	0.606512	0.0123457	0.00833333	0.015625
FALSE	Medium	PMI-Byonic	PMI-Byonic (A2)	A	2	Unambiguous	LTLTEYKCRCPPGW	[L].LTLTEYKcRcPPGW.[S]	C8(Carbamidomethyl); C10(Carbamidomethyl)	1	1	Q01705	Q01705	Neurogenic locus notch homolog protein 1 OS=Mus musculus OX=10090 GN=Notch1 PE=1 SV=3	3	3	3	1	0	1	1	1	594.296	1780.87	1780.85	13.0939	0.00777274	0	0	104019	HCD (High Energy Collision Dissociation)	MS2	4.907	100	12.9719	4662	4662	4652	FP021821_3.raw	0/0		0.197132	52.0673	52.0673	52.0673	0.635138	0.0123457	0.00826446	0.0153846
FALSE	High	PMI-Byonic	PMI-Byonic (A2)	A	2	Unambiguous	KCRCPPGWSGKSCQQADPCASNPCANGGQCLPF	[Y].KcRcPPGWsGKScQQADPcASNPcANGGQcLPF.[E]	C2(Carbamidomethyl); C4(Carbamidomethyl); S9(Hex(1)Pent(2)); C13(Carbamidomethyl); C19(Carbamidomethyl); C24(Carbamidomethyl); C30(Carbamidomethyl)	1	1	Q01705	Q01705	Neurogenic locus notch homolog protein 1 OS=Mus musculus OX=10090 GN=Notch1 PE=1 SV=3	1	4	4	1	0	1	1	1	1045.93	4180.71	4178.71	479.349	0.500765	0	0	438366	HCD (High Energy Collision Dissociation)	MS2	0	100	12.115	4296	4296	4289	FP021821_3.raw	0/0		3.5864	192.379	192.379	2.4	0.000259176	1.63731e-05	0	0
FALSE	High	PMI-Byonic	PMI-Byonic (A2)	A	2	Unambiguous	KCRCPPGWSGKSCQQADPCASNPCANGGQCLPFESSY	[Y].KcRcPPGWsGKScQQADPcASNPcANGGQcLPFESSY.[I]	C2(Carbamidomethyl); C4(Carbamidomethyl); S9(Hex(1)Pent(2)); C13(Carbamidomethyl); C19(Carbamidomethyl); C24(Carbamidomethyl); C30(Carbamidomethyl)	1	1	Q01705	Q01705	Neurogenic locus notch homolog protein 1 OS=Mus musculus OX=10090 GN=Notch1 PE=1 SV=3	2	4	4	1	0	1	1	1	1162.73	4647.89	4644.88	648.938	0.753559	0	0	508234	HCD (High Energy Collision Dissociation)	MS2	25.012	100	12.3122	4380	4380	4377	FP021821_3.raw	0/0		6.18413	448.633	448.633	2.4	6.54436e-07	1.56236e-07	0	0
FALSE	High	PMI-Byonic	PMI-Byonic (A2)	A	2	Unambiguous	KCRCPPGWSGKSCQQADPCASNPCANGGQCLPFESSY	[Y].KcRcPPGWsGKScQQADPcASNPcANGGQcLPFESSY.[I]	C2(Carbamidomethyl); C4(Carbamidomethyl); S9(Hex(1)Pent(2)); C13(Carbamidomethyl); C19(Carbamidomethyl); C24(Carbamidomethyl); C30(Carbamidomethyl)	1	1	Q01705	Q01705	Neurogenic locus notch homolog protein 1 OS=Mus musculus OX=10090 GN=Notch1 PE=1 SV=3	2	4	4	1	0	1	1	1	1161.98	4644.88	4644.88	1.48792	0.0017278	0	0	246297	HCD (High Energy Collision Dissociation)	MS2	0	100	12.566	4488	4488	4487	FP021821_3.raw	0/0		8.05886	605.454	605.454	2.4	8.73262e-09	1.66139e-09	0	0
FALSE	High	PMI-Byonic	PMI-Byonic (A2)	A	2	Unambiguous	KCRCPPGWSGKSCQQADPCASNPCANGGQCLPFESSY	[Y].KcRcPPGWSGKscQQADPcASNPcANGGQcLPFESSY.[I]	C2(Carbamidomethyl); C4(Carbamidomethyl); S12(Hex(1)Pent(2)); C13(Carbamidomethyl); C19(Carbamidomethyl); C24(Carbamidomethyl); C30(Carbamidomethyl)	1	1	Q01705	Q01705	Neurogenic locus notch homolog protein 1 OS=Mus musculus OX=10090 GN=Notch1 PE=1 SV=3	2	4	4	1	0	1	1	1	1161.98	4644.9	4644.88	4.95697	0.00575613	0	0	610061	HCD (High Energy Collision Dissociation)	MS2	0.593684	100	12.4372	4433	4433	4432	FP021821_3.raw	0/0		11.8304	809.817	709.954	0	1.47779e-12	5.90121e-13	0	0
FALSE	High	PMI-Byonic	PMI-Byonic (A2)	A	2	Unambiguous	KCRCPPGWSGKSCQQADPCASNPCANGGQCLPFESSY	[Y].KcRcPPGWSGKScQQADPcAsNPcANGGQcLPFESSY.[I]	C2(Carbamidomethyl); C4(Carbamidomethyl); C13(Carbamidomethyl); C19(Carbamidomethyl); S21(Hex(1)); C24(Carbamidomethyl); C30(Carbamidomethyl)	1	1	Q01705	Q01705	Neurogenic locus notch homolog protein 1 OS=Mus musculus OX=10090 GN=Notch1 PE=1 SV=3	2	4	4	1	0	1	1	1	1096.46	4382.81	4380.79	459.687	0.503448	0	0	209113	HCD (High Energy Collision Dissociation)	MS2	0	100	12.5597	4486	4486	4476	FP021821_3.raw	0/0		2.33543	88.6199	88.6199	2.84217e-14	0.00461923	0.000407931	0	0
FALSE	High	PMI-Byonic	PMI-Byonic (A2)	A	2	Unambiguous	KCRCPPGWSGKSCQQADPCASNPCANGGQCLPFESSY	[Y].KcRcPPGWsGKScQQADPcASNPcANGGQcLPFESSY.[I]	C2(Carbamidomethyl); C4(Carbamidomethyl); S9(Hex(1)Pent(2)); C13(Carbamidomethyl); C19(Carbamidomethyl); C24(Carbamidomethyl); C30(Carbamidomethyl)	1	1	Q01705	Q01705	Neurogenic locus notch homolog protein 1 OS=Mus musculus OX=10090 GN=Notch1 PE=1 SV=3	2	4	4	1	0	1	1	1	1162.98	4648.89	4644.88	864.754	1.00417	0	0	676790	HCD (High Energy Collision Dissociation)	MS2	39.253	100	12.7074	4549	4549	4542	FP021821_3.raw	0/0		5.99296	494.909	494.909	0.186961	1.01633e-06	2.18742e-07	0	0
FALSE	Medium	PMI-Byonic	PMI-Byonic (A2)	A	2	Unambiguous	KCRCPPGWSGKSCQQADPCASNPCANGGQCLPFESSY	[Y].KcRcPPGWsGKScQQADPcASNPcANGGqcLPFESSY.[I]	C2(Carbamidomethyl); C4(Carbamidomethyl); S9(Hex(1)); C13(Carbamidomethyl); C19(Carbamidomethyl); C24(Carbamidomethyl); Q29(Deamidated); C30(Carbamidomethyl)	1	1	Q01705	Q01705	Neurogenic locus notch homolog protein 1 OS=Mus musculus OX=10090 GN=Notch1 PE=1 SV=3	2	4	4	1	0	1	1	1	1096.71	4383.81	4381.78	464.011	0.508298	0	0	351901	HCD (High Energy Collision Dissociation)	MS2	20.8561	100	12.4265	4429	4429	4421	FP021821_3.raw	0/0		0.511342	191.878	191.878	0	0.308076	0.0123457	0.0090909	0.0166666
FALSE	High	PMI-Byonic	PMI-Byonic (A2)	A	2	Unambiguous	KCRCPPGWSGKSCQQADPCASNPCANGGQCLPFESSY	[Y].KcRcPPGWsGKScQQADPcASNPcANGGQcLPFESSY.[I]	C2(Carbamidomethyl); C4(Carbamidomethyl); S9(Hex(1)Pent(2)); C13(Carbamidomethyl); C19(Carbamidomethyl); C24(Carbamidomethyl); C30(Carbamidomethyl)	1	1	Q01705	Q01705	Neurogenic locus notch homolog protein 1 OS=Mus musculus OX=10090 GN=Notch1 PE=1 SV=3	2	4	4	1	0	1	1	1	1162.48	4646.89	4644.88	432.806	0.502582	0	0	243485	HCD (High Energy Collision Dissociation)	MS2	0	100	12.8428	4607	4607	4597	FP021821_3.raw	0/0		3.49465	204.544	204.544	2.4	0.00032015	3.63432e-05	0	0
FALSE	High	PMI-Byonic	PMI-Byonic (A2)	A	2	Unambiguous	KCRCPPGWSGKSCQQADPCASNPCANGGQCLPF	[Y].KcRcPPGWsGKScQQADPcASNPcANGGQcLPF.[E]	C2(Carbamidomethyl); C4(Carbamidomethyl); S9(Hex(1)Pent(2)); C13(Carbamidomethyl); C19(Carbamidomethyl); C24(Carbamidomethyl); C30(Carbamidomethyl)	1	1	Q01705	Q01705	Neurogenic locus notch homolog protein 1 OS=Mus musculus OX=10090 GN=Notch1 PE=1 SV=3	1	4	4	1	0	1	1	1	1045.43	4178.7	4178.71	-1.37071	-0.00143195	0	0	199420	HCD (High Energy Collision Dissociation)	MS2	0	100	11.8626	4188	4188	4179	FP021821_3.raw	0/0		4.41199	338.815	338.815	2.4	3.87265e-05	3.193e-06	0	0
FALSE	High	PMI-Byonic	PMI-Byonic (A2)	A	2	Unambiguous	KCRCPPGWSGKSCQQADPCASNPCANGGQCLPF	[Y].KcRcPPGWsGKScQQADPcASNPcANGGQcLPF.[E]	C2(Carbamidomethyl); C4(Carbamidomethyl); S9(Hex(1)Pent(2)); C13(Carbamidomethyl); C19(Carbamidomethyl); C24(Carbamidomethyl); C30(Carbamidomethyl)	1	1	Q01705	Q01705	Neurogenic locus notch homolog protein 1 OS=Mus musculus OX=10090 GN=Notch1 PE=1 SV=3	1	4	4	1	0	1	1	1	1045.44	4178.72	4178.71	4.12123	0.00430536	0	0	341677	HCD (High Energy Collision Dissociation)	MS2	0	100	11.9853	4240	4240	4234	FP021821_3.raw	0/0		5.54102	404.423	404.423	2.4	2.87726e-06	7.2932e-07	0	0
FALSE	Medium	PMI-Byonic	PMI-Byonic (A2)	A	2	Unambiguous	SGKSCQQADPCASNPCANGGQCLPFESSY	[W].sGKScQQADPcASNPcANGGQcLPFESSY.[I]	S1(Hex(1)Pent(2)); C5(Carbamidomethyl); C11(Carbamidomethyl); C16(Carbamidomethyl); C22(Carbamidomethyl)	1	1	Q01705	Q01705	Neurogenic locus notch homolog protein 1 OS=Mus musculus OX=10090 GN=Notch1 PE=1 SV=3	1	3	3	1	0	1	1	1	1201.81	3603.42	3603.41	1.71593	0.00206106	0	0	150280	HCD (High Energy Collision Dissociation)	MS2	0	100	13.5334	4902	4902	4894	FP021821_3.raw	0/0		0.89048	58.2145	58.2145	0.4	0.128683	0.0123457	0.00980391	0.0181818
FALSE	High	PMI-Byonic	PMI-Byonic (A2)	A	2	Unambiguous	SGKSCQQADPCASNPCANGGQCLPFESSY	[W].SGKScQQADPcAsNPcANGGQcLPFESSY.[I]	C5(Carbamidomethyl); C11(Carbamidomethyl); S13(Hex(1)Pent(2)); C16(Carbamidomethyl); C22(Carbamidomethyl)	1	1	Q01705	Q01705	Neurogenic locus notch homolog protein 1 OS=Mus musculus OX=10090 GN=Notch1 PE=1 SV=3	1	3	3	1	0	1	1	1	1202.81	3606.43	3603.41	835.987	1.00414	0	0	452392	HCD (High Energy Collision Dissociation)	MS2	0	100	13.408	4848	4848	4839	FP021821_3.raw	0/0		3.0729	278.055	278.055	10.4	0.000845482	9.84743e-05	0	0
FALSE	High	PMI-Byonic	PMI-Byonic (A2)	A	2	Unambiguous	ICRCPPGFHGPTCRQDVNECSQNPGLCRHGGTCHNEIGSY	[Y].IcRcPPGFHGPtcRQDVNEcSQNPGLcRHGGTcHNEIGSY.[R]	C2(Carbamidomethyl); C4(Carbamidomethyl); T12(Fuc(1)); C13(Carbamidomethyl); C20(Carbamidomethyl); C27(Carbamidomethyl); C33(Carbamidomethyl)	1	1	Q01705	Q01705	Neurogenic locus notch homolog protein 1 OS=Mus musculus OX=10090 GN=Notch1 PE=1 SV=3	2	6	6	1	0	1	1	1	806.018	4831.07	4831.05	4.38339	0.0035294	0	0	167148	HCD (High Energy Collision Dissociation)	MS2	0	100	10.1494	3457	3457	3453	FP021821_3.raw	0/0		2.20334	339.145	339.145	3.6	0.00626128	0.000481097	0	0
FALSE	Medium	PMI-Byonic	PMI-Byonic (A2)	A	2	Unambiguous	ICRCPPGFHGPTCRQDVNECSQNPGLCRHGGTCHNEIGSY	[Y].IcRcPPGFHGPtcRQDVNEcSQNPGLcRHGGTcHNEIGSY.[R]	C2(Carbamidomethyl); C4(Carbamidomethyl); T12(Fuc(1)); C13(Carbamidomethyl); C20(Carbamidomethyl); C27(Carbamidomethyl); C33(Carbamidomethyl)	1	1	Q01705	Q01705	Neurogenic locus notch homolog protein 1 OS=Mus musculus OX=10090 GN=Notch1 PE=1 SV=3	2	5	5	1	0	1	1	1	967.621	4834.08	4831.05	626.822	0.605642	0	0	243315	HCD (High Energy Collision Dissociation)	MS2	0	100	10.1816	3471	3471	3464	FP021821_3.raw	0/0		1.47983	279.476	279.476	3.6	0.0331262	0.0123457	0.0111111	0
FALSE	Medium	PMI-Byonic	PMI-Byonic (A2)	A	2	Unambiguous	ICRCPPGFHGPTCRQDVNECSQNPGLCRHGGTCHNEIGSY	[Y].IcRcPPGFHGPTcRQDVNEcSQNPGLcRHGGTcHNEIGSY.[R]	C2(Carbamidomethyl); C4(Carbamidomethyl); C13(Carbamidomethyl); C20(Carbamidomethyl); C27(Carbamidomethyl); C33(Carbamidomethyl)	1	1	Q01705	Q01705	Neurogenic locus notch homolog protein 1 OS=Mus musculus OX=10090 GN=Notch1 PE=1 SV=3	2	6	6	1	0	1	1	1	782.175	4688.01	4684.99	644.664	0.503375	0	0	319791	HCD (High Energy Collision Dissociation)	MS2	0	100	10.2035	3480	3480	3475	FP021821_3.raw	0/0		0.7386	102.168	102.168	25.2908	0.182557	0.0123457	0.0095238	0.0175438
FALSE	High	PMI-Byonic	PMI-Byonic (A2)	A	2	Unambiguous	ICRCPPGFHGPTCRQDVNECSQNPGLCRHGGTCHNEIGSY	[Y].IcRcPPGFHGPtcRQDVNEcSQNPGLcRHGGTcHNEIGSY.[R]	C2(Carbamidomethyl); C4(Carbamidomethyl); T12(Fuc(1)); C13(Carbamidomethyl); C20(Carbamidomethyl); C27(Carbamidomethyl); C33(Carbamidomethyl)	1	1	Q01705	Q01705	Neurogenic locus notch homolog protein 1 OS=Mus musculus OX=10090 GN=Notch1 PE=1 SV=3	2	6	6	1	0	1	1	1	806.018	4831.07	4831.05	4.76241	0.00383457	0	0	1424949	HCD (High Energy Collision Dissociation)	MS2	0	73.89	10.272	3509	3509	3508	FP021821_3.raw	0/0		5.72315	595.608	595.608	3.6	1.89169e-06	3.66406e-07	0	0
FALSE	Medium	PMI-Byonic	PMI-Byonic (A2)	A	2	Unambiguous	ICRCPPGFHGPTCRQDVNECSQNPGLCRHGGTCHNEIGSY	[Y].IcRcPPGFHGPtcRQDVNEcSQNPGLcRHGGTcHNEIGSY.[R]	C2(Carbamidomethyl); C4(Carbamidomethyl); T12(Fuc(1)); C13(Carbamidomethyl); C20(Carbamidomethyl); C27(Carbamidomethyl); C33(Carbamidomethyl)	1	1	Q01705	Q01705	Neurogenic locus notch homolog protein 1 OS=Mus musculus OX=10090 GN=Notch1 PE=1 SV=3	2	5	5	1	0	1	1	1	967.018	4831.06	4831.05	2.51635	0.00243133	0	0	136149	HCD (High Energy Collision Dissociation)	MS2	0	100	10.2999	3521	3521	3519	FP021821_3.raw	0/0		0.326268	175.436	175.436	3.6	0.471772	0.0123457	0.008547	0
FALSE	Medium	PMI-Byonic	PMI-Byonic (A2)	A	2	Unambiguous	ICRCPPGFHGPTCRQDVNECSQNPGLCRHGGTCHNEIGSY	[Y].IcRcPPGFHGPTcRQDVNEcSQNPGLcRHGGTcHNEIGSY.[R]	C2(Carbamidomethyl); C4(Carbamidomethyl); C13(Carbamidomethyl); C20(Carbamidomethyl); C27(Carbamidomethyl); C33(Carbamidomethyl)	1	1	Q01705	Q01705	Neurogenic locus notch homolog protein 1 OS=Mus musculus OX=10090 GN=Notch1 PE=1 SV=3	2	6	6	1	0	1	1	1	782.009	4687.02	4684.99	432.989	0.338091	0	0	322226	HCD (High Energy Collision Dissociation)	MS2	17.3877	100	10.3364	3537	3537	3530	FP021821_3.raw	0/0		0.407373	115.331	115.331	38.9067	0.391405	0.0123457	0.00877192	0.0175438
FALSE	High	PMI-Byonic	PMI-Byonic (A2)	A	2	Unambiguous	ICRCPPGFHGPTCRQDVNECSQNPGLCRHGGTCHNEIGSY	[Y].IcRcPPGFHGPtcRQDVNEcSQNPGLcRHGGTcHNEIGSY.[R]	C2(Carbamidomethyl); C4(Carbamidomethyl); T12(Fuc(1)); C13(Carbamidomethyl); C20(Carbamidomethyl); C27(Carbamidomethyl); C33(Carbamidomethyl)	1	1	Q01705	Q01705	Neurogenic locus notch homolog protein 1 OS=Mus musculus OX=10090 GN=Notch1 PE=1 SV=3	2	6	6	1	0	1	1	1	806.018	4831.07	4831.05	4.4592	0.00359043	0	0	325103	HCD (High Energy Collision Dissociation)	MS2	1.32311	100	10.4033	3565	3565	3563	FP021821_3.raw	0/0		3.03141	328.429	328.429	3.6	0.000930227	0.000121928	0	0
FALSE	Medium	PMI-Byonic	PMI-Byonic (A2)	A	2	Unambiguous	ICRCPPGFHGPTCRQDVNECSQNPGLCRHGGTCHNEIGSY	[Y].IcRcPPGFHGPtcRQDVNEcSQNPGLcRHGGTcHNEIGSY.[R]	C2(Carbamidomethyl); C4(Carbamidomethyl); T12(Fuc(1)); C13(Carbamidomethyl); C20(Carbamidomethyl); C27(Carbamidomethyl); C33(Carbamidomethyl)	1	1	Q01705	Q01705	Neurogenic locus notch homolog protein 1 OS=Mus musculus OX=10090 GN=Notch1 PE=1 SV=3	2	6	6	1	0	1	1	1	806.351	4833.07	4831.05	417.968	0.336537	0	0	342134	HCD (High Energy Collision Dissociation)	MS2	40.0074	100	10.5456	3626	3626	3618	FP021821_3.raw	0/0		0.542557	17.8393	17.8393	3.6	0.28671	0.0123457	0.0091743	0
FALSE	Medium	PMI-Byonic	PMI-Byonic (A2)	A	2	Unambiguous	HGPTCRQDVNECSQNPGL	[F].HGPtcRQDVNEcsQNPGL.[C]	T4(HexNAc(1)Hex(1)Fuc(1)NeuAc(1)); C5(Carbamidomethyl); C12(Carbamidomethyl); S13(HexNAc(1)Hex(1)Fuc(1)NeuAc(1))	1	1	Q01705	Q01705	Neurogenic locus notch homolog protein 1 OS=Mus musculus OX=10090 GN=Notch1 PE=1 SV=3	0	3	3	1	0	1	1	1	1225.15	3673.45	3673.46	-4.09749	-0.00501732	0	0	804698	HCD (High Energy Collision Dissociation)	MS2	0	100	14.1773	5177	5177	5169	FP021821_3.raw	0/0		0.4714	7.05224	7.05224	7.05224	0.337753	0.0123457	0.00884955	0.0208333
FALSE	Medium	PMI-Byonic	PMI-Byonic (A2)	A	2	Unambiguous	HGPTCRQDVNECSQNPGL	[F].HGPtcRQDVNEcsQNPGL.[C]	T4(HexNAc(1)Hex(1)Fuc(1)NeuAc(1)); C5(Carbamidomethyl); C12(Carbamidomethyl); S13(HexNAc(1)Hex(1)Fuc(1)NeuAc(1))	1	1	Q01705	Q01705	Neurogenic locus notch homolog protein 1 OS=Mus musculus OX=10090 GN=Notch1 PE=1 SV=3	0	3	3	1	0	1	1	1	1225.15	3673.45	3673.46	-4.39656	-0.00538354	0	0	1.04117e+06	HCD (High Energy Collision Dissociation)	MS2	0	100	14.0499	5122	5122	5114	FP021821_3.raw	0/0		0.4714	26.0774	26.0774	26.0774	0.337753	0.0123457	0.00892856	0.0208333
FALSE	Medium	PMI-Byonic	PMI-Byonic (A2)	A	2	Unambiguous	HGPTCRQDVNECSQNPGL	[F].HGPtcRQDVNEcsQNPGL.[C]	T4(HexNAc(1)Hex(1)Fuc(1)NeuAc(1)); C5(Carbamidomethyl); C12(Carbamidomethyl); S13(HexNAc(1)Hex(1)Fuc(1)NeuAc(1))	1	1	Q01705	Q01705	Neurogenic locus notch homolog protein 1 OS=Mus musculus OX=10090 GN=Notch1 PE=1 SV=3	0	3	3	1	0	1	1	1	1225.16	3673.46	3673.46	-1.10676	-0.00135522	0	0	49032.9	HCD (High Energy Collision Dissociation)	MS2	0	100	13.9233	5068	5068	5059	FP021821_3.raw	0/0		1.32335	28.4259	28.4259	28.4259	0.0474957	0.0123457	0.0108696	0.0208333
FALSE	High	PMI-Byonic	PMI-Byonic (A2)	A	2	Unambiguous	NCRCPPEWTGQYCTEDVDECQLMPNACQNGGTCHNTHGGY	[Y].NcRcPPEWTGQYctEDVDEcQLMPNAcQNGGTchNTHGGY.[N]	C2(Carbamidomethyl); C4(Carbamidomethyl); C13(Carbamidomethyl); T14(HexNAc(1)Fuc(1)); C20(Carbamidomethyl); C27(Carbamidomethyl); C33(Carbamidomethyl); H34(Oxidation)	1	1	Q01705	Q01705	Neurogenic locus notch homolog protein 1 OS=Mus musculus OX=10090 GN=Notch1 PE=1 SV=3	3	4	4	1	0	1	1	1	1286.01	5141	5138.97	394.204	0.506451	0	0	256142	HCD (High Energy Collision Dissociation)	MS2	0	100	13.1433	4735	4735	4729	FP021821_3.raw	0/0		4.29388	329.77	329.77	0	5.08305e-05	4.18544e-06	0	0
FALSE	Medium	PMI-Byonic	PMI-Byonic (A2)	A	2	Unambiguous	NCRCPPEWTGQYCTEDVDECQLMPNACQNGGTCHNTHGGY	[Y].NcRcPPEWTGQYctEDVDEcQLMPNAcQnGGTcHNThGGY.[N]	C2(Carbamidomethyl); C4(Carbamidomethyl); C13(Carbamidomethyl); T14(HexNAc(1)Fuc(1)); C20(Carbamidomethyl); C27(Carbamidomethyl); N29(Deamidated); C33(Carbamidomethyl); H37(Oxidation)	1	1	Q01705	Q01705	Neurogenic locus notch homolog protein 1 OS=Mus musculus OX=10090 GN=Notch1 PE=1 SV=3	3	4	4	1	0	1	1	1	1286.25	5141.97	5139.96	392.298	0.504099	0	0	211601	HCD (High Energy Collision Dissociation)	MS2	20.8022	100	13.4874	4882	4882	4872	FP021821_3.raw	0/0		1.32326	85.8236	85.8236	0	0.0475053	0.0123457	0.0107527	0.0204081
FALSE	Medium	PMI-Byonic	PMI-Byonic (A2)	A	2	Unambiguous	NCRCPPEWTGQYCTEDVDECQLMPNACQNGGTCHNTHGGY	[Y].NcRcPPEWtGQYcTEDVDEcqLMPNAcQNGGTcHNTHGGY.[N]	C2(Carbamidomethyl); C4(Carbamidomethyl); T9(HexNAc(1)Fuc(1)); C13(Carbamidomethyl); C20(Carbamidomethyl); Q21(Deamidated); C27(Carbamidomethyl); C33(Carbamidomethyl)	1	1	Q01705	Q01705	Neurogenic locus notch homolog protein 1 OS=Mus musculus OX=10090 GN=Notch1 PE=1 SV=3	3	4	4	1	0	1	1	1	1282.51	5127.01	5123.96	595.411	0.762716	0	0	252570	HCD (High Energy Collision Dissociation)	MS2	25.1012	100	13.225	4770	4770	4762	FP021821_3.raw	0/0		0.930421	140.141	140.141	0.202601	0.117376	0.0123457	0.00990098	0.0185185
FALSE	Medium	PMI-Byonic	PMI-Byonic (A2)	A	2	Unambiguous	NCRCPPEWTGQYCTEDVDECQLMPNACQNGGTCHNTHGGY	[Y].NcRcPPEWTGQYctEDVDEcqLMPNAcQNGGTchNTHGGY.[N]	C2(Carbamidomethyl); C4(Carbamidomethyl); C13(Carbamidomethyl); T14(HexNAc(1)Fuc(1)); C20(Carbamidomethyl); Q21(Deamidated); C27(Carbamidomethyl); C33(Carbamidomethyl); H34(Oxidation)	1	1	Q01705	Q01705	Neurogenic locus notch homolog protein 1 OS=Mus musculus OX=10090 GN=Notch1 PE=1 SV=3	3	4	4	1	0	1	1	1	1286.26	5142	5139.96	397.998	0.511423	0	0	270413	HCD (High Energy Collision Dissociation)	MS2	36.0086	100	13.3329	4816	4816	4806	FP021821_3.raw	0/0		0.86133	121.319	121.319	0	0.137616	0.0123457	0.00970873	0.0178571
FALSE	High	PMI-Byonic	PMI-Byonic (A2)	A	2	Unambiguous	NCVCVNGWTGEDCSENIDDCASAACF	[Y].NcVcVNGWTGEDcSENIDDcASAAcF.[Q]	C2(Carbamidomethyl); C4(Carbamidomethyl); C13(Carbamidomethyl); C20(Carbamidomethyl); C25(Carbamidomethyl)	1	1	Q01705	Q01705	Neurogenic locus notch homolog protein 1 OS=Mus musculus OX=10090 GN=Notch1 PE=1 SV=3	1	3	3	1	0	1	1	1	1004.37	3011.11	3011.1	2.02544	0.00203293	0	0	141128	HCD (High Energy Collision Dissociation)	MS2	0	100	17.0282	6389	6389	6379	FP021821_3.raw	0/0		2.72548	280.268	280.268	280.268	0.00188158	0.000243808	0	0
FALSE	High	PMI-Byonic	PMI-Byonic (A2)	A	2	Unambiguous	NCVCVNGWTGEDCSENIDDCASAACF	[Y].NcVcVNGWTGEDcSENIDDcASAAcF.[Q]	C2(Carbamidomethyl); C4(Carbamidomethyl); C13(Carbamidomethyl); C20(Carbamidomethyl); C25(Carbamidomethyl)	1	1	Q01705	Q01705	Neurogenic locus notch homolog protein 1 OS=Mus musculus OX=10090 GN=Notch1 PE=1 SV=3	1	3	3	1	0	1	1	1	1005.04	3013.12	3011.1	669.538	0.672016	0	0	157774	HCD (High Energy Collision Dissociation)	MS2	11.9103	100	16.8966	6333	6333	6324	FP021821_3.raw	0/0		2.05061	247.732	247.732	247.732	0.00890009	0.000585035	0	0
FALSE	High	PMI-Byonic	PMI-Byonic (A2)	A	2	Unambiguous	QGATCHDRVASF	[F].QGAtcHDRVASF.[Y]	T4(Fuc(1)); C5(Carbamidomethyl)	1	1	Q01705	Q01705	Neurogenic locus notch homolog protein 1 OS=Mus musculus OX=10090 GN=Notch1 PE=1 SV=3	0	3	3	1	0	1	1	1	498.893	1494.66	1494.66	-0.598658	-0.000298264	0	0	256411	HCD (High Energy Collision Dissociation)	MS2	11.0482	100	7.64698	2395	2395	2390	FP021821_3.raw	0/0		5.60522	486.272	486.272	14.5553	2.48187e-06	6.05542e-07	0	0
FALSE	High	PMI-Byonic	PMI-Byonic (A2)	A	2	Unambiguous	QGATCHDRVASF	[F].QGATcHDRVASF.[Y]	C5(Carbamidomethyl)	1	1	Q01705	Q01705	Neurogenic locus notch homolog protein 1 OS=Mus musculus OX=10090 GN=Notch1 PE=1 SV=3	0	3	3	1	0	1	1	1	450.208	1348.61	1348.61	1.83832	0.000826389	0	0	450358	HCD (High Energy Collision Dissociation)	MS2	23.2213	100	7.70065	2417	2417	2415	FP021821_3.raw	0/0		2.93507	287.125	287.125	287.125	0.00116127	0.000149146	0	0
FALSE	High	PMI-Byonic	PMI-Byonic (A2)	A	2	Unambiguous	QGATCHDRVASF	[F].QGAtcHDRVASF.[Y]	T4(Fuc(1)); C5(Carbamidomethyl)	1	1	Q01705	Q01705	Neurogenic locus notch homolog protein 1 OS=Mus musculus OX=10090 GN=Notch1 PE=1 SV=3	0	3	3	1	0	1	1	1	498.894	1494.67	1494.66	2.52525	0.00125813	0	0	891312	HCD (High Energy Collision Dissociation)	MS2	12.8521	100	7.77076	2446	2446	2445	FP021821_3.raw	0/0		7.19389	585.355	585.355	19.3532	6.39898e-08	1.05609e-08	0	0
FALSE	Medium	PMI-Byonic	PMI-Byonic (A2)	A	2	Unambiguous	QGATCHDRVASF	[F].QGAtcHDRVASF.[Y]	T4(HexNAc(1)Hex(1)Fuc(1)); C5(Carbamidomethyl)	1	1	Q01705	Q01705	Neurogenic locus notch homolog protein 1 OS=Mus musculus OX=10090 GN=Notch1 PE=1 SV=3	0	3	3	1	0	1	1	1	620.94	1860.8	1859.8	541.892	0.335936	0	0	125337	HCD (High Energy Collision Dissociation)	MS2	36.6474	100	7.78716	2453	2453	2448	FP021821_3.raw	0/0		1.8273	36.4649	36.4649	9.2	0.0148833	0.0123457	0.0117647	0
FALSE	High	PMI-Byonic	PMI-Byonic (A2)	A	2	Unambiguous	QGATCHDRVASF	[F].QGAtcHDRVASF.[Y]	T4(Fuc(1)); C5(Carbamidomethyl)	1	1	Q01705	Q01705	Neurogenic locus notch homolog protein 1 OS=Mus musculus OX=10090 GN=Notch1 PE=1 SV=3	0	3	3	1	0	1	1	1	498.894	1494.67	1494.66	1.48395	0.000739334	0	0	343359	HCD (High Energy Collision Dissociation)	MS2	9.47081	100	7.89111	2497	2497	2496	FP021821_3.raw	0/0		5.63002	432.016	432.016	1.35866	2.3441e-06	5.46907e-07	0	0
FALSE	High	PMI-Byonic	PMI-Byonic (A2)	A	2	Unambiguous	QGATCHDRVASF	[F].QGAtcHDRVASF.[Y]	T4(HexNAc(1)Hex(1)Fuc(1)); C5(Carbamidomethyl)	1	1	Q01705	Q01705	Neurogenic locus notch homolog protein 1 OS=Mus musculus OX=10090 GN=Notch1 PE=1 SV=3	0	3	3	1	0	1	1	1	620.605	1859.8	1859.8	1.67172	0.00103635	0	0	298975	HCD (High Energy Collision Dissociation)	MS2	15.283	100	7.91616	2508	2508	2504	FP021821_3.raw	0/0		3.49139	209.753	209.753	9.2	0.000322562	4.11944e-05	0	0
FALSE	High	PMI-Byonic	PMI-Byonic (A2)	A	2	Unambiguous	QGATCHDRVASFY	[F].QGATcHDRVASFY.[C]	C5(Carbamidomethyl)	1	1	Q01705	Q01705	Neurogenic locus notch homolog protein 1 OS=Mus musculus OX=10090 GN=Notch1 PE=1 SV=3	1	3	3	1	0	1	1	1	504.563	1511.67	1511.67	2.34362	0.00118093	0	0	972883	HCD (High Energy Collision Dissociation)	MS2	8.1487	100	9.94334	3369	3369	3366	FP021821_3.raw	0/0		2.89201	344.83	295.545	295.545	0.00128231	0.000180186	0	0
FALSE	High	PMI-Byonic	PMI-Byonic (A2)	A	2	Unambiguous	QGATCHDRVASFY	[F].QGATcHDRVAsFY.[C]	C5(Carbamidomethyl); S11(Fuc(1))	1	1	Q01705	Q01705	Neurogenic locus notch homolog protein 1 OS=Mus musculus OX=10090 GN=Notch1 PE=1 SV=3	1	3	3	1	0	1	1	1	553.248	1657.73	1657.73	1.81391	0.00100232	0	0	495769	HCD (High Energy Collision Dissociation)	MS2	0	100	9.94118	3368	3368	3366	FP021821_3.raw	0/0		3.35123	326.716	326.716	3.61265	0.000445425	5.43735e-05	0	0
FALSE	High	PMI-Byonic	PMI-Byonic (A2)	A	2	Unambiguous	QGATCHDRVASFY	[F].QGAtcHDRVASFY.[C]	T4(Fuc(1)); C5(Carbamidomethyl)	1	1	Q01705	Q01705	Neurogenic locus notch homolog protein 1 OS=Mus musculus OX=10090 GN=Notch1 PE=1 SV=3	1	3	3	1	0	1	1	1	553.248	1657.73	1657.73	1.81391	0.00100232	0	0	206763	HCD (High Energy Collision Dissociation)	MS2	21.3091	100	9.81442	3314	3314	3311	FP021821_3.raw	0/0		2.4567	324.747	324.747	18.9058	0.00349382	0.000311398	0	0
FALSE	Medium	PMI-Byonic	PMI-Byonic (A2)	A	2	Unambiguous	QGATCHDRVASFY	[F].QGAtcHDRVASFY.[C]	T4(HexNAc(1)Hex(1)Fuc(1)NeuAc(1)); C5(Carbamidomethyl)	1	1	Q01705	Q01705	Neurogenic locus notch homolog protein 1 OS=Mus musculus OX=10090 GN=Notch1 PE=1 SV=3	1	3	3	1	0	1	1	1	771.993	2313.96	2313.96	3.45694	0.0026664	0	0	473006	HCD (High Energy Collision Dissociation)	MS2	0	100	11.2912	3943	3943	3937	FP021821_3.raw	0/0		1.95965	175.244	165.488	10.4	0.0109735	0.0123457	0.0121951	0.0232558
FALSE	High	PMI-Byonic	PMI-Byonic (A2)	A	2	Unambiguous	QGATCHDRVASF	[F].QGAtcHDRVASF.[Y]	T4(HexNAc(1)Hex(1)Fuc(1)NeuAc(1)); C5(Carbamidomethyl)	1	1	Q01705	Q01705	Neurogenic locus notch homolog protein 1 OS=Mus musculus OX=10090 GN=Notch1 PE=1 SV=3	0	3	3	1	0	1	1	1	717.638	2150.9	2150.89	3.65017	0.00261704	0	0	794665	HCD (High Energy Collision Dissociation)	MS2	5.40486	100	9.63024	3235	3235	3234	FP021821_3.raw	0/0		6.24193	484.706	440.264	5.54354	5.72887e-07	1.34575e-07	0	0
FALSE	High	PMI-Byonic	PMI-Byonic (A2)	A	2	Unambiguous	QGATCHDRVASF	[F].QGAtcHDRVASF.[Y]	T4(HexNAc(1)Hex(1)Fuc(1)NeuAc(1)); C5(Carbamidomethyl)	1	1	Q01705	Q01705	Neurogenic locus notch homolog protein 1 OS=Mus musculus OX=10090 GN=Notch1 PE=1 SV=3	0	3	3	1	0	1	1	1	717.638	2150.9	2150.89	3.30965	0.0023729	0	0	275524	HCD (High Energy Collision Dissociation)	MS2	9.67208	100	9.50575	3182	3182	3179	FP021821_3.raw	0/0		3.32876	200.002	158.346	11.6	0.000469073	6.10622e-05	0	0
FALSE	Medium	PMI-Byonic	PMI-Byonic (A2)	A	2	Unambiguous	QGATCHDRVASFY	[F].QGATcHDRVASFY.[C]	C5(Carbamidomethyl)	1	1	Q01705	Q01705	Neurogenic locus notch homolog protein 1 OS=Mus musculus OX=10090 GN=Notch1 PE=1 SV=3	1	3	3	1	0	1	1	1	504.563	1511.68	1511.67	3.61547	0.0018218	0	0	230984	HCD (High Energy Collision Dissociation)	MS2	14.2814	100	10.0721	3424	3424	3420	FP021821_3.raw	0/0		0.405171	93.7623	93.7623	93.7623	0.393395	0.0123457	0.00869564	0
FALSE	Medium	PMI-Byonic	PMI-Byonic (A2)	A	2	Unambiguous	QGATCHDRVASFY	[F].QGAtcHDRVASFY.[C]	T4(HexNAc(1)Hex(1)Fuc(1)NeuAc(1)); C5(Carbamidomethyl)	1	1	Q01705	Q01705	Neurogenic locus notch homolog protein 1 OS=Mus musculus OX=10090 GN=Notch1 PE=1 SV=3	1	3	3	1	0	1	1	1	771.992	2313.96	2313.96	2.90302	0.00223915	0	0	230624	HCD (High Energy Collision Dissociation)	MS2	0	100	11.155	3885	3885	3882	FP021821_3.raw	0/0		1.60524	159.013	159.013	10.4	0.0248174	0.0123457	0.0113636	0.0232558
FALSE	High	PMI-Byonic	PMI-Byonic (A2)	A	2	Unambiguous	YCECPHGRTGL	[F].YcEcPHGRTGL.[L]	C2(Carbamidomethyl); C4(Carbamidomethyl)	1	1	Q01705	Q01705	Neurogenic locus notch homolog protein 1 OS=Mus musculus OX=10090 GN=Notch1 PE=1 SV=3	1	3	3	1	0	1	1	1	450.53	1349.58	1349.57	2.16891	0.000975703	0	0	183907	HCD (High Energy Collision Dissociation)	MS2	33.2706	100	7.3094	2255	2255	2252	FP021821_3.raw	0/0		5.11232	418.347	418.347	418.347	7.72105e-06	1.49885e-06	0	0
FALSE	High	PMI-Byonic	PMI-Byonic (A2)	A	2	Unambiguous	YCECPHGRTGLL	[F].YcEcPHGRTGLL.[C]	C2(Carbamidomethyl); C4(Carbamidomethyl)	1	1	Q01705	Q01705	Neurogenic locus notch homolog protein 1 OS=Mus musculus OX=10090 GN=Notch1 PE=1 SV=3	2	3	3	1	0	1	1	1	488.225	1462.66	1462.66	3.15698	0.00153919	0	0	2970897	HCD (High Energy Collision Dissociation)	MS2	2.05985	70.4515	9.60453	3224	3224	3223	FP021821_3.raw	0/0		8.23281	619.743	619.743	619.743	5.85043e-09	9.54272e-10	0	0
FALSE	High	PMI-Byonic	PMI-Byonic (A2)	A	2	Unambiguous	YCECPHGRTGLL	[F].YcEcPHGRTGLL.[C]	C2(Carbamidomethyl); C4(Carbamidomethyl)	1	1	Q01705	Q01705	Neurogenic locus notch homolog protein 1 OS=Mus musculus OX=10090 GN=Notch1 PE=1 SV=3	2	3	3	1	0	1	1	1	488.225	1462.66	1462.66	3.53254	0.0017223	0	0	788439	HCD (High Energy Collision Dissociation)	MS2	9.00577	100	9.73374	3279	3279	3278	FP021821_3.raw	0/0		6.4963	543.156	543.156	543.156	3.18936e-07	5.98378e-08	0	0
FALSE	High	PMI-Byonic	PMI-Byonic (A2)	A	2	Unambiguous	YCECPHGRTGLL	[F].YcEcPHGRTGLL.[C]	C2(Carbamidomethyl); C4(Carbamidomethyl)	1	1	Q01705	Q01705	Neurogenic locus notch homolog protein 1 OS=Mus musculus OX=10090 GN=Notch1 PE=1 SV=3	2	3	3	1	0	1	1	1	488.225	1462.66	1462.66	2.9692	0.00144764	0	0	290478	HCD (High Energy Collision Dissociation)	MS2	13.5225	100	9.47998	3171	3171	3168	FP021821_3.raw	0/0		5.64931	466.492	466.492	466.492	2.24229e-06	4.28935e-07	0	0
FALSE	High	PMI-Byonic	PMI-Byonic (A2)	A	2	Unambiguous	YCECPHGRTGL	[F].YcEcPHGRTGL.[L]	C2(Carbamidomethyl); C4(Carbamidomethyl)	1	1	Q01705	Q01705	Neurogenic locus notch homolog protein 1 OS=Mus musculus OX=10090 GN=Notch1 PE=1 SV=3	1	3	3	1	0	1	1	1	450.53	1349.57	1349.57	1.42269	0.000640009	0	0	325249	HCD (High Energy Collision Dissociation)	MS2	17.7805	100	7.41777	2301	2301	2300	FP021821_3.raw	0/0		5.25496	462.789	462.789	462.789	5.55951e-06	1.25269e-06	0	0
FALSE	High	PMI-Byonic	PMI-Byonic (A2)	A	2	Unambiguous	YCECPHGRTGL	[F].YcEcPHGRTGL.[L]	C2(Carbamidomethyl); C4(Carbamidomethyl)	1	1	Q01705	Q01705	Neurogenic locus notch homolog protein 1 OS=Mus musculus OX=10090 GN=Notch1 PE=1 SV=3	1	3	3	1	0	1	1	1	450.53	1349.57	1349.57	1.62621	0.000731562	0	0	155052	HCD (High Energy Collision Dissociation)	MS2	47.4118	100	7.52887	2346	2346	2345	FP021821_3.raw	0/0		4.11801	370.817	370.817	370.817	7.62053e-05	7.52736e-06	0	0
FALSE	High	PMI-Byonic	PMI-Byonic (A2)	A	2	Unambiguous	YCECPHGRTGLL	[F].YcEcPHGRTGLL.[C]	C2(Carbamidomethyl); C4(Carbamidomethyl)	1	1	Q01705	Q01705	Neurogenic locus notch homolog protein 1 OS=Mus musculus OX=10090 GN=Notch1 PE=1 SV=3	2	2	2	1	0	1	1	1	731.831	1462.65	1462.66	-1.69526	-0.00123979	0	0	68324.2	HCD (High Energy Collision Dissociation)	MS2	0	100	9.5616	3206	3206	3201	FP021821_3.raw	0/0		3.51479	424.322	424.322	424.322	0.00030564	3.13642e-05	0	0
FALSE	High	PMI-Byonic	PMI-Byonic (A2)	A	2	Unambiguous	CECPHGRTGLL	[Y].cEcPHGRTGLL.[C]	C1(Carbamidomethyl); C3(Carbamidomethyl)	1	1	Q01705	Q01705	Neurogenic locus notch homolog protein 1 OS=Mus musculus OX=10090 GN=Notch1 PE=1 SV=3	1	3	3	1	0	1	1	1	433.87	1299.6	1299.59	1.53706	0.000665852	0	0	714008	HCD (High Energy Collision Dissociation)	MS2	4.04267	100	8.34924	2691	2691	2690	FP021821_3.raw	0/0		7.18163	629.358	629.358	629.358	6.58217e-08	1.42449e-08	0	0
FALSE	Medium	PMI-Byonic	PMI-Byonic (A2)	A	2	Unambiguous	CECPHGRTGLL	[Y].cEcPHGRTGLL.[C]	C1(Carbamidomethyl); C3(Carbamidomethyl)	1	1	Q01705	Q01705	Neurogenic locus notch homolog protein 1 OS=Mus musculus OX=10090 GN=Notch1 PE=1 SV=3	1	5	5	1	0	1	1	1	433.429	2163.11	1299.59	664455	172.704	0	0	177774	HCD (High Energy Collision Dissociation)	MS2	26.5166	100	8.47106	2743	2743	2734	FP021821_3.raw	0/0		1.92722	236.79	236.79	236.79	0.0118243	0.0123457	0.0120482	0
FALSE	High	PMI-Byonic	PMI-Byonic (A2)	A	2	Unambiguous	CECPHGRTGLL	[Y].cEcPHGRTGLL.[C]	C1(Carbamidomethyl); C3(Carbamidomethyl)	1	1	Q01705	Q01705	Neurogenic locus notch homolog protein 1 OS=Mus musculus OX=10090 GN=Notch1 PE=1 SV=3	1	3	3	1	0	1	1	1	433.87	1299.59	1299.59	1.18483	0.000513264	0	0	152917	HCD (High Energy Collision Dissociation)	MS2	68.1321	100	8.4538	2735	2735	2734	FP021821_3.raw	0/0		3.91034	346.945	346.945	346.945	0.000122931	1.17919e-05	0	0
FALSE	High	PMI-Byonic	PMI-Byonic (A2)	A	2	Unambiguous	CECPHGRTGLL	[Y].cEcPHGRTGLL.[C]	C1(Carbamidomethyl); C3(Carbamidomethyl)	1	1	Q01705	Q01705	Neurogenic locus notch homolog protein 1 OS=Mus musculus OX=10090 GN=Notch1 PE=1 SV=3	1	3	3	1	0	1	1	1	433.87	1299.6	1299.59	1.67796	0.000726887	0	0	450126	HCD (High Energy Collision Dissociation)	MS2	6.28207	100	8.12376	2595	2595	2594	FP021821_3.raw	0/0		6.38573	565.049	565.049	565.049	4.11401e-07	7.74159e-08	0	0
FALSE	High	PMI-Byonic	PMI-Byonic (A2)	A	2	Unambiguous	CECPHGRTGLL	[Y].cEcPHGRTGLL.[C]	C1(Carbamidomethyl); C3(Carbamidomethyl)	1	1	Q01705	Q01705	Neurogenic locus notch homolog protein 1 OS=Mus musculus OX=10090 GN=Notch1 PE=1 SV=3	1	3	3	1	0	1	1	1	433.87	1299.6	1299.59	1.39617	0.000604817	0	0	1.55943e+06	HCD (High Energy Collision Dissociation)	MS2	0.755497	68.7485	8.23981	2645	2645	2643	FP021821_3.raw	0/0		8.46962	667.577	667.577	667.577	3.39143e-09	4.10261e-10	0	0
FALSE	Medium	PMI-Byonic	PMI-Byonic (A2)	A	2	Unambiguous	TGPACSQDVDECALGANPCEHAGKCLNTLGSFECQCLQGY	[Y].TGPAcSQDVDEcALGANPcEHAGKcLNtLGSFEcQcLQGY.[T]	C5(Carbamidomethyl); C12(Carbamidomethyl); C19(Carbamidomethyl); C25(Carbamidomethyl); T28(Hex(1)); C34(Carbamidomethyl); C36(Carbamidomethyl)	1	1	Q01705	Q01705	Neurogenic locus notch homolog protein 1 OS=Mus musculus OX=10090 GN=Notch1 PE=1 SV=3	5	4	4	1	0	1	1	1	1159.98	4636.91	4636.91	0.53199	0.000616697	0	0	52065.8	HCD (High Energy Collision Dissociation)	MS2	0	100	15.2635	5640	5640	5631	FP021821_3.raw	0/0		0.353428	151.912	151.912	3.6	0.443172	0.0123457	0.00862068	0.016129
FALSE	Medium	PMI-Byonic	PMI-Byonic (A2)	A	2	Unambiguous	TGPACSQDVDECALGANPCEHAGKCLNTLGSFECQCLQGY	[Y].TGPAcSQDVDEcALGANPcEHAGKcLntLGSFEcQcLQGY.[T]	C5(Carbamidomethyl); C12(Carbamidomethyl); C19(Carbamidomethyl); C25(Carbamidomethyl); N27(Oxidation); T28(Hex(1)); C34(Carbamidomethyl); C36(Carbamidomethyl)	1	1	Q01705	Q01705	Neurogenic locus notch homolog protein 1 OS=Mus musculus OX=10090 GN=Notch1 PE=1 SV=3	5	4	4	1	0	1	1	1	1164.24	4653.93	4652.9	219.796	0.255672	0	0	69099	HCD (High Energy Collision Dissociation)	MS2	0	100	15.2289	5625	5625	5620	FP021821_3.raw	0/0		1.62447	162.75	162.75	0.528	0.0237428	0.0123457	0.0114942	0.0217391
FALSE	Medium	PMI-Byonic	PMI-Byonic (A2)	A	2	Unambiguous	TGPACSQDVDECALGANPCEHAGKCLNTLGSFECQCLQGY	[Y].TGPAcSQDVDEcALGANPcEHAGKcLntLGSFEcQcLQGY.[T]	C5(Carbamidomethyl); C12(Carbamidomethyl); C19(Carbamidomethyl); C25(Carbamidomethyl); N27(Oxidation); T28(Hex(1)); C34(Carbamidomethyl); C36(Carbamidomethyl)	1	1	Q01705	Q01705	Neurogenic locus notch homolog protein 1 OS=Mus musculus OX=10090 GN=Notch1 PE=1 SV=3	5	4	4	1	0	1	1	1	1163.99	4652.92	4652.9	3.51197	0.00408521	0	0	84095	HCD (High Energy Collision Dissociation)	MS2	0	100	15.3523	5677	5677	5675	FP021821_3.raw	0/0		0.9446	131.346	131.346	0.528	0.113606	0.0123457	0.00999999	0.0217391
FALSE	Medium	PMI-Byonic	PMI-Byonic (A2)	A	2	Unambiguous	TGPRCEIDVNECISNPCQNDATCLDQIGEF	[Y].tGPRcEIDVNEcIsNPcQNDATcLDQIGEF.[Q]	T1(Hex(1)Pent(2)); C5(Carbamidomethyl); C12(Carbamidomethyl); S14(Fuc(1)); C17(Carbamidomethyl); C23(Carbamidomethyl)	1	1	Q01705	Q01705	Neurogenic locus notch homolog protein 1 OS=Mus musculus OX=10090 GN=Notch1 PE=1 SV=3	1	3	3	1	0	1	1	1	1362.91	4086.71	4084.68	497.007	0.676705	0	0	120215	HCD (High Energy Collision Dissociation)	MS2	0	100	16.2142	6043	6043	6038	FP021821_3.raw	0/0		1.91354	55.7839	55.7839	2.4	0.0122027	0.0123457	0.0119047	0.0227272
FALSE	High	PMI-Byonic	PMI-Byonic (A2)	A	2	Unambiguous	QCICMPGYEGVYCEINTDECASSPCLHNGHCMDKINEF	[F].QcIcMPGYEGVYcEINTDEcAsSPcLHNGHcMDKINEF.[Q]	C2(Carbamidomethyl); C4(Carbamidomethyl); C13(Carbamidomethyl); C20(Carbamidomethyl); S22(Hex(1)Pent(2)); C25(Carbamidomethyl); C31(Carbamidomethyl)	1	1	Q01705	Q01705	Neurogenic locus notch homolog protein 1 OS=Mus musculus OX=10090 GN=Notch1 PE=1 SV=3	3	4	4	1	0	1	1	1	1257.25	5026	5021.96	803.323	1.00856	0	0	269373	HCD (High Energy Collision Dissociation)	MS2	34.9241	100	15.2311	5626	5626	5620	FP021821_3.raw	0/0		6.67913	596.917	596.917	0	2.09347e-07	3.19465e-08	0	0
FALSE	High	PMI-Byonic	PMI-Byonic (A2)	A	2	Unambiguous	QCICMPGYEGVYCEINTDECASSPCLHNGHCMDKINEF	[F].QcIcMPGYEGVYcEINtDEcASSPcLHNGHcMDKINEF.[Q]	C2(Carbamidomethyl); C4(Carbamidomethyl); C13(Carbamidomethyl); T17(Hex(1)Pent(2)); C20(Carbamidomethyl); C25(Carbamidomethyl); C31(Carbamidomethyl)	1	1	Q01705	Q01705	Neurogenic locus notch homolog protein 1 OS=Mus musculus OX=10090 GN=Notch1 PE=1 SV=3	3	4	4	1	0	1	1	1	1256.75	5023.99	5021.96	402.642	0.505513	0	0	303469	HCD (High Energy Collision Dissociation)	MS2	34.307	100	15.3935	5695	5695	5686	FP021821_3.raw	0/0		9.60659	732.052	732.052	0	2.47407e-10	3.76202e-11	0	0
FALSE	High	PMI-Byonic	PMI-Byonic (A2)	A	2	Unambiguous	CEINTDECASSPCLHNGHCMDKINEF	[Y].cEINTDEcASsPcLHNGHcMDKINEF.[Q]	C1(Carbamidomethyl); C8(Carbamidomethyl); S11(Hex(1)Pent(2)); C13(Carbamidomethyl); C19(Carbamidomethyl)	1	1	Q01705	Q01705	Neurogenic locus notch homolog protein 1 OS=Mus musculus OX=10090 GN=Notch1 PE=1 SV=3	1	4	4	1	0	1	1	1	891.854	3564.4	3564.39	3.07557	0.00274063	0	0	141659	HCD (High Energy Collision Dissociation)	MS2	0	100	11.8583	4186	4186	4179	FP021821_3.raw	0/0		5.45211	412.71	412.71	1.2	3.53092e-06	9.8641e-07	0	0
FALSE	High	PMI-Byonic	PMI-Byonic (A2)	A	2	Unambiguous	QCQCPKGFNGHLCQYDVDECASTPCKNGAKCLDGPNTY	[F].QcQcPKGFNGHLcQYDVDEcAStPcKNGAKcLdGPNTY.[T]	C2(Carbamidomethyl); C4(Carbamidomethyl); C13(Carbamidomethyl); C20(Carbamidomethyl); T23(Hex(1)Pent(2)); C25(Carbamidomethyl); C31(Carbamidomethyl); D33(Oxidation)	1	1	Q01705	Q01705	Neurogenic locus notch homolog protein 1 OS=Mus musculus OX=10090 GN=Notch1 PE=1 SV=3	4	5	5	1	0	1	1	1	980.008	4896.01	4891.98	823.342	0.805555	0	0	449700	HCD (High Energy Collision Dissociation)	MS2	27.7366	100	11.6589	4101	4101	4091	FP021821_3.raw	0/0		4.25612	329.124	329.124	0	5.54478e-05	6.1538e-06	0	0
FALSE	High	PMI-Byonic	PMI-Byonic (A2)	A	2	Unambiguous	QCQCPKGFNGHLCQYDVDECASTPCKNGAKCLDGPNTY	[F].QcQcPKGFNGHLcQYDVDEcAStPcKNGAKcLDGPNTY.[T]	C2(Carbamidomethyl); C4(Carbamidomethyl); C13(Carbamidomethyl); C20(Carbamidomethyl); T23(Hex(1)Pent(2)); C25(Carbamidomethyl); C31(Carbamidomethyl)	1	1	Q01705	Q01705	Neurogenic locus notch homolog protein 1 OS=Mus musculus OX=10090 GN=Notch1 PE=1 SV=3	4	5	5	1	0	1	1	1	976.407	4878.01	4875.99	414.163	0.403891	0	0	406601	HCD (High Energy Collision Dissociation)	MS2	42.9935	100	11.7169	4125	4125	4124	FP021821_3.raw	0/0		4.58418	408.247	408.247	0	2.6051e-05	2.42053e-06	0	0
FALSE	High	PMI-Byonic	PMI-Byonic (A2)	A	2	Unambiguous	QCQCPKGFNGHLCQYDVDECASTPCKNGAKCLDGPNTY	[F].QcQcPKGFNGHLcQYDVDEcAsTPcKNGAKcLdGPNTY.[T]	C2(Carbamidomethyl); C4(Carbamidomethyl); C13(Carbamidomethyl); C20(Carbamidomethyl); S22(Hex(1)Pent(2)); C25(Carbamidomethyl); C31(Carbamidomethyl); D33(Oxidation)	1	1	Q01705	Q01705	Neurogenic locus notch homolog protein 1 OS=Mus musculus OX=10090 GN=Notch1 PE=1 SV=3	4	5	5	1	0	1	1	1	979.208	4892.01	4891.98	5.93969	0.00581137	0	0	54912.4	HCD (High Energy Collision Dissociation)	MS2	0	100	11.7744	4150	4150	4146	FP021821_3.raw	0/0		3.06469	266.106	266.106	0	0.000861602	0.000109864	0	0
FALSE	Medium	PMI-Byonic	PMI-Byonic (A2)	A	2	Unambiguous	QCQCPKGFNGHLCQYDVDECASTPCKNGAKCLDGPNTY	[F].QcQcPKGFNGHLcQYDVDEcAsTPcKnGAKcLDGPNTY.[T]	C2(Carbamidomethyl); C4(Carbamidomethyl); C13(Carbamidomethyl); C20(Carbamidomethyl); S22(Hex(1)Pent(2)); C25(Carbamidomethyl); N27(Deamidated); C31(Carbamidomethyl)	1	1	Q01705	Q01705	Neurogenic locus notch homolog protein 1 OS=Mus musculus OX=10090 GN=Notch1 PE=1 SV=3	4	5	5	1	0	1	1	1	976.808	4880.01	4876.97	622.865	0.60754	0	0	431407	HCD (High Energy Collision Dissociation)	MS2	14.5948	100	11.8561	4185	4185	4179	FP021821_3.raw	0/0		1.3183	127.693	127.693	0	0.0480509	0.0123457	0.0106383	0.02
FALSE	High	PMI-Byonic	PMI-Byonic (A2)	A	2	Unambiguous	QCQCPKGFNGHLCQYDVDECASTPCKNGAKCLDGPNTY	[F].QcQcPKGFNGHLcQYDVDEcAsTPcKNGAKcLDGPNTY.[T]	C2(Carbamidomethyl); C4(Carbamidomethyl); C13(Carbamidomethyl); C20(Carbamidomethyl); S22(Hex(1)Pent(2)); C25(Carbamidomethyl); C31(Carbamidomethyl)	1	1	Q01705	Q01705	Neurogenic locus notch homolog protein 1 OS=Mus musculus OX=10090 GN=Notch1 PE=1 SV=3	4	5	5	1	0	1	1	1	976.609	4879.02	4875.99	621.453	0.606039	0	0	450538	HCD (High Energy Collision Dissociation)	MS2	45.8816	100	11.6003	4076	4076	4069	FP021821_3.raw	0/0		5.51442	477.597	477.597	0	3.059e-06	8.50385e-07	0	0
FALSE	Medium	PMI-Byonic	PMI-Byonic (A2)	A	2	Unambiguous	QCQCPKGFNGHLCQYDVDECASTPCKNGAKCLDGPNTY	[F].QcQcPKGFNGHLcQYDVDEcAStPcKNGAKcLdGPNTY.[T]	C2(Carbamidomethyl); C4(Carbamidomethyl); C13(Carbamidomethyl); C20(Carbamidomethyl); T23(Hex(1)Pent(2)); C25(Carbamidomethyl); C31(Carbamidomethyl); D33(Oxidation)	1	1	Q01705	Q01705	Neurogenic locus notch homolog protein 1 OS=Mus musculus OX=10090 GN=Notch1 PE=1 SV=3	4	5	5	1	0	1	1	1	979.408	4893.01	4891.98	210.306	0.205763	0	0	48377.6	HCD (High Energy Collision Dissociation)	MS2	14.8178	100	11.9661	4232	4232	4223	FP021821_3.raw	0/0		0.852809	112.926	112.926	0	0.140343	0.0123457	0.00961538	0
FALSE	High	PMI-Byonic	PMI-Byonic (A2)	A	2	Unambiguous	NGHLCQYDVDECASTPCKNGAKCLDGPNTY	[F].NGHLcQYDVDEcAsTPcKNGAKcLdGPNTY.[T]	C5(Carbamidomethyl); C12(Carbamidomethyl); S14(Hex(1)Pent(2)); C17(Carbamidomethyl); C23(Carbamidomethyl); D25(Oxidation)	1	1	Q01705	Q01705	Neurogenic locus notch homolog protein 1 OS=Mus musculus OX=10090 GN=Notch1 PE=1 SV=3	3	4	4	1	0	1	1	1	972.901	3888.58	3886.57	518.424	0.503722	0	0	464731	HCD (High Energy Collision Dissociation)	MS2	40.3835	100	11.3335	3961	3961	3959	FP021821_3.raw	0/0		5.64038	435.899	431.812	0.8	2.28888e-06	4.88933e-07	0	0
FALSE	Medium	PMI-Byonic	PMI-Byonic (A2)	A	2	Unambiguous	NGHLCQYDVDECASTPCKNGAKCLDGPNTY	[F].NGHLcQYDVDEcAsTPcKnGAKcLDGPNTY.[T]	C5(Carbamidomethyl); C12(Carbamidomethyl); S14(Hex(1)Pent(2)); C17(Carbamidomethyl); N19(Deamidated); C23(Carbamidomethyl)	1	1	Q01705	Q01705	Neurogenic locus notch homolog protein 1 OS=Mus musculus OX=10090 GN=Notch1 PE=1 SV=3	3	4	4	1	0	1	1	1	968.65	3871.58	3871.56	5.39984	0.00522644	0	0	139522	HCD (High Energy Collision Dissociation)	MS2	51.2018	100	11.5895	4071	4071	4069	FP021821_3.raw	0/0		1.06819	150.411	150.411	0.8	0.0854697	0.0123457	0.010101	0
FALSE	High	PMI-Byonic	PMI-Byonic (A2)	A	2	Unambiguous	NGHLCQYDVDECASTPCKNGAKCLDGPNTY	[F].NGHLcQYDVDEcAsTPcKNGAKcLdGPnTY.[T]	C5(Carbamidomethyl); C12(Carbamidomethyl); S14(Hex(1)Pent(2)); C17(Carbamidomethyl); C23(Carbamidomethyl); D25(Oxidation); N28(Deamidated)	1	1	Q01705	Q01705	Neurogenic locus notch homolog protein 1 OS=Mus musculus OX=10090 GN=Notch1 PE=1 SV=3	3	6	6	1	0	1	1	1	973.264	5834.55	3887.55	500829	324.499	0	0	734119	HCD (High Energy Collision Dissociation)	MS2	62.261	100	11.521	4042	4042	4036	FP021821_3.raw	0/0		3.35567	232.16	232.16	0.8	0.000440888	4.7856e-05	0	0
FALSE	High	PMI-Byonic	PMI-Byonic (A2)	A	2	Unambiguous	NGHLCQYDVDECASTPCKNGAKCLDGPNTY	[F].NGHLcQYDVDEcAsTPcKnGAKcLDGPNTY.[T]	C5(Carbamidomethyl); C12(Carbamidomethyl); S14(Hex(1)Pent(2)); C17(Carbamidomethyl); N19(Deamidated); C23(Carbamidomethyl)	1	1	Q01705	Q01705	Neurogenic locus notch homolog protein 1 OS=Mus musculus OX=10090 GN=Notch1 PE=1 SV=3	3	4	4	1	0	1	1	1	969.151	3873.58	3871.56	522.871	0.506081	0	0	508079	HCD (High Energy Collision Dissociation)	MS2	22.2051	100	11.4662	4018	4018	4014	FP021821_3.raw	0/0		5.57413	485.494	485.494	0.8	2.66605e-06	6.66145e-07	0	0
FALSE	High	PMI-Byonic	PMI-Byonic (A2)	A	2	Unambiguous	NGHLCQYDVDECASTPCKNGAKCLDGPNTY	[F].NGHLcQYDVDEcAsTPcKNGAKcLDGPNTY.[T]	C5(Carbamidomethyl); C12(Carbamidomethyl); S14(Hex(1)Pent(2)); C17(Carbamidomethyl); C23(Carbamidomethyl)	1	1	Q01705	Q01705	Neurogenic locus notch homolog protein 1 OS=Mus musculus OX=10090 GN=Notch1 PE=1 SV=3	3	4	4	1	0	1	1	1	968.403	3870.59	3870.57	4.6777	0.00452634	0	0	148289	HCD (High Energy Collision Dissociation)	MS2	0	100	11.1035	3863	3863	3860	FP021821_3.raw	0/0		5.90989	507.857	507.857	0.8	1.23059e-06	2.56218e-07	0	0
FALSE	High	PMI-Byonic	PMI-Byonic (A2)	A	2	Unambiguous	NGHLCQYDVDECASTPCKNGAKCLDGPNTY	[F].NGHLcQYDVDEcAsTPcKNGAKcLdGPNTY.[T]	C5(Carbamidomethyl); C12(Carbamidomethyl); S14(Hex(1)Pent(2)); C17(Carbamidomethyl); C23(Carbamidomethyl); D25(Oxidation)	1	1	Q01705	Q01705	Neurogenic locus notch homolog protein 1 OS=Mus musculus OX=10090 GN=Notch1 PE=1 SV=3	3	4	4	1	0	1	1	1	972.652	3887.59	3886.57	262.509	0.255065	0	0	894522	HCD (High Energy Collision Dissociation)	MS2	27.7893	100	11.2089	3908	3908	3904	FP021821_3.raw	0/0		6.56083	584.852	516.318	0.8	2.74895e-07	4.54436e-08	0	0
FALSE	High	PMI-Byonic	PMI-Byonic (A2)	A	2	Unambiguous	NGHLCQYDVDECASTPCKNGAKCLDGPNTY	[F].NGHLcQYDVDEcAsTPcKNGAKcLDGPNTY.[T]	C5(Carbamidomethyl); C12(Carbamidomethyl); S14(Hex(1)Pent(2)); C17(Carbamidomethyl); C23(Carbamidomethyl)	1	1	Q01705	Q01705	Neurogenic locus notch homolog protein 1 OS=Mus musculus OX=10090 GN=Notch1 PE=1 SV=3	3	4	4	1	0	1	1	1	968.404	3870.59	3870.57	5.62384	0.00544187	0	0	374970	HCD (High Energy Collision Dissociation)	MS2	3.658	100	11.2283	3916	3916	3915	FP021821_3.raw	0/0		10.5608	752.27	752.27	0.8	2.74895e-11	7.65106e-12	0	0
FALSE	High	PMI-Byonic	PMI-Byonic (A2)	A	2	Unambiguous	TCVCTEGYTGTHCEVDIDECDPDPCHY	[Y].TcVcTEGYTGtHcEVDIDEcDPDPcHY.[G]	C2(Carbamidomethyl); C4(Carbamidomethyl); T11(HexNAc(1)); C13(Carbamidomethyl); C20(Carbamidomethyl); C25(Carbamidomethyl)	1	1	Q01705	Q01705	Neurogenic locus notch homolog protein 1 OS=Mus musculus OX=10090 GN=Notch1 PE=1 SV=3	1	3	3	1	0	1	1	1	1165.77	3495.31	3493.29	577.195	0.672103	0	0	364590	HCD (High Energy Collision Dissociation)	MS2	0	100	12.9955	4672	4672	4663	FP021821_3.raw	0/0		5.74084	451.632	451.632	4.8	1.8162e-06	3.11932e-07	0	0
FALSE	High	PMI-Byonic	PMI-Byonic (A2)	A	2	Unambiguous	TCVCTEGYTGTHCEVDIDECDPDPCHY	[Y].TcVcTEGYTGtHcEVDIDEcDPDPcHY.[G]	C2(Carbamidomethyl); C4(Carbamidomethyl); T11(HexNAc(1)); C13(Carbamidomethyl); C20(Carbamidomethyl); C25(Carbamidomethyl)	1	1	Q01705	Q01705	Neurogenic locus notch homolog protein 1 OS=Mus musculus OX=10090 GN=Notch1 PE=1 SV=3	1	3	3	1	0	1	1	1	1165.11	3493.3	3493.29	3.86524	0.0045008	0	0	358877	HCD (High Energy Collision Dissociation)	MS2	3.309	100	12.7247	4556	4556	4553	FP021821_3.raw	0/0		10.6881	782.153	782.153	4.8	2.05067e-11	4.34472e-12	0	0
FALSE	High	PMI-Byonic	PMI-Byonic (A2)	A	2	Unambiguous	TCVCTEGYTGTHCEVDIDECDPDPCHY	[Y].TcVcTEGYTGtHcEVDIDEcDPDPcHY.[G]	C2(Carbamidomethyl); C4(Carbamidomethyl); T11(HexNAc(1)); C13(Carbamidomethyl); C20(Carbamidomethyl); C25(Carbamidomethyl)	1	1	Q01705	Q01705	Neurogenic locus notch homolog protein 1 OS=Mus musculus OX=10090 GN=Notch1 PE=1 SV=3	1	4	4	1	0	1	1	1	874.085	3493.32	3493.29	8.28184	0.00723271	0	0	157966	HCD (High Energy Collision Dissociation)	MS2	12.8057	100	12.7504	4567	4567	4564	FP021821_3.raw	0/0		7.77833	662.826	662.826	4.8	1.66599e-08	2.91125e-09	0	0
FALSE	High	PMI-Byonic	PMI-Byonic (A2)	A	2	Unambiguous	TCVCTEGYTGTHCEVDIDECDPDPCHY	[Y].TcVcTEGYTGtHcEVDIDEcDPDPcHY.[G]	C2(Carbamidomethyl); C4(Carbamidomethyl); T11(Hex(1)); C13(Carbamidomethyl); C20(Carbamidomethyl); C25(Carbamidomethyl)	1	1	Q01705	Q01705	Neurogenic locus notch homolog protein 1 OS=Mus musculus OX=10090 GN=Notch1 PE=1 SV=3	1	3	3	1	0	1	1	1	1151.76	3453.27	3452.26	290.411	0.334192	0	0	121330	HCD (High Energy Collision Dissociation)	MS2	0	100	12.7634	4573	4573	4564	FP021821_3.raw	0/0		6.35235	579.291	579.291	2.4	4.44272e-07	9.48852e-08	0	0
FALSE	High	PMI-Byonic	PMI-Byonic (A2)	A	2	Unambiguous	TCVCTEGYTGTHCEVDIDECDPDPCHY	[Y].TcVcTEGYTGtHcEVDIDEcDPDPcHY.[G]	C2(Carbamidomethyl); C4(Carbamidomethyl); T11(HexNAc(1)); C13(Carbamidomethyl); C20(Carbamidomethyl); C25(Carbamidomethyl)	1	1	Q01705	Q01705	Neurogenic locus notch homolog protein 1 OS=Mus musculus OX=10090 GN=Notch1 PE=1 SV=3	1	3	3	1	0	1	1	1	1165.11	3493.3	3493.29	3.34108	0.00389045	0	0	1.03662e+06	HCD (High Energy Collision Dissociation)	MS2	0	100	12.8495	4609	4609	4608	FP021821_3.raw	0/0		15.9603	1019.54	1010.63	4.8	1.09563e-16	1.09552e-16	0	0
FALSE	High	PMI-Byonic	PMI-Byonic (A2)	A	2	Unambiguous	TCVCTEGYTGTHCEVDIDECDPDPCHY	[Y].TcVcTEGYTGtHcEVDIDEcDPDPcHY.[G]	C2(Carbamidomethyl); C4(Carbamidomethyl); T11(HexNAc(1)); C13(Carbamidomethyl); C20(Carbamidomethyl); C25(Carbamidomethyl)	1	1	Q01705	Q01705	Neurogenic locus notch homolog protein 1 OS=Mus musculus OX=10090 GN=Notch1 PE=1 SV=3	1	4	4	1	0	1	1	1	874.08	3493.3	3493.29	2.41121	0.00210576	0	0	111841	HCD (High Energy Collision Dissociation)	MS2	0	100	12.8774	4621	4621	4619	FP021821_3.raw	0/0		3.51489	369.503	369.503	4.8	0.00030557	2.64664e-05	0	0
FALSE	High	PMI-Byonic	PMI-Byonic (A2)	A	2	Unambiguous	TCVCTEGYTGTHCEVDIDECDPDPCHYGSCKDGVATF	[Y].TcVcTEGYTGtHcEVDIDEcDPDPcHYGScKDGVATF.[T]	C2(Carbamidomethyl); C4(Carbamidomethyl); T11(HexNAc(1)); C13(Carbamidomethyl); C20(Carbamidomethyl); C25(Carbamidomethyl); C30(Carbamidomethyl)	1	1	Q01705	Q01705	Neurogenic locus notch homolog protein 1 OS=Mus musculus OX=10090 GN=Notch1 PE=1 SV=3	2	4	4	1	0	1	1	1	1129.94	4516.75	4515.74	223.008	0.251762	0	0	242920	HCD (High Energy Collision Dissociation)	MS2	59.9584	100	13.4595	4870	4870	4861	FP021821_3.raw	0/0		5.54075	453.458	453.458	4.8	2.87907e-06	7.89035e-07	0	0
FALSE	High	PMI-Byonic	PMI-Byonic (A2)	A	2	Unambiguous	TCVCTEGYTGTHCEVDIDECDPDPCHY	[Y].TcVcTEGYTGTHcEVDIDEcDPDPcHY.[G]	C2(Carbamidomethyl); C4(Carbamidomethyl); C13(Carbamidomethyl); C20(Carbamidomethyl); C25(Carbamidomethyl)	1	1	Q01705	Q01705	Neurogenic locus notch homolog protein 1 OS=Mus musculus OX=10090 GN=Notch1 PE=1 SV=3	1	3	3	1	0	1	1	1	1098.08	3292.23	3290.21	614.165	0.673577	0	0	278819	HCD (High Energy Collision Dissociation)	MS2	0	100	13.0679	4703	4703	4696	FP021821_3.raw	0/0		5.3279	509.604	509.604	509.604	4.7e-06	1.14764e-06	0	0
FALSE	High	PMI-Byonic	PMI-Byonic (A2)	A	2	Unambiguous	TCVCTEGYTGTHCEVDIDECDPDPCHYGSCKDGVATF	[Y].TcVcTEGYTGtHcEVDIDEcDPDPcHYGScKdGVATF.[T]	C2(Carbamidomethyl); C4(Carbamidomethyl); T11(HexNAc(1)); C13(Carbamidomethyl); C20(Carbamidomethyl); C25(Carbamidomethyl); C30(Carbamidomethyl); D32(Oxidation)	1	1	Q01705	Q01705	Neurogenic locus notch homolog protein 1 OS=Mus musculus OX=10090 GN=Notch1 PE=1 SV=3	2	4	4	1	0	1	1	1	1133.69	4531.75	4531.73	3.86233	0.00437576	0	0	211820	HCD (High Energy Collision Dissociation)	MS2	1.2576	100	13.7037	4974	4974	4971	FP021821_3.raw	0/0		11.4946	819.816	819.816	4.8	3.20155e-12	1.1124e-12	0	0
FALSE	High	PMI-Byonic	PMI-Byonic (A2)	A	2	Unambiguous	TCVCTEGYTGTHCEVDIDECDPDPCHYGSCKDGVATF	[Y].TcVcTEGYTGtHcEVDIDEcDPDPcHYGScKdGVATF.[T]	C2(Carbamidomethyl); C4(Carbamidomethyl); T11(HexNAc(1)); C13(Carbamidomethyl); C20(Carbamidomethyl); C25(Carbamidomethyl); C30(Carbamidomethyl); D32(Oxidation)	1	1	Q01705	Q01705	Neurogenic locus notch homolog protein 1 OS=Mus musculus OX=10090 GN=Notch1 PE=1 SV=3	2	4	4	1	0	1	1	1	1133.7	4531.77	4531.73	7.95672	0.00901444	0	0	133166	HCD (High Energy Collision Dissociation)	MS2	0	100	13.5871	4925	4925	4916	FP021821_3.raw	0/0		12.0589	843.312	843.312	4.8	8.7322e-13	2.94241e-13	0	0
FALSE	High	PMI-Byonic	PMI-Byonic (A2)	A	2	Unambiguous	TCVCTEGYTGTHCEVDIDECDPDPCHYGSCKDGVATF	[Y].TcVcTEGYTGtHcEVDIDEcDPDPcHYGScKDGVATF.[T]	C2(Carbamidomethyl); C4(Carbamidomethyl); T11(HexNAc(1)); C13(Carbamidomethyl); C20(Carbamidomethyl); C25(Carbamidomethyl); C30(Carbamidomethyl)	1	1	Q01705	Q01705	Neurogenic locus notch homolog protein 1 OS=Mus musculus OX=10090 GN=Notch1 PE=1 SV=3	2	4	4	1	0	1	1	1	1129.7	4515.76	4515.74	4.91252	0.00554592	0	0	106017	HCD (High Energy Collision Dissociation)	MS2	0	100	13.5741	4919	4919	4916	FP021821_3.raw	0/0		6.92056	563.087	563.087	4.8	1.20071e-07	2.0859e-08	0	0
FALSE	High	PMI-Byonic	PMI-Byonic (A2)	A	2	Unambiguous	GSCKDGVATF	[Y].GScKDGVATF.[T]	C3(Carbamidomethyl)	1	1	Q01705	Q01705	Neurogenic locus notch homolog protein 1 OS=Mus musculus OX=10090 GN=Notch1 PE=1 SV=3	0	2	2	1	0	1	1	1	521.238	1041.47	1041.47	2.45685	0.00127937	0	0	487650	HCD (High Energy Collision Dissociation)	MS2	39.4935	100	8.80748	2885	2885	2882	FP021821_3.raw	0/0		5.25062	426.359	426.359	426.359	5.61542e-06	1.35415e-06	0	0
FALSE	High	PMI-Byonic	PMI-Byonic (A2)	A	2	Unambiguous	GSCKDGVATF	[Y].GScKDGVATF.[T]	C3(Carbamidomethyl)	1	1	Q01705	Q01705	Neurogenic locus notch homolog protein 1 OS=Mus musculus OX=10090 GN=Notch1 PE=1 SV=3	0	2	2	1	0	1	1	1	521.238	1041.47	1041.47	1.98801	0.00103522	0	0	619990	HCD (High Energy Collision Dissociation)	MS2	35.7291	100	8.92453	2935	2935	2934	FP021821_3.raw	0/0		5.45907	443.028	443.028	443.028	3.47483e-06	9.19449e-07	0	0
FALSE	Medium	PMI-Byonic	PMI-Byonic (A2)	A	2	Unambiguous	GSCKDGVATF	[Y].GScKDGVATF.[T]	C3(Carbamidomethyl)	1	1	Q01705	Q01705	Neurogenic locus notch homolog protein 1 OS=Mus musculus OX=10090 GN=Notch1 PE=1 SV=3	0	2	2	1	0	1	1	1	521.238	1041.47	1041.47	1.75359	0.000913154	0	0	184420	HCD (High Energy Collision Dissociation)	MS2	77.1228	100	9.04057	2985	2985	2983	FP021821_3.raw	0/0		1.49922	188.262	188.262	188.262	0.0316794	0.0123457	0.0112359	0
FALSE	High	PMI-Byonic	PMI-Byonic (A2)	A	2	Unambiguous	GSCKDGVATF	[Y].GScKdGVATF.[T]	C3(Carbamidomethyl); D5(Oxidation)	1	1	Q01705	Q01705	Neurogenic locus notch homolog protein 1 OS=Mus musculus OX=10090 GN=Notch1 PE=1 SV=3	0	2	2	1	0	1	1	1	529.235	1057.46	1057.46	1.22565	0.000648037	0	0	504629	HCD (High Energy Collision Dissociation)	MS2	40.8616	100	9.06963	2997	2997	2996	FP021821_3.raw	0/0		3.32317	362.491	264.052	264.052	0.000475144	6.76349e-05	0	0
FALSE	High	PMI-Byonic	PMI-Byonic (A2)	A	2	Unambiguous	GSCKDGVATF	[Y].GScKdGVATF.[T]	C3(Carbamidomethyl); D5(Oxidation)	1	1	Q01705	Q01705	Neurogenic locus notch homolog protein 1 OS=Mus musculus OX=10090 GN=Notch1 PE=1 SV=3	0	2	2	1	0	1	1	1	529.236	1057.46	1057.46	2.84177	0.00150253	0	0	367358	HCD (High Energy Collision Dissociation)	MS2	21.5168	100	9.17256	3040	3040	3039	FP021821_3.raw	0/0		2.80809	267.732	232.735	232.735	0.00155564	0.000199028	0	0
FALSE	Medium	PMI-Byonic	PMI-Byonic (A2)	A	2	Unambiguous	TCLCQPGYTGHHCETNINECHSQPCRHGGTCQDRDNSYLCL	[F].TcLcQPGYTGHHcEtNINEcHsQPcRHGGTcQDRDNSYLcL.[C]	C2(Carbamidomethyl); C4(Carbamidomethyl); C13(Carbamidomethyl); T15(HexNAc(1)Fuc(1)); C20(Carbamidomethyl); S22(Hex(1)Pent(2)); C25(Carbamidomethyl); C31(Carbamidomethyl); C40(Carbamidomethyl)	1	1	Q01705	Q01705	Neurogenic locus notch homolog protein 1 OS=Mus musculus OX=10090 GN=Notch1 PE=1 SV=3	4	6	6	1	0	1	1	1	962.895	5772.33	5768.3	699.596	0.67258	0	0	218712	HCD (High Energy Collision Dissociation)	MS2	30.7634	100	10.4701	3594	3594	3585	FP021821_3.raw	0/0		0.288336	74.2501	74.2501	0	0.514831	0.0123457	0.00847457	0.015873
[truncated: 7 more columns]

## Sheet: FP031221_12
Checked	Confidence	Identifying Node Type	Identifying Node	Search ID	Identifying Node No	PSM Ambiguity	Sequence	Annotated Sequence	Modifications	# Protein Groups	# Proteins	Master Protein Accessions	Protein Accessions	Protein Descriptions	# Missed Cleavages	Charge	Original Precursor Charge	DeltaScore	DeltaCn	Rank	Search Engine Rank	Concatenated Rank	m/z [Da]	MH+ [Da]	Theo. MH+ [Da]	DeltaM [ppm]	Deltam/z [Da]	Matched Ions	Total Ions	Intensity	Activation Type	MS Order	Isolation Interference [%]	Ion Inject Time [ms]	RT [min]	First Scan	Last Scan	Master Scan(s)	Spectrum File	Ions Matched	Annotation	|Log Prob|	Byonic Score	Delta Byonic Score	Delta Mod Score	PEP 2D	q-Value 2D	FDR 2D	Peptide Group FDR 2D
FALSE	High	PMI-Byonic	PMI-Byonic (A2)	A	2	Unambiguous	VGQRCQDSNPCLSTPCKNAGTCHVVDHGGTVDYACSCPL	[F].VGQRcQDSNPcLStPcKNAGtcHVVDHGGTVDYAcScPL.[G]	C5(Carbamidomethyl); C11(Carbamidomethyl); T14(HexNAc(1)Fuc(1)); C16(Carbamidomethyl); T21(Hex(1)Pent(2)); C22(Carbamidomethyl); C35(Carbamidomethyl); C37(Carbamidomethyl)	1	1	Q01705	Q01705	Neurogenic locus notch homolog protein 1 OS=Mus musculus OX=10090 GN=Notch1 PE=1 SV=3	2	5	5	1	0	1	1	1	1031.44	5153.15	5153.14	2.43384	0.00250839	0	0	798230	HCD (High Energy Collision Dissociation)	MS2	0	49.6241	10.3867	4193	4193	4190	FP031221_12.raw	0/0		1.42732	128.94	128.94	0	0.0373839	0.00203021	0	0
FALSE	High	PMI-Byonic	PMI-Byonic (A2)	A	2	Unambiguous	VGQRCQDSNPCLSTPCKNAGTCHVVDHGGTVDY	[F].VGQRcQDSNPcLstPcKNAGTcHVVDHGGTVDY.[A]	C5(Carbamidomethyl); C11(Carbamidomethyl); S13(Hex(1)Pent(2)); T14(HexNAc(1)Hex(1)Fuc(1)); C16(Carbamidomethyl); C22(Carbamidomethyl)	1	1	Q01705	Q01705	Neurogenic locus notch homolog protein 1 OS=Mus musculus OX=10090 GN=Notch1 PE=1 SV=3	1	5	5	1	0	1	1	1	926.199	4626.97	4626.92	9.60228	0.0088858	0	0	528244	HCD (High Energy Collision Dissociation)	MS2	0.881906	100	8.79428	3481	3481	3475	FP031221_12.raw	0/0		11.0876	783.87	783.87	0	8.17302e-12	5.24538e-13	0	0
FALSE	High	PMI-Byonic	PMI-Byonic (A2)	A	2	Unambiguous	VGQRCQDSNPCLSTPCKNAGTCHVVDHGGTVDYACSCPL	[F].VGQRcQDSNPcLstPcKNAGTcHVVDHGGTVDYAcScPL.[G]	C5(Carbamidomethyl); C11(Carbamidomethyl); S13(Hex(1)Pent(2)); T14(Fuc(1)); C16(Carbamidomethyl); C22(Carbamidomethyl); C35(Carbamidomethyl); C37(Carbamidomethyl)	1	1	Q01705	Q01705	Neurogenic locus notch homolog protein 1 OS=Mus musculus OX=10090 GN=Notch1 PE=1 SV=3	2	5	5	1	0	1	1	1	990.817	4950.06	4950.06	0.0977509	9.67745e-05	0	0	3.34344e+06	HCD (High Energy Collision Dissociation)	MS2	26.2584	12.2507	10.6015	4302	4302	4300	FP031221_12.raw	0/0		1.38497	97.7198	97.7198	0	0.0412127	0.00377516	0	0
FALSE	High	PMI-Byonic	PMI-Byonic (A2)	A	2	Unambiguous	VGQRCQDSNPCLSTPCKNAGTCHVVDHGGTVDY	[F].VGQRcQDSNPcLstPcKNAGTcHVVDHGGTVDY.[A]	C5(Carbamidomethyl); C11(Carbamidomethyl); S13(Hex(1)Pent(2)); T14(Fuc(1)); C16(Carbamidomethyl); C22(Carbamidomethyl)	1	1	Q01705	Q01705	Neurogenic locus notch homolog protein 1 OS=Mus musculus OX=10090 GN=Notch1 PE=1 SV=3	1	5	5	1	0	1	1	1	853.168	4261.81	4261.79	4.63767	0.00395295	0	0	1.02748e+06	HCD (High Energy Collision Dissociation)	MS2	57.3559	100	9.40777	3751	3751	3750	FP031221_12.raw	0/0		9.54124	680.496	680.496	1.2	2.87579e-10	2.02356e-11	0	0
FALSE	High	PMI-Byonic	PMI-Byonic (A2)	A	2	Unambiguous	VGQRCQDSNPCLSTPCKNAGTCHVVDHGGTVDYACSCPL	[F].VGQRcQDSNPcLstPcKNAGTcHVVDHGGTVDYAcScPL.[G]	C5(Carbamidomethyl); C11(Carbamidomethyl); S13(Hex(1)Pent(2)); T14(Fuc(1)); C16(Carbamidomethyl); C22(Carbamidomethyl); C35(Carbamidomethyl); C37(Carbamidomethyl)	1	1	Q01705	Q01705	Neurogenic locus notch homolog protein 1 OS=Mus musculus OX=10090 GN=Notch1 PE=1 SV=3	2	5	5	1	0	1	1	1	990.82	4950.07	4950.06	2.56379	0.00253818	0	0	2.57914e+06	HCD (High Energy Collision Dissociation)	MS2	2.8405	30.495	10.7334	4368	4368	4366	FP031221_12.raw	0/0		1.42732	113.044	113.044	0	0.0373839	0.002201	0	0
FALSE	High	PMI-Byonic	PMI-Byonic (A2)	A	2	Unambiguous	VGQRCQDSNPCLSTPCKNAGTCHVVDHGGTVDYACSCPLGFSGPL	[F].VGQRcQDSNPcLSTPcKNAGTcHVVDHGGTVDYAcscPLGFsGPL.[C]	C5(Carbamidomethyl); C11(Carbamidomethyl); C16(Carbamidomethyl); C22(Carbamidomethyl); C35(Carbamidomethyl); S36(Fuc(1)); C37(Carbamidomethyl); S42(Hex(1)Pent(2))	1	1	Q01705	Q01705	Neurogenic locus notch homolog protein 1 OS=Mus musculus OX=10090 GN=Notch1 PE=1 SV=3	4	5	5	1	0	1	1	1	1102.48	5508.36	5508.34	3.27068	0.0036032	0	0	2204468	HCD (High Energy Collision Dissociation)	MS2	0	16.8817	13.1357	5522	5522	5521	FP031221_12.raw	0/0		1.38029	204.423	204.423	1.2	0.0416594	0.0039495	0	0
FALSE	High	PMI-Byonic	PMI-Byonic (A2)	A	2	Unambiguous	VGQRCQDSNPCLSTPCKNAGTCHVVDHGGTVDYACSCPLGFSGPL	[F].VGQRcQDSNPcLSTPcKnAGtcHVVDHGGtVDYAcScPLGFSGPL.[C]	C5(Carbamidomethyl); C11(Carbamidomethyl); C16(Carbamidomethyl); N18(Deamidated); T21(Hex(1)Pent(1)); C22(Carbamidomethyl); T30(Fuc(1)); C35(Carbamidomethyl); C37(Carbamidomethyl)	1	1	Q01705	Q01705	Neurogenic locus notch homolog protein 1 OS=Mus musculus OX=10090 GN=Notch1 PE=1 SV=3	4	5	5	1	0	1	1	1	1076.67	5379.3	5377.28	375.175	0.403484	0	0	1963306	HCD (High Energy Collision Dissociation)	MS2	19.7323	100	13.0996	5507	5507	5499	FP031221_12.raw	0/0		1.41774	226.167	226.167	0	0.0382173	0.00245894	0	0
FALSE	High	PMI-Byonic	PMI-Byonic (A2)	A	2	Unambiguous	VGQRCQDSNPCLSTPCKNAGTCHVVDHGGTVDYACSCPLGFSGPL	[F].VGQRcQDsNPcLStPcKNAGTcHVVDHGGTVDYAcScPLGFSGPL.[C]	C5(Carbamidomethyl); S8(Fuc(1)); C11(Carbamidomethyl); T14(Hex(1)Pent(2)); C16(Carbamidomethyl); C22(Carbamidomethyl); C35(Carbamidomethyl); C37(Carbamidomethyl)	1	1	Q01705	Q01705	Neurogenic locus notch homolog protein 1 OS=Mus musculus OX=10090 GN=Notch1 PE=1 SV=3	4	4	4	1	0	1	1	1	1377.84	5508.36	5508.34	3.2842	0.00452263	0	0	1.001e+06	HCD (High Energy Collision Dissociation)	MS2	0	100	13.0769	5496	5496	5488	FP031221_12.raw	0/0		5.26469	538.317	538.317	1.2	5.43641e-06	2.08949e-07	0	0
FALSE	High	PMI-Byonic	PMI-Byonic (A2)	A	2	Unambiguous	VGQRCQDSNPCLSTPCKNAGTCHVVDHGGTVDYACSCPL	[F].VGQRcQDsNPcLsTPcKNAGTcHVVDHGGTVDYAcScPL.[G]	C5(Carbamidomethyl); S8(HexNAc(1)Hex(1)Fuc(1)NeuAc(1)); C11(Carbamidomethyl); S13(Hex(1)Pent(2)); C16(Carbamidomethyl); C22(Carbamidomethyl); C35(Carbamidomethyl); C37(Carbamidomethyl)	1	1	Q01705	Q01705	Neurogenic locus notch homolog protein 1 OS=Mus musculus OX=10090 GN=Notch1 PE=1 SV=3	2	5	5	1	0	1	1	1	1122.67	5609.31	5606.28	539.172	0.60455	0	0	13215462	HCD (High Energy Collision Dissociation)	MS2	4.43738	18.6646	11.0142	4508	4508	4498	FP031221_12.raw	0/0		2.11949	225.738	225.738	0.8	0.00759467	0.000158119	0	0
FALSE	High	PMI-Byonic	PMI-Byonic (A2)	A	2	Unambiguous	VGQRCQDSNPCLSTPCKNAGTCHVVDHGGTVDYACSCPL	[F].VGQRcQDSNPcLStPcKNAGTcHVVDHGGtVDYAcScPL.[G]	C5(Carbamidomethyl); C11(Carbamidomethyl); T14(Hex(1)Pent(2)); C16(Carbamidomethyl); C22(Carbamidomethyl); T30(HexNAc(1)Hex(1)Fuc(1)NeuAc(1)); C35(Carbamidomethyl); C37(Carbamidomethyl)	1	1	Q01705	Q01705	Neurogenic locus notch homolog protein 1 OS=Mus musculus OX=10090 GN=Notch1 PE=1 SV=3	2	4	4	1	0	1	1	1	1402.83	5608.31	5606.28	360.552	0.50534	0	0	3385780	HCD (High Energy Collision Dissociation)	MS2	17.6449	89.9636	11.0353	4519	4519	4509	FP031221_12.raw	0/0		8.47603	606.837	417.112	1.2	3.34171e-09	2.29709e-10	0	0
FALSE	High	PMI-Byonic	PMI-Byonic (A2)	A	2	Unambiguous	VGQRCQDSNPCLSTPCKNAGTCHVVDHGGTVDYACSCPLGFSGPL	[F].VGQRcQDSNPcLSTPcKNAGTcHVVDHGGTVDYAcscPLGFsGPL.[C]	C5(Carbamidomethyl); C11(Carbamidomethyl); C16(Carbamidomethyl); C22(Carbamidomethyl); C35(Carbamidomethyl); S36(Fuc(1)); C37(Carbamidomethyl); S42(Hex(1)Pent(2))	1	1	Q01705	Q01705	Neurogenic locus notch homolog protein 1 OS=Mus musculus OX=10090 GN=Notch1 PE=1 SV=3	4	5	5	1	0	1	1	1	1102.48	5508.36	5508.34	4.82195	0.00531219	0	0	1.67787e+06	HCD (High Energy Collision Dissociation)	MS2	0	33.8148	13.02	5469	5469	5466	FP031221_12.raw	0/0		1.45898	241.467	241.467	1.2	0.0347555	0.00152287	0	0
FALSE	High	PMI-Byonic	PMI-Byonic (A2)	A	2	Unambiguous	VGQRCQDSNPCLSTPCKNAGTCHVVDHGGTVDYACSCPL	[F].VGQRcQDSNPcLStPcKNAGtcHVVDHGGTVDYAcScPL.[G]	C5(Carbamidomethyl); C11(Carbamidomethyl); T14(HexNAc(1)Hex(1)Fuc(1)NeuAc(1)); C16(Carbamidomethyl); T21(Hex(1)Pent(2)); C22(Carbamidomethyl); C35(Carbamidomethyl); C37(Carbamidomethyl)	1	1	Q01705	Q01705	Neurogenic locus notch homolog protein 1 OS=Mus musculus OX=10090 GN=Notch1 PE=1 SV=3	2	5	5	1	0	1	1	1	1122.06	5606.29	5606.28	0.922346	0.00103419	0	0	1.54929e+06	HCD (High Energy Collision Dissociation)	MS2	2.54711	35.0643	11.1299	4565	4565	4564	FP031221_12.raw	0/0		1.85296	185.609	185.609	0	0.0140294	0.000325053	0	0
FALSE	High	PMI-Byonic	PMI-Byonic (A2)	A	2	Unambiguous	VGQRCQDSNPCLSTPCKNAGTCHVVDHGGTVDYACSCPL	[F].VGQRcQDSNPcLstPcKNAGTcHVVDHGGTVDYAcScPL.[G]	C5(Carbamidomethyl); C11(Carbamidomethyl); S13(Hex(1)Pent(2)); T14(Fuc(1)); C16(Carbamidomethyl); C22(Carbamidomethyl); C35(Carbamidomethyl); C37(Carbamidomethyl)	1	1	Q01705	Q01705	Neurogenic locus notch homolog protein 1 OS=Mus musculus OX=10090 GN=Notch1 PE=1 SV=3	2	4	4	1	0	1	1	1	1238.27	4950.07	4950.06	1.76504	0.00218427	0	0	2.11191e+06	HCD (High Energy Collision Dissociation)	MS2	0	30.7624	10.4099	4205	4205	4201	FP031221_12.raw	0/0		5.01176	509.07	509.07	0	9.73287e-06	4.43055e-07	0	0
FALSE	High	PMI-Byonic	PMI-Byonic (A2)	A	2	Unambiguous	VGQRCQDSNPCLSTPCKNAGTCHVVDHGGTVDY	[F].VGQRcQDSNPcLSTPcKNAGtcHVVDHGGTVDY.[A]	C5(Carbamidomethyl); C11(Carbamidomethyl); C16(Carbamidomethyl); T21(Hex(1)Pent(2)); C22(Carbamidomethyl)	1	1	Q01705	Q01705	Neurogenic locus notch homolog protein 1 OS=Mus musculus OX=10090 GN=Notch1 PE=1 SV=3	1	5	5	1	0	1	1	1	823.959	4115.76	4115.73	7.66111	0.00630621	0	0	274430	HCD (High Energy Collision Dissociation)	MS2	11.1211	100	8.94402	3548	3548	3541	FP031221_12.raw	0/0		12.0876	821.312	821.312	0	8.17302e-13	7.29035e-14	0	0
FALSE	High	PMI-Byonic	PMI-Byonic (A2)	A	2	Unambiguous	VGQRCQDSNPCLSTPCKNAGTCHVVDHGGTVDY	[F].VGQRcQDSNPcLstPcKNAGTcHVVDHGGTVDY.[A]	C5(Carbamidomethyl); C11(Carbamidomethyl); S13(Hex(1)Pent(2)); T14(HexNAc(1)Fuc(1)); C16(Carbamidomethyl); C22(Carbamidomethyl)	1	1	Q01705	Q01705	Neurogenic locus notch homolog protein 1 OS=Mus musculus OX=10090 GN=Notch1 PE=1 SV=3	1	5	5	1	0	1	1	1	893.784	4464.89	4464.87	5.21357	0.00465558	0	0	567327	HCD (High Energy Collision Dissociation)	MS2	0	100	8.95682	3553	3553	3552	FP031221_12.raw	0/0		12.5412	815.874	815.874	0	2.87579e-13	2.32317e-14	0	0
FALSE	High	PMI-Byonic	PMI-Byonic (A2)	A	2	Unambiguous	VGQRCQDSNPCLSTPCKNAGTCHVVDHGGTVDYACSCPL	[F].VGQRcQDSNPcLSTPcKnAGTcHVVDHGGtVDYAcScPL.[G]	C5(Carbamidomethyl); C11(Carbamidomethyl); C16(Carbamidomethyl); N18(Deamidated); C22(Carbamidomethyl); T30(HexNAc(1)Hex(1)Fuc(1)NeuAc(1)); C35(Carbamidomethyl); C37(Carbamidomethyl)	1	1	Q01705	Q01705	Neurogenic locus notch homolog protein 1 OS=Mus musculus OX=10090 GN=Notch1 PE=1 SV=3	2	5	5	1	0	1	1	1	1037.84	5185.16	5181.13	776.871	0.805015	0	0	2.96924e+06	HCD (High Energy Collision Dissociation)	MS2	49.4512	100	10.3961	4198	4198	4190	FP031221_12.raw	0/0		1.42732	111.367	55.1695	4.22186	0.0373839	0.00211581	0	0
FALSE	High	PMI-Byonic	PMI-Byonic (A2)	A	2	Unambiguous	VGQRCQDSNPCLSTPCKNAGTCHVVDHGGTVDYACSCPL	[F].VGQRcQDSNPcLStPcKNAGtcHVVDHGGTVDYAcScPL.[G]	C5(Carbamidomethyl); C11(Carbamidomethyl); T14(HexNAc(1)Hex(1)Fuc(1)); C16(Carbamidomethyl); T21(Hex(1)Pent(2)); C22(Carbamidomethyl); C35(Carbamidomethyl); C37(Carbamidomethyl)	1	1	Q01705	Q01705	Neurogenic locus notch homolog protein 1 OS=Mus musculus OX=10090 GN=Notch1 PE=1 SV=3	2	5	5	1	0	1	1	1	1064.45	5318.2	5315.19	566.028	0.601709	0	0	3.87105e+06	HCD (High Energy Collision Dissociation)	MS2	0	96.4066	10.5354	4269	4269	4267	FP031221_12.raw	0/0		1.5012	143.753	143.753	0	0.0315355	0.00120256	0	0
FALSE	High	PMI-Byonic	PMI-Byonic (A2)	A	2	Unambiguous	VGQRCQDSNPCLSTPCKNAGTCHVVDHGGTVDYACSCPL	[F].VGQRcQDSNPcLStPcKNAGtcHVVDHGGTVDYAcScPL.[G]	C5(Carbamidomethyl); C11(Carbamidomethyl); T14(Hex(1)Pent(1)); C16(Carbamidomethyl); T21(Fuc(1)); C22(Carbamidomethyl); C35(Carbamidomethyl); C37(Carbamidomethyl)	1	1	Q01705	Q01705	Neurogenic locus notch homolog protein 1 OS=Mus musculus OX=10090 GN=Notch1 PE=1 SV=3	2	5	5	1	0	1	1	1	964.812	4820.03	4818.02	417.899	0.402689	0	0	4890491	HCD (High Energy Collision Dissociation)	MS2	33.1127	100	10.4202	4211	4211	4201	FP031221_12.raw	0/0		1.40862	145.629	145.629	1.2	0.0390286	0.00263349	0	0
FALSE	High	PMI-Byonic	PMI-Byonic (A2)	A	2	Unambiguous	VGQRCQDSNPCLSTPCKNAGTCHVVDHGGTVDYACSCPL	[F].VGQRcQDSNPcLStPcKNAGtcHVVDHGGTVDYAcScPL.[G]	C5(Carbamidomethyl); C11(Carbamidomethyl); T14(Hex(1)Pent(2)); C16(Carbamidomethyl); T21(Fuc(1)); C22(Carbamidomethyl); C35(Carbamidomethyl); C37(Carbamidomethyl)	1	1	Q01705	Q01705	Neurogenic locus notch homolog protein 1 OS=Mus musculus OX=10090 GN=Notch1 PE=1 SV=3	2	4	4	1	0	1	1	1	1238.27	4950.07	4950.06	3.04738	0.00377118	0	0	792192	HCD (High Energy Collision Dissociation)	MS2	3.1615	59.2294	10.5333	4268	4268	4267	FP031221_12.raw	0/0		4.23963	389.745	389.745	0	5.75928e-05	1.73215e-06	0	0
FALSE	High	PMI-Byonic	PMI-Byonic (A2)	A	2	Unambiguous	VGQRCQDSNPCLSTPCKNAGTCHVVDHGGTVDYACSCPL	[F].VGQRcQDSNPcLStPcKNAGtcHVVDHGGTVDYAcScPL.[G]	C5(Carbamidomethyl); C11(Carbamidomethyl); T14(Hex(1)Pent(2)); C16(Carbamidomethyl); T21(Fuc(1)); C22(Carbamidomethyl); C35(Carbamidomethyl); C37(Carbamidomethyl)	1	1	Q01705	Q01705	Neurogenic locus notch homolog protein 1 OS=Mus musculus OX=10090 GN=Notch1 PE=1 SV=3	2	5	5	1	0	1	1	1	990.819	4950.07	4950.06	1.82398	0.00180576	0	0	46289276	HCD (High Energy Collision Dissociation)	MS2	0	1.76244	10.4917	4246	4246	4245	FP031221_12.raw	0/0		1.38497	130.51	130.51	0	0.0412127	0.0036883	0	0
FALSE	High	PMI-Byonic	PMI-Byonic (A2)	A	2	Unambiguous	VGQRCQDSNPCLSTPCKNAGTCHVVDHGGTVDYACSCPL	[F].VGQRcQDsNPcLsTPcKNAGTcHVVDHGGTVDYAcScPL.[G]	C5(Carbamidomethyl); S8(Hex(1)Pent(2)); C11(Carbamidomethyl); S13(HexNAc(1)Hex(1)Fuc(1)); C16(Carbamidomethyl); C22(Carbamidomethyl); C35(Carbamidomethyl); C37(Carbamidomethyl)	1	1	Q01705	Q01705	Neurogenic locus notch homolog protein 1 OS=Mus musculus OX=10090 GN=Notch1 PE=1 SV=3	2	5	5	1	0	1	1	1	1063.84	5315.2	5315.19	1.05676	0.00112337	0	0	6.06621e+06	HCD (High Energy Collision Dissociation)	MS2	0	18.6542	10.4265	4213	4213	4212	FP031221_12.raw	0/0		1.48686	77.6263	77.6263	0.8	0.0325945	0.00128045	0	0
FALSE	High	PMI-Byonic	PMI-Byonic (A2)	A	2	Unambiguous	VGQRCQDSNPCLSTPCKNAGTCHVVDHGGTVDY	[F].VGQRcQDSNPcLstPcKNAGTcHVVDHGGTVDY.[A]	C5(Carbamidomethyl); C11(Carbamidomethyl); S13(HexNAc(1)Hex(1)Fuc(1)); T14(Hex(1)Pent(2)); C16(Carbamidomethyl); C22(Carbamidomethyl)	1	1	Q01705	Q01705	Neurogenic locus notch homolog protein 1 OS=Mus musculus OX=10090 GN=Notch1 PE=1 SV=3	1	5	5	1	0	1	1	1	926.199	4626.97	4626.92	9.47037	0.00876373	0	0	4.72703e+06	HCD (High Energy Collision Dissociation)	MS2	0	26.4995	8.90971	3531	3531	3530	FP031221_12.raw	0/0		11.0876	772.4	772.4	0	8.17302e-12	5.76569e-13	0	0
FALSE	High	PMI-Byonic	PMI-Byonic (A2)	A	2	Unambiguous	VGQRCQDSNPCLSTPCKNAGTCHVVDHGGTVDY	[F].VGQRcQDSNPcLstPcKNAGTcHVVDHGGTVDY.[A]	C5(Carbamidomethyl); C11(Carbamidomethyl); S13(Hex(1)Pent(2)); T14(Hex(1)); C16(Carbamidomethyl); C22(Carbamidomethyl)	1	1	Q01705	Q01705	Neurogenic locus notch homolog protein 1 OS=Mus musculus OX=10090 GN=Notch1 PE=1 SV=3	1	5	5	1	0	1	1	1	856.363	4277.79	4277.78	0.472907	0.000404599	0	0	175802	HCD (High Energy Collision Dissociation)	MS2	4.74817	100	8.89908	3527	3527	3519	FP031221_12.raw	0/0		6.53615	483.603	483.603	1.2	2.90972e-07	9.78569e-09	0	0
FALSE	High	PMI-Byonic	PMI-Byonic (A2)	A	2	Unambiguous	VGQRCQDSNPCLSTPCKNAGTCHVVDHGGTVDY	[F].VGQRcQDSNPcLsTPcKNAGtcHVVDHGGTVDY.[A]	C5(Carbamidomethyl); C11(Carbamidomethyl); S13(Hex(1)Pent(2)); C16(Carbamidomethyl); T21(Fuc(1)); C22(Carbamidomethyl)	1	1	Q01705	Q01705	Neurogenic locus notch homolog protein 1 OS=Mus musculus OX=10090 GN=Notch1 PE=1 SV=3	1	3	3	1	0	1	1	1	1421.28	4261.81	4261.79	4.80152	0.00682102	0	0	268086	HCD (High Energy Collision Dissociation)	MS2	0	100	8.89043	3523	3523	3519	FP031221_12.raw	0/0		13.8443	942.031	942.031	0	1.43136e-14	8.95399e-16	0	0
FALSE	High	PMI-Byonic	PMI-Byonic (A2)	A	2	Unambiguous	VGQRCQDSNPCLSTPCKNAGTCHVVDHGGTVDY	[F].VGQRcQDSNPcLstPcKNAGTcHVVDHGGTVDY.[A]	C5(Carbamidomethyl); C11(Carbamidomethyl); S13(Fuc(1)); T14(Hex(1)Pent(1)); C16(Carbamidomethyl); C22(Carbamidomethyl)	1	1	Q01705	Q01705	Neurogenic locus notch homolog protein 1 OS=Mus musculus OX=10090 GN=Notch1 PE=1 SV=3	1	5	5	1	0	1	1	1	826.763	4129.79	4129.75	9.74254	0.00804684	0	0	1.12375e+06	HCD (High Energy Collision Dissociation)	MS2	0	100	8.8882	3522	3522	3519	FP031221_12.raw	0/0		14.0876	920.118	920.118	0	8.17302e-15	6.58396e-16	0	0
FALSE	High	PMI-Byonic	PMI-Byonic (A2)	A	2	Unambiguous	VGQRCQDSNPCLSTPCKNAGTCHVVDHGGTVDYACSCPL	[F].VGQRcQDsNPcLSTPcKNAGtcHVVDHGGTVDYAcScPL.[G]	C5(Carbamidomethyl); S8(Hex(1)Pent(2)); C11(Carbamidomethyl); C16(Carbamidomethyl); T21(Fuc(1)); C22(Carbamidomethyl); C35(Carbamidomethyl); C37(Carbamidomethyl)	1	1	Q01705	Q01705	Neurogenic locus notch homolog protein 1 OS=Mus musculus OX=10090 GN=Notch1 PE=1 SV=3	2	3	3	1	0	1	1	1	1650.69	4950.05	4950.06	-1.59838	-0.00263736	0	0	464490	HCD (High Energy Collision Dissociation)	MS2	0	65.3584	10.4382	4220	4220	4212	FP031221_12.raw	0/0		14.0551	939.552	939.552	1.03847	8.80751e-15	7.47946e-16	0	0
FALSE	High	PMI-Byonic	PMI-Byonic (A2)	A	2	Unambiguous	VGQRCQDSNPCLSTPCKNAGTCHVVDHGGTVDY	[F].VGQRcQDSNPcLStPcKNAGTcHVVDHGGTVDY.[A]	C5(Carbamidomethyl); C11(Carbamidomethyl); T14(Hex(1)); C16(Carbamidomethyl); C22(Carbamidomethyl)	1	1	Q01705	Q01705	Neurogenic locus notch homolog protein 1 OS=Mus musculus OX=10090 GN=Notch1 PE=1 SV=3	1	5	5	1	0	1	1	1	771.142	3851.68	3851.65	8.51496	0.00655932	0	0	288040	HCD (High Energy Collision Dissociation)	MS2	10.3293	100	8.87538	3517	3517	3508	FP031221_12.raw	0/0		12.5412	824.577	824.577	1.2	2.87579e-13	2.09129e-14	0	0
FALSE	High	PMI-Byonic	PMI-Byonic (A2)	A	2	Unambiguous	VGQRCQDSNPCLSTPCKNAGTCHVVDHGGTVDYACSCPLGFSGPL	[F].VGQRcQDsNPcLsTPcKNAGTcHVVDHGGTVDYAcScPLGFSGPL.[C]	C5(Carbamidomethyl); S8(HexNAc(1)Hex(1)Fuc(1)NeuAc(1)); C11(Carbamidomethyl); S13(Hex(1)Pent(2)); C16(Carbamidomethyl); C22(Carbamidomethyl); C35(Carbamidomethyl); C37(Carbamidomethyl)	1	1	Q01705	Q01705	Neurogenic locus notch homolog protein 1 OS=Mus musculus OX=10090 GN=Notch1 PE=1 SV=3	4	5	5	1	0	1	1	1	1234.12	6166.58	6164.57	327.048	0.403222	0	0	6.9401e+06	HCD (High Energy Collision Dissociation)	MS2	27.4103	34.504	13.4878	5694	5694	5686	FP031221_12.raw	0/0		1.74804	261.109	261.109	0.8	0.0178632	0.000519822	0	0
FALSE	High	PMI-Byonic	PMI-Byonic (A2)	A	2	Unambiguous	VGQRCQDSNPCLSTPCKNAGTCHVVDHGGTVDY	[F].VGQRcQDSNPcLstPcKNAGTcHVVDHGGTVDY.[A]	C5(Carbamidomethyl); C11(Carbamidomethyl); S13(Hex(1)Pent(2)); T14(Fuc(1)); C16(Carbamidomethyl); C22(Carbamidomethyl)	1	1	Q01705	Q01705	Neurogenic locus notch homolog protein 1 OS=Mus musculus OX=10090 GN=Notch1 PE=1 SV=3	1	4	4	1	0	1	1	1	1066.21	4261.81	4261.79	5.29961	0.00564646	0	0	787453	HCD (High Energy Collision Dissociation)	MS2	0	100	8.86456	3512	3512	3508	FP031221_12.raw	0/0		14.156	941.164	941.164	1.2	6.9824e-15	4.16397e-16	0	0
FALSE	High	PMI-Byonic	PMI-Byonic (A2)	A	2	Unambiguous	VGQRCQDSNPCLSTPCKNAGTCHVVDHGGTVDYACSCPL	[F].VGQRcQDSNPcLsTPcKNAGTcHVVDHGGTVDYAcScPL.[G]	C5(Carbamidomethyl); C11(Carbamidomethyl); S13(Hex(1)Pent(2)); C16(Carbamidomethyl); C22(Carbamidomethyl); C35(Carbamidomethyl); C37(Carbamidomethyl)	1	1	Q01705	Q01705	Neurogenic locus notch homolog protein 1 OS=Mus musculus OX=10090 GN=Notch1 PE=1 SV=3	2	5	5	1	0	1	1	1	962.011	4806.02	4804	421.436	0.404916	0	0	3.87941e+06	HCD (High Energy Collision Dissociation)	MS2	33.2132	100	10.4821	4242	4242	4234	FP031221_12.raw	0/0		1.36836	73.1724	73.1724	0	0.0428193	0.00438983	0	0
FALSE	High	PMI-Byonic	PMI-Byonic (A2)	A	2	Unambiguous	VGQRCQDSNPCLSTPCKNAGTCHVVDHGGTVDYACSCPL	[F].VGQRcQDSNPcLStPcKNAGtcHVVDHGGTVDYAcScPL.[G]	C5(Carbamidomethyl); C11(Carbamidomethyl); T14(Hex(1)); C16(Carbamidomethyl); T21(Fuc(1)); C22(Carbamidomethyl); C35(Carbamidomethyl); C37(Carbamidomethyl)	1	1	Q01705	Q01705	Neurogenic locus notch homolog protein 1 OS=Mus musculus OX=10090 GN=Notch1 PE=1 SV=3	2	5	5	1	0	1	1	1	938.202	4686.98	4685.97	215.613	0.202071	0	0	5978858	HCD (High Energy Collision Dissociation)	MS2	31.1041	85.8528	10.4181	4210	4210	4201	FP031221_12.raw	0/0		1.40862	130.699	130.699	1.2	0.0390286	0.00254642	0	0
FALSE	High	PMI-Byonic	PMI-Byonic (A2)	A	2	Unambiguous	VGQRCQDSNPCLSTPCKNAGTCHVVDHGGTVDY	[F].VGQRcQDSNPcLstPcKNAGTcHVVDHGGTVDY.[A]	C5(Carbamidomethyl); C11(Carbamidomethyl); S13(HexNAc(1)Fuc(1)); T14(Hex(1)Pent(2)); C16(Carbamidomethyl); C22(Carbamidomethyl)	1	1	Q01705	Q01705	Neurogenic locus notch homolog protein 1 OS=Mus musculus OX=10090 GN=Notch1 PE=1 SV=3	1	5	5	1	0	1	1	1	893.787	4464.91	4464.87	8.15264	0.00728009	0	0	183559	HCD (High Energy Collision Dissociation)	MS2	3.24939	100	8.84817	3505	3505	3497	FP031221_12.raw	0/0		10.5412	749.354	749.354	0	2.87579e-11	2.77151e-12	0	0
FALSE	High	PMI-Byonic	PMI-Byonic (A2)	A	2	Unambiguous	VGQRCQDSNPCLSTPCKNAGTCHVVDHGGTVDY	[F].VGQRcQDSNPcLstPcKNAGTcHVVDHGGTVDY.[A]	C5(Carbamidomethyl); C11(Carbamidomethyl); S13(HexNAc(1)Hex(1)Fuc(1)); T14(Hex(1)Pent(1)R0); C16(Carbamidomethyl); C22(Carbamidomethyl)	1	1	Q01705	Q01705	Neurogenic locus notch homolog protein 1 OS=Mus musculus OX=10090 GN=Notch1 PE=1 SV=3	1	5	5	1	0	1	1	1	899.784	4494.89	4494.88	2.08152	0.00187124	0	0	270518	HCD (High Energy Collision Dissociation)	MS2	19.864	100	8.84166	3502	3502	3497	FP031221_12.raw	0/0		6.00293	540.624	540.624	1.2	9.93287e-07	4.8468e-08	0	0
FALSE	High	PMI-Byonic	PMI-Byonic (A2)	A	2	Unambiguous	VGQRCQDSNPCLSTPCKNAGTCHVVDHGGTVDY	[F].VGQRcQDSNPcLstPcKNAGTcHVVDHGGTVDY.[A]	C5(Carbamidomethyl); C11(Carbamidomethyl); S13(Hex(1)Pent(2)); T14(HexNAc(1)Hex(1)Fuc(1)); C16(Carbamidomethyl); C22(Carbamidomethyl)	1	1	Q01705	Q01705	Neurogenic locus notch homolog protein 1 OS=Mus musculus OX=10090 GN=Notch1 PE=1 SV=3	1	4	4	1	0	1	1	1	1157.49	4626.94	4626.92	3.74825	0.00433571	0	0	374858	HCD (High Energy Collision Dissociation)	MS2	0	100	8.83949	3501	3501	3497	FP031221_12.raw	0/0		10.156	743.669	743.669	0	6.9824e-11	5.38957e-12	0	0
FALSE	High	PMI-Byonic	PMI-Byonic (A2)	A	2	Unambiguous	VGQRCQDSNPCLSTPCKNAGTCHVVDHGGTVDY	[F].VGQRcQDSNPcLstPcKNAGTcHVVDHGGTVDY.[A]	C5(Carbamidomethyl); C11(Carbamidomethyl); S13(Hex(1)); T14(Fuc(1)); C16(Carbamidomethyl); C22(Carbamidomethyl)	1	1	Q01705	Q01705	Neurogenic locus notch homolog protein 1 OS=Mus musculus OX=10090 GN=Notch1 PE=1 SV=3	1	5	5	1	0	1	1	1	800.35	3997.72	3997.71	4.26821	0.00341261	0	0	285661	HCD (High Energy Collision Dissociation)	MS2	5.4063	100	8.8227	3494	3494	3486	FP031221_12.raw	0/0		12.5412	837.699	837.699	0	2.87579e-13	1.8553e-14	0	0
FALSE	High	PMI-Byonic	PMI-Byonic (A2)	A	2	Unambiguous	VGQRCQDSNPCLSTPCKNAGTCHVVDHGGTVDY	[F].VGQRcQDSNPcLstPcKNAGTcHVVDHGGTVDY.[A]	C5(Carbamidomethyl); C11(Carbamidomethyl); S13(Hex(1)Pent(2)); T14(Fuc(1)); C16(Carbamidomethyl); C22(Carbamidomethyl)	1	1	Q01705	Q01705	Neurogenic locus notch homolog protein 1 OS=Mus musculus OX=10090 GN=Notch1 PE=1 SV=3	1	5	5	1	0	1	1	1	853.169	4261.82	4261.79	5.9266	0.00505159	0	0	275428	HCD (High Energy Collision Dissociation)	MS2	1.90458	100	8.81837	3492	3492	3486	FP031221_12.raw	0/0		15.0876	960.833	960.833	1.2	8.17302e-16	4.79726e-17	0	0
FALSE	High	PMI-Byonic	PMI-Byonic (A2)	A	2	Unambiguous	VGQRCQDSNPCLSTPCKNAGTCHVVDHGGTVDY	[F].VGQRcQDSNPcLstPcKNAGTcHVVDHGGTVDY.[A]	C5(Carbamidomethyl); C11(Carbamidomethyl); S13(Hex(1)Pent(2)); T14(Fuc(1)); C16(Carbamidomethyl); C22(Carbamidomethyl)	1	1	Q01705	Q01705	Neurogenic locus notch homolog protein 1 OS=Mus musculus OX=10090 GN=Notch1 PE=1 SV=3	1	4	4	1	0	1	1	1	1066.21	4261.82	4261.79	6.21619	0.00662302	0	0	4524909	HCD (High Energy Collision Dissociation)	MS2	0	32.3773	8.98212	3564	3564	3563	FP031221_12.raw	0/0		14.156	900.889	900.889	1.2	6.9824e-15	4.9101e-16	0	0
FALSE	High	PMI-Byonic	PMI-Byonic (A2)	A	2	Unambiguous	VGQRCQDSNPCLSTPCKNAGTCHVVDHGGTVDY	[F].VGQRcQDSNPcLstPcKNAGTcHVVDHGGTVDY.[A]	C5(Carbamidomethyl); C11(Carbamidomethyl); S13(Hex(1)); T14(Fuc(1)); C16(Carbamidomethyl); C22(Carbamidomethyl)	1	1	Q01705	Q01705	Neurogenic locus notch homolog protein 1 OS=Mus musculus OX=10090 GN=Notch1 PE=1 SV=3	1	5	5	1	0	1	1	1	800.354	3997.74	3997.71	8.61946	0.00689161	0	0	991515	HCD (High Energy Collision Dissociation)	MS2	0.697466	100	8.93535	3544	3544	3541	FP031221_12.raw	0/0		13.5412	869.965	869.965	0	2.87579e-14	2.24091e-15	0	0
FALSE	High	PMI-Byonic	PMI-Byonic (A2)	A	2	Unambiguous	VGQRCQDSNPCLSTPCKNAGTCHVVDHGGTVDYACSCPL	[F].VGQRcQDsNPcLSTPcKNAGTcHVVDHGGtVDYAcScPL.[G]	C5(Carbamidomethyl); S8(HexNAc(1)Hex(1)Fuc(1)); C11(Carbamidomethyl); C16(Carbamidomethyl); C22(Carbamidomethyl); T30(Hex(1)Pent(2)); C35(Carbamidomethyl); C37(Carbamidomethyl)	1	1	Q01705	Q01705	Neurogenic locus notch homolog protein 1 OS=Mus musculus OX=10090 GN=Notch1 PE=1 SV=3	2	4	4	1	0	1	1	1	1330.06	5317.2	5315.19	377.948	0.502216	0	0	2.93917e+06	HCD (High Energy Collision Dissociation)	MS2	7.78266	85.4183	10.3772	4189	4189	4179	FP031221_12.raw	0/0		2.34529	246.822	246.822	0	0.00451552	0.000121613	0	0
FALSE	High	PMI-Byonic	PMI-Byonic (A2)	A	2	Unambiguous	VGQRCQDSNPCLSTPCKNAGTCHVVDHGGTVDY	[F].VGQRcQDSNPcLstPcKNAGTcHVVDHGGTVDY.[A]	C5(Carbamidomethyl); C11(Carbamidomethyl); S13(Hex(1)Pent(2)); T14(HexNAc(1)Hex(1)Fuc(1)NeuAc(1)); C16(Carbamidomethyl); C22(Carbamidomethyl)	1	1	Q01705	Q01705	Neurogenic locus notch homolog protein 1 OS=Mus musculus OX=10090 GN=Notch1 PE=1 SV=3	1	5	5	1	0	1	1	1	984.416	4918.05	4918.02	6.46115	0.00635521	0	0	469159	HCD (High Energy Collision Dissociation)	MS2	1.49266	100	9.6357	3853	3853	3849	FP031221_12.raw	0/0		8.54124	616.073	616.073	0	2.87579e-09	1.38384e-10	0	0
FALSE	High	PMI-Byonic	PMI-Byonic (A2)	A	2	Unambiguous	VGQRCQDSNPCLSTPCKNAGTCHVVDHGGTVDY	[F].VGQRcQDSNPcLStPcKNAGtcHVVDHGGTVDY.[A]	C5(Carbamidomethyl); C11(Carbamidomethyl); T14(Hex(1)Pent(2)); C16(Carbamidomethyl); T21(HexNAc(1)Hex(1)Fuc(1)NeuAc(1)); C22(Carbamidomethyl)	1	1	Q01705	Q01705	Neurogenic locus notch homolog protein 1 OS=Mus musculus OX=10090 GN=Notch1 PE=1 SV=3	1	4	4	1	0	1	1	1	1230.26	4918.03	4918.02	3.38608	0.0041632	0	0	148017	HCD (High Energy Collision Dissociation)	MS2	0	100	9.67374	3870	3870	3860	FP031221_12.raw	0/0		10.3044	721.275	721.275	1.2	4.96121e-11	4.73475e-12	0	0
FALSE	High	PMI-Byonic	PMI-Byonic (A2)	A	2	Unambiguous	VGQRCQDSNPCLSTPCKNAGTCHVVDHGGTVDY	[F].VGQRcQDSNPcLstPcKNAGTcHVVDHGGTVDY.[A]	C5(Carbamidomethyl); C11(Carbamidomethyl); S13(Hex(1)Pent(2)); T14(Fuc(1)); C16(Carbamidomethyl); C22(Carbamidomethyl)	1	1	Q01705	Q01705	Neurogenic locus notch homolog protein 1 OS=Mus musculus OX=10090 GN=Notch1 PE=1 SV=3	1	5	5	1	0	1	1	1	853.168	4261.81	4261.79	5.13892	0.0043802	0	0	1.9723e+06	HCD (High Energy Collision Dissociation)	MS2	0.628148	86.0904	9.2824	3696	3696	3695	FP031221_12.raw	0/0		14.5412	927.228	927.228	1.2	2.87579e-15	2.08681e-16	0	0
FALSE	High	PMI-Byonic	PMI-Byonic (A2)	A	2	Unambiguous	VGQRCQDSNPCLSTPCKNAGTCHVVDHGGTVDY	[F].VGQRcQDSNPcLstPcKNAGTcHVVDHGGTVDY.[A]	C5(Carbamidomethyl); C11(Carbamidomethyl); S13(HexNAc(1)Hex(1)Fuc(1)NeuAc(1)); T14(Hex(1)Pent(2)); C16(Carbamidomethyl); C22(Carbamidomethyl)	1	1	Q01705	Q01705	Neurogenic locus notch homolog protein 1 OS=Mus musculus OX=10090 GN=Notch1 PE=1 SV=3	1	5	5	1	0	1	1	1	984.417	4918.06	4918.02	7.7022	0.00757591	0	0	5741305	HCD (High Energy Collision Dissociation)	MS2	0	19.8891	9.75487	3905	3905	3904	FP031221_12.raw	0/0		9.54124	697.151	697.151	0	2.87579e-10	2.15858e-11	0	0
FALSE	High	PMI-Byonic	PMI-Byonic (A2)	A	2	Unambiguous	VGQRCQDSNPCLSTPCKNAGTCHVVDHGGTVDY	[F].VGQRcQDSNPcLstPcKNAGTcHVVDHGGTVDY.[A]	C5(Carbamidomethyl); C11(Carbamidomethyl); S13(Hex(1)Pent(2)); T14(Fuc(1)); C16(Carbamidomethyl); C22(Carbamidomethyl)	1	1	Q01705	Q01705	Neurogenic locus notch homolog protein 1 OS=Mus musculus OX=10090 GN=Notch1 PE=1 SV=3	1	5	5	1	0	1	1	1	853.167	4261.81	4261.79	4.06481	0.00346467	0	0	3963554	HCD (High Energy Collision Dissociation)	MS2	0	56.6493	9.15883	3641	3641	3640	FP031221_12.raw	0/0		16.5412	1018.99	1018.99	1.2	2.87579e-17	1.31525e-18	0	0
FALSE	High	PMI-Byonic	PMI-Byonic (A2)	A	2	Unambiguous	VGQRCQDSNPCLSTPCKNAGTCHVVDHGGTVDY	[F].VGQRcQDSNPcLstPcKNAGTcHVVDHGGTVDY.[A]	C5(Carbamidomethyl); C11(Carbamidomethyl); S13(Hex(1)Pent(2)); T14(HexNAc(1)Hex(1)Fuc(1)NeuAc(1)); C16(Carbamidomethyl); C22(Carbamidomethyl)	1	1	Q01705	Q01705	Neurogenic locus notch homolog protein 1 OS=Mus musculus OX=10090 GN=Notch1 PE=1 SV=3	1	4	4	1	0	1	1	1	1230.26	4918.04	4918.02	3.68393	0.00452941	0	0	355930	HCD (High Energy Collision Dissociation)	MS2	0	100	9.81113	3932	3932	3926	FP031221_12.raw	0/0		9.30441	660.663	660.663	0	4.96121e-10	4.27993e-11	0	0
FALSE	High	PMI-Byonic	PMI-Byonic (A2)	A	2	Unambiguous	VGQRCQDSNPCLSTPCKNAGTCHVVDHGGTVDY	[F].VGQRcQDSNPcLstPcKNAGTcHVVDHGGTVDY.[A]	C5(Carbamidomethyl); C11(Carbamidomethyl); S13(Hex(1)Pent(2)); T14(Fuc(1)); C16(Carbamidomethyl); C22(Carbamidomethyl)	1	1	Q01705	Q01705	Neurogenic locus notch homolog protein 1 OS=Mus musculus OX=10090 GN=Notch1 PE=1 SV=3	1	4	4	1	0	1	1	1	1066.21	4261.81	4261.79	3.58103	0.0038154	0	0	595570	HCD (High Energy Collision Dissociation)	MS2	0	100	9.10889	3619	3619	3618	FP031221_12.raw	0/0		14.3044	921.198	921.198	1.2	4.96121e-15	3.40048e-16	0	0
FALSE	High	PMI-Byonic	PMI-Byonic (A2)	A	2	Unambiguous	VGQRCQDSNPCLSTPCKNAGTCHVVDHGGTVDYACSCPL	[F].VGQRcQDsNPcLsTPcKNAGTcHVVDHGGTVDYAcScPL.[G]	C5(Carbamidomethyl); S8(HexNAc(1)Hex(1)Fuc(1)); C11(Carbamidomethyl); S13(Hex(1)Pent(2)); C16(Carbamidomethyl); C22(Carbamidomethyl); C35(Carbamidomethyl); C37(Carbamidomethyl)	1	1	Q01705	Q01705	Neurogenic locus notch homolog protein 1 OS=Mus musculus OX=10090 GN=Notch1 PE=1 SV=3	2	5	5	1	0	1	1	1	1063.84	5315.19	5315.19	0.0627108	6.66639e-05	0	0	0	HCD (High Energy Collision Dissociation)	MS2		84.261	10.3169	4160	4160	4157	FP031221_12.raw	0/0		2.98252	333.937	333.937	0.8	0.00104107	1.62415e-05	0	0
FALSE	High	PMI-Byonic	PMI-Byonic (A2)	A	2	Unambiguous	VGQRCQDSNPCLSTPCKNAGTCHVVDHGGTVDY	[F].VGQRcQDSNPcLstPcKNAGTcHVVDHGGTVDY.[A]	C5(Carbamidomethyl); C11(Carbamidomethyl); S13(Hex(1)Pent(2)); T14(Fuc(1)); C16(Carbamidomethyl); C22(Carbamidomethyl)	1	1	Q01705	Q01705	Neurogenic locus notch homolog protein 1 OS=Mus musculus OX=10090 GN=Notch1 PE=1 SV=3	1	5	5	1	0	1	1	1	853.17	4261.82	4261.79	7.28714	0.00621126	0	0	10677906	HCD (High Energy Collision Dissociation)	MS2	9.31732	10.239	9.03586	3588	3588	3585	FP031221_12.raw	0/0		16.5412	1018.14	1018.14	1.2	2.87579e-17	8.99453e-19	0	0
FALSE	High	PMI-Byonic	PMI-Byonic (A2)	A	2	Unambiguous	VGQRCQDSNPCLSTPCKNAGTCHVVDHGGTVDY	[F].VGQRcQDSNPcLstPcKNAGTcHVVDHGGTVDY.[A]	C5(Carbamidomethyl); C11(Carbamidomethyl); S13(HexNAc(1)Hex(1)Fuc(1)); T14(Hex(1)Pent(2)); C16(Carbamidomethyl); C22(Carbamidomethyl)	1	1	Q01705	Q01705	Neurogenic locus notch homolog protein 1 OS=Mus musculus OX=10090 GN=Notch1 PE=1 SV=3	1	5	5	1	0	1	1	1	926.193	4626.94	4626.92	3.46833	0.00320953	0	0	489720	HCD (High Energy Collision Dissociation)	MS2	0	100	9.03319	3586	3586	3585	FP031221_12.raw	0/0		8.54124	615.138	615.138	0	2.87579e-09	1.26109e-10	0	0
FALSE	High	PMI-Byonic	PMI-Byonic (A2)	A	2	Unambiguous	VGQRCQDSNPCLSTPCKNAGTCHVVDHGGTVDY	[F].VGQRcQDSNPcLstPcKNAGTcHVVDHGGTVDY.[A]	C5(Carbamidomethyl); C11(Carbamidomethyl); S13(HexNAc(1)Hex(1)Fuc(1)NeuAc(1)); T14(Hex(1)Pent(2)); C16(Carbamidomethyl); C22(Carbamidomethyl)	1	1	Q01705	Q01705	Neurogenic locus notch homolog protein 1 OS=Mus musculus OX=10090 GN=Notch1 PE=1 SV=3	1	5	5	1	0	1	1	1	984.414	4918.04	4918.02	5.15805	0.00507347	0	0	389257	HCD (High Energy Collision Dissociation)	MS2	0	100	9.90622	3973	3973	3970	FP031221_12.raw	0/0		7.54124	572.845	572.845	0	2.87579e-08	9.07044e-10	0	0
FALSE	High	PMI-Byonic	PMI-Byonic (A2)	A	2	Unambiguous	VGQRCQDSNPCLSTPCKNAGTCHVVDHGGTVDY	[F].VGQRcQDSNPcLstPcKNAGTcHVVDHGGTVDY.[A]	C5(Carbamidomethyl); C11(Carbamidomethyl); S13(Fuc(1)); T14(Hex(1)Pent(1)); C16(Carbamidomethyl); C22(Carbamidomethyl)	1	1	Q01705	Q01705	Neurogenic locus notch homolog protein 1 OS=Mus musculus OX=10090 GN=Notch1 PE=1 SV=3	1	5	5	1	0	1	1	1	826.757	4129.76	4129.75	2.35284	0.00194333	0	0	265981	HCD (High Energy Collision Dissociation)	MS2	0	100	9.01004	3576	3576	3574	FP031221_12.raw	0/0		13.4321	852.395	852.395	0	3.69742e-14	3.10989e-15	0	0
FALSE	High	PMI-Byonic	PMI-Byonic (A2)	A	2	Unambiguous	VGQRCQDSNPCLSTPCKNAGTCHVVDHGGTVDY	[F].VGQRcQDSNPcLStPcKNAGtcHVVDHGGTVDY.[A]	C5(Carbamidomethyl); C11(Carbamidomethyl); T14(Hex(1)Pent(2)); C16(Carbamidomethyl); T21(Fuc(1)); C22(Carbamidomethyl)	1	1	Q01705	Q01705	Neurogenic locus notch homolog protein 1 OS=Mus musculus OX=10090 GN=Notch1 PE=1 SV=3	1	3	3	1	0	1	1	1	1421.27	4261.8	4261.79	3.16887	0.00450168	0	0	541106	HCD (High Energy Collision Dissociation)	MS2	0	100	9.00787	3575	3575	3574	FP031221_12.raw	0/0		12.9927	860.987	860.987	0	1.01702e-13	7.54504e-15	0	0
FALSE	High	PMI-Byonic	PMI-Byonic (A2)	A	2	Unambiguous	VGQRCQDSNPCLSTPCKNAGTCHVVDHGGTVDYACSCPL	[F].VGQRcQDSNPcLStPcKNAGtcHVVDHGGTVDYAcScPL.[G]	C5(Carbamidomethyl); C11(Carbamidomethyl); T14(Hex(1)Pent(2)); C16(Carbamidomethyl); T21(Fuc(1)); C22(Carbamidomethyl); C35(Carbamidomethyl); C37(Carbamidomethyl)	1	1	Q01705	Q01705	Neurogenic locus notch homolog protein 1 OS=Mus musculus OX=10090 GN=Notch1 PE=1 SV=3	2	5	5	1	0	1	1	1	991.421	4953.08	4950.06	609.702	0.603612	0	0	4013342	HCD (High Energy Collision Dissociation)	MS2	0	100	10.37	4185	4185	4179	FP031221_12.raw	0/0		1.37413	118.573	118.573	0	0.0422538	0.00403756	0	0
FALSE	High	PMI-Byonic	PMI-Byonic (A2)	A	2	Unambiguous	VGQRCQDSNPCLSTPCKNAGTCHVVDHGGTVDYACSCPLGF	[F].VGQRcQDSNPcLStPcKNAGtcHVVDHGGTVDYAcScPLGF.[S]	C5(Carbamidomethyl); C11(Carbamidomethyl); T14(Hex(1)Pent(2)); C16(Carbamidomethyl); T21(HexNAc(1)Hex(1)Fuc(1)); C22(Carbamidomethyl); C35(Carbamidomethyl); C37(Carbamidomethyl)	1	1	Q01705	Q01705	Neurogenic locus notch homolog protein 1 OS=Mus musculus OX=10090 GN=Notch1 PE=1 SV=3	3	5	5	1	0	1	1	1	1105.46	5523.28	5519.28	725.7	0.801068	0	0	3.16053e+06	HCD (High Energy Collision Dissociation)	MS2	8.3449	100	11.6214	4816	4816	4806	FP031221_12.raw	0/0		1.6176	208.687	208.687	0	0.0241212	0.000724699	0	0
FALSE	High	PMI-Byonic	PMI-Byonic (A2)	A	2	Unambiguous	VGQRCQDSNPCLSTPCKNAGTCHVVDHGGTVDYACSCPLGF	[F].VGQRcQDSNPcLstPcKNAGTcHVVDHGGTVDYAcScPLGF.[S]	C5(Carbamidomethyl); C11(Carbamidomethyl); S13(Hex(1)Pent(2)); T14(Fuc(1)); C16(Carbamidomethyl); C22(Carbamidomethyl); C35(Carbamidomethyl); C37(Carbamidomethyl)	1	1	Q01705	Q01705	Neurogenic locus notch homolog protein 1 OS=Mus musculus OX=10090 GN=Notch1 PE=1 SV=3	3	5	5	1	0	1	1	1	1032.24	5157.17	5154.15	587.235	0.605339	0	0	3.28548e+06	HCD (High Energy Collision Dissociation)	MS2	0	100	11.6424	4826	4826	4817	FP031221_12.raw	0/0		1.38812	148.615	148.615	0	0.0409149	0.00342597	0	0
FALSE	High	PMI-Byonic	PMI-Byonic (A2)	A	2	Unambiguous	ACSCPLGF	[Y].AcScPLGF.[S]	C2(Carbamidomethyl); C4(Carbamidomethyl)	1	1	Q01705	Q01705	Neurogenic locus notch homolog protein 1 OS=Mus musculus OX=10090 GN=Notch1 PE=1 SV=3	1	2	2	1	0	1	1	1	456.192	911.377	911.375	2.47896	0.00112963	0	0	1.20497e+06	HCD (High Energy Collision Dissociation)	MS2	12.0217	100	14.1233	6011	6011	6005	FP031221_12.raw	0/0		4.69168	423.679	423.679	423.679	2.03383e-05	7.87253e-07	0	0
FALSE	High	PMI-Byonic	PMI-Byonic (A2)	A	2	Unambiguous	ACSCPLGFSGPL	[Y].AcScPLGFSGPL.[C]	C2(Carbamidomethyl); C4(Carbamidomethyl)	1	1	Q01705	Q01705	Neurogenic locus notch homolog protein 1 OS=Mus musculus OX=10090 GN=Notch1 PE=1 SV=3	2	2	2	1	0	1	1	1	633.287	1265.57	1265.57	1.19684	0.00075734	0	0	10808328	HCD (High Energy Collision Dissociation)	MS2	0.60158	30.6476	16.2171	6919	6919	6918	FP031221_12.raw	0/0		10.6925	742.503	742.503	742.503	2.03005e-11	1.78594e-12	0	0
FALSE	High	PMI-Byonic	PMI-Byonic (A2)	A	2	Unambiguous	ACSCPLGFSGPL	[Y].AcScPLGFSGPL.[C]	C2(Carbamidomethyl); C4(Carbamidomethyl)	1	1	Q01705	Q01705	Neurogenic locus notch homolog protein 1 OS=Mus musculus OX=10090 GN=Notch1 PE=1 SV=3	2	2	2	1	0	1	1	1	633.286	1265.56	1265.57	-0.249987	-0.000158187	0	0	1.15297e+06	HCD (High Energy Collision Dissociation)	MS2	8.21736	100	16.3812	6994	6994	6984	FP031221_12.raw	0/0		9.43493	688.583	688.583	688.583	3.67338e-10	3.51197e-11	0	0
FALSE	High	PMI-Byonic	PMI-Byonic (A2)	A	2	Unambiguous	ACSCPLGFSGPL	[Y].AcScPLGFSGPL.[C]	C2(Carbamidomethyl); C4(Carbamidomethyl)	1	1	Q01705	Q01705	Neurogenic locus notch homolog protein 1 OS=Mus musculus OX=10090 GN=Notch1 PE=1 SV=3	2	2	2	1	0	1	1	1	633.289	1265.57	1265.57	4.86214	0.00307668	0	0	6.20543e+06	HCD (High Energy Collision Dissociation)	MS2	1.796	27.7026	16.0966	6866	6866	6863	FP031221_12.raw	0/0		10.5441	745.218	745.218	745.218	2.85709e-11	2.45677e-12	0	0
FALSE	High	PMI-Byonic	PMI-Byonic (A2)	A	2	Unambiguous	GFSGPLCLTPLDNACL	[L].GFSGPLcLTPLDNAcL.[A]	C7(Carbamidomethyl); C15(Carbamidomethyl)	1	1	Q01705	Q01705	Neurogenic locus notch homolog protein 1 OS=Mus musculus OX=10090 GN=Notch1 PE=1 SV=3	4	2	2	1	0	1	1	1	867.914	1734.82	1734.82	0.810729	0.000703234	0	0	152081	HCD (High Energy Collision Dissociation)	MS2	37.7233	100	19.4332	8315	8315	8314	FP031221_12.raw	0/0		4.44424	471.146	471.146	471.146	3.59551e-05	1.41631e-06	0	0
FALSE	High	PMI-Byonic	PMI-Byonic (A2)	A	2	Unambiguous	GFSGPLCLTPLDNACL	[L].GFSGPLcLTPLDNAcL.[A]	C7(Carbamidomethyl); C15(Carbamidomethyl)	1	1	Q01705	Q01705	Neurogenic locus notch homolog protein 1 OS=Mus musculus OX=10090 GN=Notch1 PE=1 SV=3	4	2	2	1	0	1	1	1	867.91	1734.81	1734.82	-4.11481	-0.00356923	0	0	899625	HCD (High Energy Collision Dissociation)	MS2	67.5131	100	19.3138	8265	8265	8261	FP031221_12.raw	0/0		6.98414	628.554	523.392	523.392	1.03719e-07	5.77122e-09	0	0
FALSE	High	PMI-Byonic	PMI-Byonic (A2)	A	2	Unambiguous	GFSGPLCLTPLDNACL	[L].GFSGPLcLtPLDnAcL.[A]	C7(Carbamidomethyl); T9(HexNAc(1)Fuc(1)); N13(Oxidation); C15(Carbamidomethyl)	1	1	Q01705	Q01705	Neurogenic locus notch homolog protein 1 OS=Mus musculus OX=10090 GN=Notch1 PE=1 SV=3	4	2	2	1	0	1	1	1	1050.98	2100.95	2099.95	477.513	0.501377	0	0	533895	HCD (High Energy Collision Dissociation)	MS2	43.8045	100	18.4934	7915	7915	7908	FP031221_12.raw	0/0		1.45334	204.289	204.289	13.7143	0.0352097	0.00160564	0	0
FALSE	High	PMI-Byonic	PMI-Byonic (A2)	A	2	Unambiguous	SGPLCLTPLDNACL	[F].sGPLcLtPLDNAcL.[A]	S1(HexNAc(1)Hex(1)Fuc(1)); C5(Carbamidomethyl); T7(HexNAc(1)Fuc(1)); C13(Carbamidomethyl)	1	1	Q01705	Q01705	Neurogenic locus notch homolog protein 1 OS=Mus musculus OX=10090 GN=Notch1 PE=1 SV=3	3	2	2	1	0	1	1	1	1196.03	2391.06	2391.06	0.502818	0.000601133	0	0	152816	HCD (High Energy Collision Dissociation)	MS2	8.37424	100	20.8168	8903	8903	8897	FP031221_12.raw	0/0		3.36971	242.014	242.014	20.1938	0.00042686	8.83138e-06	0	0
FALSE	High	PMI-Byonic	PMI-Byonic (A2)	A	2	Unambiguous	SGPLCLTPL	[F].sGPLcLtPL.[D]	S1(HexNAc(1)Fuc(1)); C5(Carbamidomethyl); T7(HexNAc(1)Hex(1)Fuc(1))	1	1	Q01705	Q01705	Neurogenic locus notch homolog protein 1 OS=Mus musculus OX=10090 GN=Notch1 PE=1 SV=3	2	2	2	1	0	1	1	1	909.419	1817.83	1817.83	-2.41837	-0.0021981	0	0	288498	HCD (High Energy Collision Dissociation)	MS2	0	100	20.5569	8793	8793	8787	FP031221_12.raw	0/0		1.38962	150.968	150.968	0	0.0407734	0.00325017	0	0
FALSE	High	PMI-Byonic	PMI-Byonic (A2)	A	2	Unambiguous	SGPLCLTPLDNACL	[F].sGPLcLtPLDNAcL.[A]	S1(HexNAc(1)Fuc(1)); C5(Carbamidomethyl); T7(HexNAc(1)Hex(1)Fuc(1)); C13(Carbamidomethyl)	1	1	Q01705	Q01705	Neurogenic locus notch homolog protein 1 OS=Mus musculus OX=10090 GN=Notch1 PE=1 SV=3	3	3	3	1	0	1	1	1	797.69	2391.05	2391.06	-0.957813	-0.000763395	0	0	665986	HCD (High Energy Collision Dissociation)	MS2	3.05572	100	20.8472	8916	8916	8908	FP031221_12.raw	0/0		1.5716	189.74	189.74	3.6	0.0268162	0.000853161	0	0
FALSE	High	PMI-Byonic	PMI-Byonic (A2)	A	2	Unambiguous	SGPLCLTPLDNACL	[F].sGPLcLtPLDNAcL.[A]	S1(HexNAc(1)Hex(1)Fuc(1)); C5(Carbamidomethyl); T7(HexNAc(1)Fuc(1)); C13(Carbamidomethyl)	1	1	Q01705	Q01705	Neurogenic locus notch homolog protein 1 OS=Mus musculus OX=10090 GN=Notch1 PE=1 SV=3	3	2	2	1	0	1	1	1	1196.03	2391.05	2391.06	-1.5393	-0.00184027	0	0	198358	HCD (High Energy Collision Dissociation)	MS2	10.69	100	20.9368	8953	8953	8952	FP031221_12.raw	0/0		1.38515	126.691	126.691	19.4456	0.0411951	0.00360103	0	0
FALSE	High	PMI-Byonic	PMI-Byonic (A2)	A	2	Unambiguous	SGPLCLTPLDNACL	[F].SGPLcLTPLDNAcL.[A]	C5(Carbamidomethyl); C13(Carbamidomethyl)	1	1	Q01705	Q01705	Neurogenic locus notch homolog protein 1 OS=Mus musculus OX=10090 GN=Notch1 PE=1 SV=3	3	2	2	1	0	1	1	1	765.87	1530.73	1530.73	2.37635	0.00181877	0	0	353665	HCD (High Energy Collision Dissociation)	MS2	33.0339	100	17.6459	7550	7550	7545	FP031221_12.raw	0/0		4.84696	472.846	472.846	472.846	1.42245e-05	5.85463e-07	0	0
FALSE	High	PMI-Byonic	PMI-Byonic (A2)	A	2	Unambiguous	CLTPLDNACL	[L].cLTPLDNAcL.[A]	C1(Carbamidomethyl); C9(Carbamidomethyl)	1	1	Q01705	Q01705	Neurogenic locus notch homolog protein 1 OS=Mus musculus OX=10090 GN=Notch1 PE=1 SV=3	2	2	2	1	0	1	1	1	588.777	1176.55	1176.54	6.83721	0.00402212	0	0	1.85694e+06	HCD (High Energy Collision Dissociation)	MS2	2.29341	100	15.4298	6578	6578	6577	FP031221_12.raw	0/0		7.71622	686.608	273.763	273.763	1.92212e-08	4.63714e-10	0	0
FALSE	High	PMI-Byonic	PMI-Byonic (A2)	A	2	Unambiguous	CLTPLDNACL	[L].cLTPLDNAcL.[A]	C1(Carbamidomethyl); C9(Carbamidomethyl)	1	1	Q01705	Q01705	Neurogenic locus notch homolog protein 1 OS=Mus musculus OX=10090 GN=Notch1 PE=1 SV=3	2	2	2	1	0	1	1	1	588.777	1176.55	1176.54	7.04471	0.00414419	0	0	381614	HCD (High Energy Collision Dissociation)	MS2	27.5936	100	15.5739	6640	6640	6632	FP031221_12.raw	0/0		6.99237	611.403	321.298	321.298	1.01773e-07	5.4016e-09	0	0
FALSE	High	PMI-Byonic	PMI-Byonic (A2)	A	2	Unambiguous	CLTPLDNACL	[L].cLTPLDNAcL.[A]	C1(Carbamidomethyl); C9(Carbamidomethyl)	1	1	Q01705	Q01705	Neurogenic locus notch homolog protein 1 OS=Mus musculus OX=10090 GN=Notch1 PE=1 SV=3	2	2	2	1	0	1	1	1	588.776	1176.54	1176.54	5.07339	0.00298452	0	0	173124	HCD (High Energy Collision Dissociation)	MS2	53.196	100	15.7797	6728	6728	6720	FP031221_12.raw	0/0		3.00293	461.159	338.246	338.246	0.000993268	1.34026e-05	0	0
FALSE	High	PMI-Byonic	PMI-Byonic (A2)	A	2	Unambiguous	CLTPLDNACL	[L].cLTPLDNAcL.[A]	C1(Carbamidomethyl); C9(Carbamidomethyl)	1	1	Q01705	Q01705	Neurogenic locus notch homolog protein 1 OS=Mus musculus OX=10090 GN=Notch1 PE=1 SV=3	2	2	2	1	0	1	1	1	588.777	1176.55	1176.54	6.31844	0.00371694	0	0	776388	HCD (High Energy Collision Dissociation)	MS2	35.0405	100	15.1776	6471	6471	6467	FP031221_12.raw	0/0		6.50798	627.552	233.996	233.996	3.10473e-07	1.19171e-08	0	0
FALSE	High	PMI-Byonic	PMI-Byonic (A2)	A	2	Unambiguous	CLTPLDNACL	[L].cLTPLDNAcL.[A]	C1(Carbamidomethyl); C9(Carbamidomethyl)	1	1	Q01705	Q01705	Neurogenic locus notch homolog protein 1 OS=Mus musculus OX=10090 GN=Notch1 PE=1 SV=3	2	2	2	1	0	1	1	1	588.777	1176.55	1176.54	7.14847	0.00420522	0	0	21530564	HCD (High Energy Collision Dissociation)	MS2	0.767978	19.538	15.3009	6523	6523	6522	FP031221_12.raw	0/0		7.50797	680.482	227.502	227.502	3.10475e-08	1.03007e-09	0	0
FALSE	High	PMI-Byonic	PMI-Byonic (A2)	A	2	Unambiguous	DNACLANPCRNGGTCDLLTLTEY	[L].DNAcLANPcRNGGtcDLLTLTEY.[K]	C4(Carbamidomethyl); C9(Carbamidomethyl); T14(Fuc(1)); C15(Carbamidomethyl)	1	1	Q01705	Q01705	Neurogenic locus notch homolog protein 1 OS=Mus musculus OX=10090 GN=Notch1 PE=1 SV=3	4	3	3	1	0	1	1	1	925.409	2774.21	2774.21	2.56383	0.00237086	0	0	1.18843e+06	HCD (High Energy Collision Dissociation)	MS2	11.3602	100	16.3769	6992	6992	6984	FP031221_12.raw	0/0		4.81881	510.167	510.167	7.2	1.51773e-05	6.70813e-07	0	0
FALSE	High	PMI-Byonic	PMI-Byonic (A2)	A	2	Unambiguous	ANPCRNGGTCDLLTLTEY	[L].ANPcRNGGtcDLLTLTEY.[K]	C4(Carbamidomethyl); T9(Fuc(1)); C10(Carbamidomethyl)	1	1	Q01705	Q01705	Neurogenic locus notch homolog protein 1 OS=Mus musculus OX=10090 GN=Notch1 PE=1 SV=3	3	2	2	1	0	1	1	1	1101	2201	2200.98	6.54525	0.007203	0	0	606564	HCD (High Energy Collision Dissociation)	MS2	0	100	15.0181	6403	6403	6401	FP031221_12.raw	0/0		5.11058	450.281	450.281	17.0067	7.75218e-06	3.40899e-07	0	0
FALSE	High	PMI-Byonic	PMI-Byonic (A2)	A	2	Unambiguous	ANPCRNGGTCDLLTLTEY	[L].ANPcRNGGtcDLLTLTEY.[K]	C4(Carbamidomethyl); T9(Fuc(1)); C10(Carbamidomethyl)	1	1	Q01705	Q01705	Neurogenic locus notch homolog protein 1 OS=Mus musculus OX=10090 GN=Notch1 PE=1 SV=3	3	2	2	1	0	1	1	1	1101	2201	2200.98	6.98894	0.00769128	0	0	2.43225e+06	HCD (High Energy Collision Dissociation)	MS2	0	100	14.8863	6347	6347	6346	FP031221_12.raw	0/0		5.39816	519.714	519.714	24.3332	3.99795e-06	1.77091e-07	0	0
FALSE	High	PMI-Byonic	PMI-Byonic (A2)	A	2	Unambiguous	ANPCRNGGTCDLLTLTEY	[L].ANPcRNGGtcDLLTLTEY.[K]	C4(Carbamidomethyl); T9(Fuc(1)); C10(Carbamidomethyl)	1	1	Q01705	Q01705	Neurogenic locus notch homolog protein 1 OS=Mus musculus OX=10090 GN=Notch1 PE=1 SV=3	3	2	2	1	0	1	1	1	1101	2201	2200.98	6.87802	0.00756921	0	0	22558086	HCD (High Energy Collision Dissociation)	MS2	0	18.9506	14.7603	6292	6292	6291	FP031221_12.raw	0/0		5.92057	538.935	538.935	32.8954	1.20068e-06	7.05104e-08	0	0
FALSE	High	PMI-Byonic	PMI-Byonic (A2)	A	2	Unambiguous	ANPCRNGGTCDLLTLTEY	[L].ANPcRNGGtcDLLTLTEY.[K]	C4(Carbamidomethyl); T9(HexNAc(1)Fuc(1)); C10(Carbamidomethyl)	1	1	Q01705	Q01705	Neurogenic locus notch homolog protein 1 OS=Mus musculus OX=10090 GN=Notch1 PE=1 SV=3	3	2	2	1	0	1	1	1	1202.54	2404.08	2404.06	6.28582	0.00755576	0	0	569543	HCD (High Energy Collision Dissociation)	MS2	0	100	14.6763	6256	6256	6247	FP031221_12.raw	0/0		5.56415	443.376	443.376	20.7399	2.72802e-06	1.31939e-07	0	0
FALSE	High	PMI-Byonic	PMI-Byonic (A2)	A	2	Unambiguous	ANPCRNGGTCDLLTLTEY	[L].ANPcRNGGtcDLLTLTEY.[K]	C4(Carbamidomethyl); T9(Fuc(1)); C10(Carbamidomethyl)	1	1	Q01705	Q01705	Neurogenic locus notch homolog protein 1 OS=Mus musculus OX=10090 GN=Notch1 PE=1 SV=3	3	2	2	1	0	1	1	1	1101	2201	2200.98	6.54525	0.007203	0	0	956456	HCD (High Energy Collision Dissociation)	MS2	0	100	14.6423	6241	6241	6236	FP031221_12.raw	0/0		5.85176	495.353	495.353	26.5963	1.40681e-06	7.49647e-08	0	0
FALSE	High	PMI-Byonic	PMI-Byonic (A2)	A	2	Unambiguous	ANPCRNGGTCDLLTLTEY	[L].ANPcRNGGtcDLLTLTEY.[K]	C4(Carbamidomethyl); T9(Fuc(1)); C10(Carbamidomethyl)	1	1	Q01705	Q01705	Neurogenic locus notch homolog protein 1 OS=Mus musculus OX=10090 GN=Notch1 PE=1 SV=3	3	2	2	1	0	1	1	1	1101.01	2201	2200.98	8.76372	0.0096444	0	0	269462	HCD (High Energy Collision Dissociation)	MS2	0	100	15.1475	6458	6458	6456	FP031221_12.raw	0/0		1.7439	365.679	365.679	6.358	0.0180343	0.000564502	0	0
FALSE	High	PMI-Byonic	PMI-Byonic (A2)	A	2	Unambiguous	ANPCRNGGTCDLLTLTEY	[L].ANPcRNGGtcDLLTLTEY.[K]	C4(Carbamidomethyl); T9(Fuc(1)); C10(Carbamidomethyl)	1	1	Q01705	Q01705	Neurogenic locus notch homolog protein 1 OS=Mus musculus OX=10090 GN=Notch1 PE=1 SV=3	3	3	3	1	0	1	1	1	734.338	2201	2200.98	6.53914	0.00479752	0	0	1.00962e+06	HCD (High Energy Collision Dissociation)	MS2	23.9498	100	14.6952	6264	6264	6258	FP031221_12.raw	0/0		4.06012	424.102	424.102	6.4	8.70725e-05	2.54959e-06	0	0
FALSE	High	PMI-Byonic	PMI-Byonic (A2)	A	2	Ambiguous	ANPCRNGGTCDLLTLTEY	[L].ANPcRnGGtcDLLTLTEY.[K]	C4(Carbamidomethyl); N6(Deamidated); T9(Fuc(1)); C10(Carbamidomethyl)	1	1	Q01705	Q01705	Neurogenic locus notch homolog protein 1 OS=Mus musculus OX=10090 GN=Notch1 PE=1 SV=3	3	2	2		0	2	2	2	1101.5	2201.99	2201.97	9.9207	0.0109225	0	0	545266	HCD (High Energy Collision Dissociation)	MS2	10.3317	100	15.2881	6518	6518	6511	FP031221_12.raw	0/0		1.83393	365.341	365.341	23.6532	0.014658	0.000397669	0	0
FALSE	High	PMI-Byonic	PMI-Byonic (A2)	A	2	Unambiguous	ANPCRNGGTCDLLTLTEY	[L].ANPcRNGGTcDLLTLTEY.[K]	C4(Carbamidomethyl); C10(Carbamidomethyl)	1	1	Q01705	Q01705	Neurogenic locus notch homolog protein 1 OS=Mus musculus OX=10090 GN=Notch1 PE=1 SV=3	3	2	2	1	0	1	1	1	1027.97	2054.94	2054.93	3.94461	0.00405294	0	0	482297	HCD (High Energy Collision Dissociation)	MS2	0	100	14.7764	6300	6300	6291	FP031221_12.raw	0/0		3.65353	355.368	355.368	355.368	0.00022206	6.08297e-06	0	0
FALSE	High	PMI-Byonic	PMI-Byonic (A2)	A	2	Unambiguous	ANPCRNGGTCDLLTLTEY	[L].ANPcRnGGtcDLLTLTEY.[K]	C4(Carbamidomethyl); N6(Deamidated); T9(Fuc(1)); C10(Carbamidomethyl)	1	1	Q01705	Q01705	Neurogenic locus notch homolog protein 1 OS=Mus musculus OX=10090 GN=Notch1 PE=1 SV=3	3	2	2	1	0	1	1	1	1101.5	2201.99	2201.97	7.70323	0.00848113	0	0	668554	HCD (High Energy Collision Dissociation)	MS2	0	100	15.6445	6670	6670	6665	FP031221_12.raw	0/0		5.11058	478.663	478.663	10.5436	7.75218e-06	3.63915e-07	0	0
FALSE	High	PMI-Byonic	PMI-Byonic (A2)	A	2	Unambiguous	ANPCRNGGTCDLLTLTEY	[L].ANPcRnGGtcDLLTLTEY.[K]	C4(Carbamidomethyl); N6(Deamidated); T9(Fuc(1)); C10(Carbamidomethyl)	1	1	Q01705	Q01705	Neurogenic locus notch homolog protein 1 OS=Mus musculus OX=10090 GN=Notch1 PE=1 SV=3	3	2	2	1	0	1	1	1	1101.5	2201.98	2201.97	6.48361	0.00713836	0	0	1.3459e+06	HCD (High Energy Collision Dissociation)	MS2	0	100	15.7667	6722	6722	6720	FP031221_12.raw	0/0		5.40361	426.868	426.868	15.2092	3.94812e-06	1.64845e-07	0	0
FALSE	High	PMI-Byonic	PMI-Byonic (A2)	A	2	Ambiguous	ANPCRNGGTCDLLTLTEY	[L].ANPcRNGGtcDLLTLTEY.[K]	C4(Carbamidomethyl); T9(Fuc(1)); C10(Carbamidomethyl)	1	1	Q01705	Q01705	Neurogenic locus notch homolog protein 1 OS=Mus musculus OX=10090 GN=Notch1 PE=1 SV=3	3	2	2	0.0567	0	1	1	1	1101.5	2201.99	2200.98	457.005	0.502931	0	0	545266	HCD (High Energy Collision Dissociation)	MS2	10.3317	100	15.2881	6518	6518	6511	FP031221_12.raw	0/0		1.93887	271.344	271.344	6.4	0.0115115	0.000258219	0	0
FALSE	High	PMI-Byonic	PMI-Byonic (A2)	A	2	Unambiguous	KCRCPPGWSGKSCQQADPCASNPCANGGQCLPFESSY	[Y].KcRcPPGWsGKScQQAdPcASNPcANGGQcLPFESSY.[I]	C2(Carbamidomethyl); C4(Carbamidomethyl); S9(Hex(1)Pent(1)); C13(Carbamidomethyl); D17(Oxidation); C19(Carbamidomethyl); C24(Carbamidomethyl); C30(Carbamidomethyl)	1	1	Q01705	Q01705	Neurogenic locus notch homolog protein 1 OS=Mus musculus OX=10090 GN=Notch1 PE=1 SV=3	2	4	4	1	0	1	1	1	1133.46	4530.83	4528.83	441.088	0.499404	0	0	3.26154e+06	HCD (High Energy Collision Dissociation)	MS2	67.0093	100	12.0734	5033	5033	5026	FP031221_12.raw	0/0		1.36796	129.645	129.645	1.2	0.0428588	0.00447726	0	0
FALSE	High	PMI-Byonic	PMI-Byonic (A2)	A	2	Unambiguous	KCRCPPGWSGKSCQQADPCASNPCANGGQCLPFESSY	[Y].KcRcPPGWsGKScQQADPcASNPcANGGQcLPFESSY.[I]	C2(Carbamidomethyl); C4(Carbamidomethyl); S9(Hex(1)Pent(2)); C13(Carbamidomethyl); C19(Carbamidomethyl); C24(Carbamidomethyl); C30(Carbamidomethyl)	1	1	Q01705	Q01705	Neurogenic locus notch homolog protein 1 OS=Mus musculus OX=10090 GN=Notch1 PE=1 SV=3	2	4	4	1	0	1	1	1	1162.22	4645.88	4644.88	215.202	0.249897	0	0	13725420	HCD (High Energy Collision Dissociation)	MS2	0	10.6323	12.0622	5027	5027	5026	FP031221_12.raw	0/0		9.97404	706.04	706.04	2.4	1.0616e-10	7.67438e-12	0	0
FALSE	High	PMI-Byonic	PMI-Byonic (A2)	A	2	Unambiguous	KCRCPPGWSGKSCQQADPCASNPCANGGQCLPFESSY	[Y].KcRcPPGWsGKScQQADPcASNPcAnGGQcLPFESSY.[I]	C2(Carbamidomethyl); C4(Carbamidomethyl); S9(Hex(1)Pent(2)); C13(Carbamidomethyl); C19(Carbamidomethyl); C24(Carbamidomethyl); N26(Deamidated); C30(Carbamidomethyl)	1	1	Q01705	Q01705	Neurogenic locus notch homolog protein 1 OS=Mus musculus OX=10090 GN=Notch1 PE=1 SV=3	2	3	3	1	0	1	1	1	1549.63	4646.87	4645.86	217.772	0.337246	0	0	2.66387e+06	HCD (High Energy Collision Dissociation)	MS2	0	100	11.9855	4992	4992	4982	FP031221_12.raw	0/0		12.6244	812.462	703.274	2.4	2.37438e-13	1.6151e-14	0	0
FALSE	High	PMI-Byonic	PMI-Byonic (A2)	A	2	Unambiguous	KCRCPPGWSGKSCQQADPCASNPCANGGQCLPFESSY	[Y].KcRcPPGWsGKScQQADPcASNPcAnGGQcLPFESSY.[I]	C2(Carbamidomethyl); C4(Carbamidomethyl); S9(Hex(1)Pent(2)); C13(Carbamidomethyl); C19(Carbamidomethyl); C24(Carbamidomethyl); N26(Deamidated); C30(Carbamidomethyl)	1	1	Q01705	Q01705	Neurogenic locus notch homolog protein 1 OS=Mus musculus OX=10090 GN=Notch1 PE=1 SV=3	2	4	4	1	0	1	1	1	1162.23	4645.88	4645.86	3.66689	0.00425896	0	0	23436534	HCD (High Energy Collision Dissociation)	MS2	0	4.9261	11.9535	4976	4976	4971	FP031221_12.raw	0/0		11.0097	704.436	704.436	2.4	9.77919e-12	7.52107e-13	0	0
FALSE	High	PMI-Byonic	PMI-Byonic (A2)	A	2	Unambiguous	KCRCPPGWSGKSCQQADPCASNPCANGGQCLPFESSY	[Y].KcRcPPGWsGKScQQADPcASNPcANGGQcLPFESSY.[I]	C2(Carbamidomethyl); C4(Carbamidomethyl); S9(Hex(1)Pent(2)); C13(Carbamidomethyl); C19(Carbamidomethyl); C24(Carbamidomethyl); C30(Carbamidomethyl)	1	1	Q01705	Q01705	Neurogenic locus notch homolog protein 1 OS=Mus musculus OX=10090 GN=Notch1 PE=1 SV=3	2	4	4	1	0	1	1	1	1162.73	4647.88	4644.88	647.045	0.751362	0	0	5228910	HCD (High Energy Collision Dissociation)	MS2	37.5716	51.0009	12.2908	5140	5140	5136	FP031221_12.raw	0/0		10.7521	715.683	715.683	2.4	1.76955e-11	1.01576e-12	0	0
FALSE	High	PMI-Byonic	PMI-Byonic (A2)	A	2	Unambiguous	KCRCPPGWSGKSCQQADPCASNPCANGGQCLPFESSY	[Y].KcRcPPGWSGKScQQADPcASNPcANGGQcLPFEsSY.[I]	C2(Carbamidomethyl); C4(Carbamidomethyl); C13(Carbamidomethyl); C19(Carbamidomethyl); C24(Carbamidomethyl); C30(Carbamidomethyl); S35(Hex(1)Pent(2))	1	1	Q01705	Q01705	Neurogenic locus notch homolog protein 1 OS=Mus musculus OX=10090 GN=Notch1 PE=1 SV=3	2	4	4	1	0	1	1	1	1162.73	4647.89	4644.88	647.676	0.752094	0	0	2846038	HCD (High Energy Collision Dissociation)	MS2	6.7883	100	12.4131	5198	5198	5191	FP031221_12.raw	0/0		11.7521	776.313	670.03	1.2	1.76955e-12	1.05718e-13	0	0
FALSE	High	PMI-Byonic	PMI-Byonic (A2)	A	2	Unambiguous	KCRCPPGWSGKSCQQADPCASNPCANGGQCLPFESSY	[Y].KcRcPPGWsGKScQQADPcASNPcANGGQcLPFESSY.[I]	C2(Carbamidomethyl); C4(Carbamidomethyl); S9(Hex(1)Pent(2)); C13(Carbamidomethyl); C19(Carbamidomethyl); C24(Carbamidomethyl); C30(Carbamidomethyl)	1	1	Q01705	Q01705	Neurogenic locus notch homolog protein 1 OS=Mus musculus OX=10090 GN=Notch1 PE=1 SV=3	2	4	4	1	0	1	1	1	1161.98	4644.88	4644.88	0.54182	0.000629172	0	0	1.2972e+06	HCD (High Energy Collision Dissociation)	MS2	0	100	12.5384	5256	5256	5246	FP031221_12.raw	0/0		10.7521	749.665	682.65	2.4	1.76955e-11	1.12407e-12	0	0
FALSE	High	PMI-Byonic	PMI-Byonic (A2)	A	2	Unambiguous	KCRCPPGWSGKSCQQADPCASNPCANGGQCLPF	[Y].KcRcPPGWsGKscQQADPcASNPcAnGGQcLPF.[E]	C2(Carbamidomethyl); C4(Carbamidomethyl); S9(HexNAc(1)Hex(1)Fuc(1)); S12(HexNAc(1)Fuc(1)); C13(Carbamidomethyl); C19(Carbamidomethyl); C24(Carbamidomethyl); N26(Oxidation); C30(Carbamidomethyl)	1	1	Q01705	Q01705	Neurogenic locus notch homolog protein 1 OS=Mus musculus OX=10090 GN=Notch1 PE=1 SV=3	1	4	4	1	0	1	1	1	1157.72	4627.86	4628.89	-223.052	-0.258121	0	0	1.27333e+06	HCD (High Energy Collision Dissociation)	MS2	0	96.3022	11.8563	4931	4931	4927	FP031221_12.raw	0/0		1.56051	289.781	224.618	1.2	0.0275099	0.00105173	0	0
FALSE	High	PMI-Byonic	PMI-Byonic (A2)	A	2	Unambiguous	KCRCPPGWSGKSCQQADPCASNPCANGGQCLPFESSY	[Y].KcRcPPGWsGKScQQADPcASNPcANGGQcLPFESSY.[I]	C2(Carbamidomethyl); C4(Carbamidomethyl); S9(Hex(1)Pent(2)); C13(Carbamidomethyl); C19(Carbamidomethyl); C24(Carbamidomethyl); C30(Carbamidomethyl)	1	1	Q01705	Q01705	Neurogenic locus notch homolog protein 1 OS=Mus musculus OX=10090 GN=Notch1 PE=1 SV=3	2	4	4	1	0	1	1	1	1161.98	4644.88	4644.88	1.48792	0.0017278	0	0	28873284	HCD (High Energy Collision Dissociation)	MS2	0	3.74904	11.8313	4917	4917	4916	FP031221_12.raw	0/0		11.0097	705.171	643.707	2.4	9.77919e-12	6.91523e-13	0	0
FALSE	High	PMI-Byonic	PMI-Byonic (A2)	A	2	Unambiguous	KCRCPPGWSGKSCQQADPCASNPCANGGQCLPF	[Y].KcRcPPGWsGKScQQADPcASNPcANGGQcLPF.[E]	C2(Carbamidomethyl); C4(Carbamidomethyl); S9(HexNAc(1)Hex(1)Fuc(1)NeuAc(1)); C13(Carbamidomethyl); C19(Carbamidomethyl); C24(Carbamidomethyl); C30(Carbamidomethyl)	1	1	Q01705	Q01705	Neurogenic locus notch homolog protein 1 OS=Mus musculus OX=10090 GN=Notch1 PE=1 SV=3	1	4	4	1	0	1	1	1	1139.72	4555.86	4554.86	220.06	0.250585	0	0	3.12495e+06	HCD (High Energy Collision Dissociation)	MS2	59.1875	100	11.7974	4901	4901	4894	FP031221_12.raw	0/0		1.39318	129.964	129.964	2.4	0.0404409	0.0030736	0	0
FALSE	High	PMI-Byonic	PMI-Byonic (A2)	A	2	Unambiguous	KCRCPPGWSGKSCQQADPCASNPCANGGQCLPFESSY	[Y].KcRcPPGWsGKScQQADPcASNPcANGGQcLPFESSY.[I]	C2(Carbamidomethyl); C4(Carbamidomethyl); S9(Hex(1)Pent(2)); C13(Carbamidomethyl); C19(Carbamidomethyl); C24(Carbamidomethyl); C30(Carbamidomethyl)	1	1	Q01705	Q01705	Neurogenic locus notch homolog protein 1 OS=Mus musculus OX=10090 GN=Notch1 PE=1 SV=3	2	5	5	1	0	1	1	1	930.183	4646.89	4644.88	432.501	0.401782	0	0	3.72915e+06	HCD (High Energy Collision Dissociation)	MS2	4.45916	100	11.7952	4900	4900	4894	FP031221_12.raw	0/0		4.156	326.793	274.062	2.4	6.98237e-05	2.09355e-06	0	0
FALSE	High	PMI-Byonic	PMI-Byonic (A2)	A	2	Unambiguous	KCRCPPGWSGKSCQQADPCASNPCANGGQCLPFESSY	[Y].KcRcPPGWSGKscQQADPcASNPcANGGQcLPFESSY.[I]	C2(Carbamidomethyl); C4(Carbamidomethyl); S12(Hex(1)Pent(2)); C13(Carbamidomethyl); C19(Carbamidomethyl); C24(Carbamidomethyl); C30(Carbamidomethyl)	1	1	Q01705	Q01705	Neurogenic locus notch homolog protein 1 OS=Mus musculus OX=10090 GN=Notch1 PE=1 SV=3	2	3	3	1	0	1	1	1	1549.63	4646.87	4644.88	428.564	0.663543	0	0	5193523	HCD (High Energy Collision Dissociation)	MS2	32.562	74.4686	11.7863	4895	4895	4894	FP031221_12.raw	0/0		15.5888	1031.35	845.648	1.58944	2.57757e-16	1.00731e-17	0	0
FALSE	High	PMI-Byonic	PMI-Byonic (A2)	A	2	Unambiguous	KCRCPPGWSGKSCQQADPCASNPCANGGQCLPFESSY	[Y].KcRcPPGWSGKScQQADPcAsNPcANGGQcLPFESSY.[I]	C2(Carbamidomethyl); C4(Carbamidomethyl); C13(Carbamidomethyl); C19(Carbamidomethyl); S21(Hex(1)Pent(1)); C24(Carbamidomethyl); C30(Carbamidomethyl)	1	1	Q01705	Q01705	Neurogenic locus notch homolog protein 1 OS=Mus musculus OX=10090 GN=Notch1 PE=1 SV=3	2	4	4	1	0	1	1	1	1129.47	4514.85	4512.84	446.178	0.503381	0	0	5.42943e+06	HCD (High Energy Collision Dissociation)	MS2	44.1545	96.4749	11.7317	4869	4869	4861	FP031221_12.raw	0/0		9.86128	667.729	667.729	1.2	1.37632e-10	8.99827e-12	0	0
FALSE	High	PMI-Byonic	PMI-Byonic (A2)	A	2	Unambiguous	KCRCPPGWSGKSCQQADPCASNPCANGGQCLPFESSY	[Y].KcRcPPGWsGKScQQADPcASNPcANGGQcLPFESSY.[I]	C2(Carbamidomethyl); C4(Carbamidomethyl); S9(Hex(1)Pent(2)); C13(Carbamidomethyl); C19(Carbamidomethyl); C24(Carbamidomethyl); C30(Carbamidomethyl)	1	1	Q01705	Q01705	Neurogenic locus notch homolog protein 1 OS=Mus musculus OX=10090 GN=Notch1 PE=1 SV=3	2	4	4	1	0	1	1	1	1161.98	4644.9	4644.88	3.90574	0.00453542	0	0	106135840	HCD (High Energy Collision Dissociation)	MS2	0	1.32296	11.7196	4862	4862	4861	FP031221_12.raw	0/0		10.0097	665.447	563.342	2.4	9.77919e-11	6.64376e-12	0	0
FALSE	High	PMI-Byonic	PMI-Byonic (A2)	A	2	Unambiguous	KCRCPPGWSGKSCQQADPCASNPCANGGQCLPFESSY	[Y].KcRcPPGWSGKScQQADPcAsNPcANGGQcLPFESSY.[I]	C2(Carbamidomethyl); C4(Carbamidomethyl); C13(Carbamidomethyl); C19(Carbamidomethyl); S21(Hex(1)); C24(Carbamidomethyl); C30(Carbamidomethyl)	1	1	Q01705	Q01705	Neurogenic locus notch homolog protein 1 OS=Mus musculus OX=10090 GN=Notch1 PE=1 SV=3	2	4	4	1	0	1	1	1	1096.7	4383.79	4380.79	685.058	0.750274	0	0	3949891	HCD (High Energy Collision Dissociation)	MS2	18.5976	100	11.7099	4858	4858	4850	FP031221_12.raw	0/0		12.0097	785.675	785.675	2.4	9.77919e-13	8.621e-14	0	0
FALSE	High	PMI-Byonic	PMI-Byonic (A2)	A	2	Unambiguous	KCRCPPGWSGKSCQQADPCASNPCANGGQCLPFESSY	[Y].KcRcPPGWsGKScQQADPcASNPcANGGQcLPFESSY.[I]	C2(Carbamidomethyl); C4(Carbamidomethyl); S9(Hex(1)Pent(2)); C13(Carbamidomethyl); C19(Carbamidomethyl); C24(Carbamidomethyl); C30(Carbamidomethyl)	1	1	Q01705	Q01705	Neurogenic locus notch homolog protein 1 OS=Mus musculus OX=10090 GN=Notch1 PE=1 SV=3	2	5	5	1	0	1	1	1	929.782	4644.88	4644.88	0.578346	0.00053727	0	0	944286	HCD (High Energy Collision Dissociation)	MS2	0	100	11.6775	4842	4842	4839	FP031221_12.raw	0/0		6.40801	439.174	416.284	2.4	3.90834e-07	1.80588e-08	0	0
FALSE	High	PMI-Byonic	PMI-Byonic (A2)	A	2	Unambiguous	KCRCPPGWSGKSCQQADPCASNPCANGGQCLPFESSY	[Y].KcRcPPGWSGKscQQADPcASNPcANGGQcLPFESSY.[I]	C2(Carbamidomethyl); C4(Carbamidomethyl); S12(Hex(1)Pent(2)); C13(Carbamidomethyl); C19(Carbamidomethyl); C24(Carbamidomethyl); C30(Carbamidomethyl)	1	1	Q01705	Q01705	Neurogenic locus notch homolog protein 1 OS=Mus musculus OX=10090 GN=Notch1 PE=1 SV=3	2	3	3	1	0	1	1	1	1548.96	4644.87	4644.88	-1.20295	-0.00186251	0	0	441649	HCD (High Energy Collision Dissociation)	MS2	0	85.365	11.667	4838	4838	4828	FP031221_12.raw	0/0		18.6244	1108.23	901.29	0	2.37438e-19	2.71229e-20	0	0
FALSE	High	PMI-Byonic	PMI-Byonic (A2)	A	2	Unambiguous	KCRCPPGWSGKSCQQADPCASNPCANGGQCLPFESSY	[Y].KcRcPPGWSGKscQQADPcASNPcANGGQcLPFESSY.[I]	C2(Carbamidomethyl); C4(Carbamidomethyl); S12(Hex(1)Pent(2)); C13(Carbamidomethyl); C19(Carbamidomethyl); C24(Carbamidomethyl); C30(Carbamidomethyl)	1	1	Q01705	Q01705	Neurogenic locus notch homolog protein 1 OS=Mus musculus OX=10090 GN=Notch1 PE=1 SV=3	2	4	4	1	0	1	1	1	1162.48	4646.89	4644.88	433.121	0.502949	0	0	5536936	HCD (High Energy Collision Dissociation)	MS2	34.0881	100	11.613	4811	4811	4806	FP031221_12.raw	0/0		13.0097	835.147	695.663	0	9.77919e-14	6.65676e-15	0	0
FALSE	High	PMI-Byonic	PMI-Byonic (A2)	A	2	Unambiguous	KCRCPPGWSGKSCQQADPCASNPCANGGQCLPF	[Y].KcRcPPGWSGKscQQADPcASNPcANGGQcLPF.[E]	C2(Carbamidomethyl); C4(Carbamidomethyl); S12(Hex(1)Pent(2)); C13(Carbamidomethyl); C19(Carbamidomethyl); C24(Carbamidomethyl); C30(Carbamidomethyl)	1	1	Q01705	Q01705	Neurogenic locus notch homolog protein 1 OS=Mus musculus OX=10090 GN=Notch1 PE=1 SV=3	1	4	4	1	0	1	1	1	1045.43	4178.71	4178.71	1.66739	0.00174188	0	0	988699	HCD (High Energy Collision Dissociation)	MS2	0	80.1547	11.6064	4808	4808	4806	FP031221_12.raw	0/0		8.4321	608.043	608.043	0	3.69742e-09	2.44656e-10	0	0
FALSE	High	PMI-Byonic	PMI-Byonic (A2)	A	2	Unambiguous	KCRCPPGWSGKSCQQADPCASNPCANGGQCLPFESSY	[Y].KcRcPPGwSGKScQQAdPcASNPcANGGQcLPFEsSY.[I]	C2(Carbamidomethyl); C4(Carbamidomethyl); W8(Oxidation); C13(Carbamidomethyl); D17(Oxidation); C19(Carbamidomethyl); C24(Carbamidomethyl); C30(Carbamidomethyl); S35(Hex(1)Pent(2))	1	1	Q01705	Q01705	Neurogenic locus notch homolog protein 1 OS=Mus musculus OX=10090 GN=Notch1 PE=1 SV=3	2	4	4	1	0	1	1	1	1170.73	4679.88	4676.87	644.585	0.75366	0	0	2720682	HCD (High Energy Collision Dissociation)	MS2	0	100	11.5859	4797	4797	4795	FP031221_12.raw	0/0		6.59862	512.598	512.598	1.2	2.51985e-07	8.74426e-09	0	0
FALSE	High	PMI-Byonic	PMI-Byonic (A2)	A	2	Unambiguous	KCRCPPGWSGKSCQQADPCASNPCANGGQCLPF	[Y].KcRcPPGWsGKScQQADPcASNPcAnGGQcLPF.[E]	C2(Carbamidomethyl); C4(Carbamidomethyl); S9(Hex(1)Pent(2)); C13(Carbamidomethyl); C19(Carbamidomethyl); C24(Carbamidomethyl); N26(Deamidated); C30(Carbamidomethyl)	1	1	Q01705	Q01705	Neurogenic locus notch homolog protein 1 OS=Mus musculus OX=10090 GN=Notch1 PE=1 SV=3	1	4	4	1	0	1	1	1	1045.68	4179.7	4179.69	1.51924	0.00158749	0	0	6694261	HCD (High Energy Collision Dissociation)	MS2	0	28.0309	11.4804	4741	4741	4740	FP031221_12.raw	0/0		7.68966	594.845	594.845	2.4	2.04333e-08	6.29437e-10	0	0
FALSE	High	PMI-Byonic	PMI-Byonic (A2)	A	2	Unambiguous	KCRCPPGWSGKSCQQADPCASNPCANGGQCLPF	[Y].KcRcPPGWsGKScQQADPcASNPcANGGQcLPF.[E]	C2(Carbamidomethyl); C4(Carbamidomethyl); S9(Hex(1)Pent(2)); C13(Carbamidomethyl); C19(Carbamidomethyl); C24(Carbamidomethyl); C30(Carbamidomethyl)	1	1	Q01705	Q01705	Neurogenic locus notch homolog protein 1 OS=Mus musculus OX=10090 GN=Notch1 PE=1 SV=3	1	4	4	1	0	1	1	1	1045.43	4178.71	4178.71	1.43369	0.00149774	0	0	8700608	HCD (High Energy Collision Dissociation)	MS2	0.874527	18.5343	11.3726	4686	4686	4685	FP031221_12.raw	0/0		7.68966	581.073	581.073	2.4	2.04333e-08	5.46921e-10	0	0
FALSE	High	PMI-Byonic	PMI-Byonic (A2)	A	2	Unambiguous	KCRCPPGWSGKSCQQADPCASNPCANGGQCLPFESSY	[Y].KcRcPPGWsGKScQQADPcASNPcANGGQcLPFESSY.[I]	C2(Carbamidomethyl); C4(Carbamidomethyl); S9(Hex(1)Pent(2)); C13(Carbamidomethyl); C19(Carbamidomethyl); C24(Carbamidomethyl); C30(Carbamidomethyl)	1	1	Q01705	Q01705	Neurogenic locus notch homolog protein 1 OS=Mus musculus OX=10090 GN=Notch1 PE=1 SV=3	2	4	4	1	0	1	1	1	1161.97	4644.88	4644.88	0.0162076	1.88206e-05	0	0	730563	HCD (High Energy Collision Dissociation)	MS2	0	100	12.8055	5373	5373	5367	FP031221_12.raw	0/0		10.0097	677.435	582.84	2.4	9.77919e-11	7.13913e-12	0	0
FALSE	High	PMI-Byonic	PMI-Byonic (A2)	A	2	Unambiguous	KCRCPPGWSGKSCQQADPCASNPCANGGQCLPF	[Y].KcRcPPGWSGKscQQADPcASNPcANGGQcLPF.[E]	C2(Carbamidomethyl); C4(Carbamidomethyl); S12(Hex(1)Pent(2)); C13(Carbamidomethyl); C19(Carbamidomethyl); C24(Carbamidomethyl); C30(Carbamidomethyl)	1	1	Q01705	Q01705	Neurogenic locus notch homolog protein 1 OS=Mus musculus OX=10090 GN=Notch1 PE=1 SV=3	1	4	4	1	0	1	1	1	1045.93	4180.72	4178.71	480.752	0.50223	0	0	54119380	HCD (High Energy Collision Dissociation)	MS2	19.5728	6.52406	11.264	4632	4632	4630	FP031221_12.raw	0/0		6.53615	492.433	492.433	0	2.90972e-07	1.08195e-08	0	0
FALSE	High	PMI-Byonic	PMI-Byonic (A2)	A	2	Unambiguous	KCRCPPGWSGKSCQQADPCASNPCANGGQCLPF	[Y].KcRcPPGWSGKScQQADPcAsNPcANGGQcLPF.[E]	C2(Carbamidomethyl); C4(Carbamidomethyl); C13(Carbamidomethyl); C19(Carbamidomethyl); S21(Hex(1)Pent(2)); C24(Carbamidomethyl); C30(Carbamidomethyl)	1	1	Q01705	Q01705	Neurogenic locus notch homolog protein 1 OS=Mus musculus OX=10090 GN=Notch1 PE=1 SV=3	1	3	3	1	0	1	1	1	1393.57	4178.71	4178.71	-0.388873	-0.000541662	0	0	1678841	HCD (High Energy Collision Dissociation)	MS2	0	100	11.2066	4606	4606	4597	FP031221_12.raw	0/0		12.0469	819.534	806.3	0	8.97732e-13	7.92976e-14	0	0
FALSE	High	PMI-Byonic	PMI-Byonic (A2)	A	2	Unambiguous	KCRCPPGWSGKSCQQADPCASNPCANGGQCLPFESSY	[Y].KcRcPPGWsGKScQQADPcASNPcANGGQcLPFESSY.[I]	C2(Carbamidomethyl); C4(Carbamidomethyl); S9(Hex(1)Pent(2)); C13(Carbamidomethyl); C19(Carbamidomethyl); C24(Carbamidomethyl); C30(Carbamidomethyl)	1	1	Q01705	Q01705	Neurogenic locus notch homolog protein 1 OS=Mus musculus OX=10090 GN=Notch1 PE=1 SV=3	2	4	4	1	0	1	1	1	1162.73	4647.88	4644.88	647.256	0.751606	0	0	2.69766e+06	HCD (High Energy Collision Dissociation)	MS2	44.6211	100	12.6681	5313	5313	5312	FP031221_12.raw	0/0		12.0097	782.636	695.024	2.4	9.77919e-13	9.3017e-14	0	0
FALSE	High	PMI-Byonic	PMI-Byonic (A2)	A	2	Unambiguous	KCRCPPGWSGKSCQQADPCASNPCANGGQCLPF	[Y].KcRcPPGWsGKScQQADPcASNPcANGGQcLPF.[E]	C2(Carbamidomethyl); C4(Carbamidomethyl); S9(Hex(1)Pent(2)); C13(Carbamidomethyl); C19(Carbamidomethyl); C24(Carbamidomethyl); C30(Carbamidomethyl)	1	1	Q01705	Q01705	Neurogenic locus notch homolog protein 1 OS=Mus musculus OX=10090 GN=Notch1 PE=1 SV=3	1	4	4	1	0	1	1	1	1045.43	4178.72	4178.71	2.13479	0.00223016	0	0	5375407	HCD (High Energy Collision Dissociation)	MS2	0	26.0635	11.1326	4567	4567	4564	FP031221_12.raw	0/0		8.68966	636.936	636.936	2.4	2.04333e-09	8.25392e-11	0	0
FALSE	High	PMI-Byonic	PMI-Byonic (A2)	A	2	Unambiguous	KCRCPPGWSGKSCQQADPCASNPCANGGQCLPFESSY	[Y].KcRcPPGWsGKScQQADPcASNPcAnGGQcLPFESSY.[I]	C2(Carbamidomethyl); C4(Carbamidomethyl); S9(Hex(1)Pent(2)); C13(Carbamidomethyl); C19(Carbamidomethyl); C24(Carbamidomethyl); N26(Deamidated); C30(Carbamidomethyl)	1	1	Q01705	Q01705	Neurogenic locus notch homolog protein 1 OS=Mus musculus OX=10090 GN=Notch1 PE=1 SV=3	2	4	4	1	0	1	1	1	1162.23	4645.89	4645.86	5.97909	0.00694451	0	0	2.94103e+06	HCD (High Energy Collision Dissociation)	MS2	0	33.2627	12.1738	5082	5082	5081	FP031221_12.raw	0/0		10.8613	702.52	702.52	2.4	1.37632e-11	9.06029e-13	0	0
FALSE	High	PMI-Byonic	PMI-Byonic (A2)	A	2	Unambiguous	SGKSCQQADPCASNPCANGGQCLPFESSY	[W].SGKScQQADPcAsNPcANGGQcLPFESSY.[I]	C5(Carbamidomethyl); C11(Carbamidomethyl); S13(Hex(1)); C16(Carbamidomethyl); C22(Carbamidomethyl)	1	1	Q01705	Q01705	Neurogenic locus notch homolog protein 1 OS=Mus musculus OX=10090 GN=Notch1 PE=1 SV=3	1	3	3	1	0	1	1	1	1113.78	3339.33	3339.33	1.28017	0.00142497	0	0	578794	HCD (High Energy Collision Dissociation)	MS2	0	100	13.3607	5630	5630	5620	FP031221_12.raw	0/0		7.68966	583.066	583.066	8.70221	2.04333e-08	7.11271e-10	0	0
FALSE	High	PMI-Byonic	PMI-Byonic (A2)	A	2	Unambiguous	SGKSCQQADPCASNPCANGGQCLPF	[W].sGKScQQADPcASNPcANGGQcLPF.[E]	S1(Hex(1)Pent(2)); C5(Carbamidomethyl); C11(Carbamidomethyl); C16(Carbamidomethyl); C22(Carbamidomethyl)	1	1	Q01705	Q01705	Neurogenic locus notch homolog protein 1 OS=Mus musculus OX=10090 GN=Notch1 PE=1 SV=3	0	3	3	1	0	1	1	1	1046.42	3137.25	3137.24	2.30013	0.00240535	0	0	4.95129e+06	HCD (High Energy Collision Dissociation)	MS2	0	70.252	12.1548	5073	5073	5070	FP031221_12.raw	0/0		11.3886	776.362	776.362	0.4	4.08658e-12	2.097e-13	0	0
FALSE	High	PMI-Byonic	PMI-Byonic (A2)	A	2	Unambiguous	SGKSCQQADPCASNPCANGGQCLPF	[W].SGKScQQADPcAsNPcANGGQcLPF.[E]	C5(Carbamidomethyl); C11(Carbamidomethyl); S13(Hex(1)Pent(2)); C16(Carbamidomethyl); C22(Carbamidomethyl)	1	1	Q01705	Q01705	Neurogenic locus notch homolog protein 1 OS=Mus musculus OX=10090 GN=Notch1 PE=1 SV=3	0	3	3	1	0	1	1	1	1047.09	3139.24	3137.24	637.429	0.66659	0	0	1823718	HCD (High Energy Collision Dissociation)	MS2	0	93.0532	12.2648	5127	5127	5125	FP031221_12.raw	0/0		10.1311	729.898	729.898	2.22777	7.39468e-11	6.14295e-12	0	0
FALSE	High	PMI-Byonic	PMI-Byonic (A2)	A	2	Unambiguous	SGKSCQQADPCASNPCANGGQCLPF	[W].SGKScQQADPcAsNPcANGGQcLPF.[E]	C5(Carbamidomethyl); C11(Carbamidomethyl); S13(Hex(1)Pent(2)); C16(Carbamidomethyl); C22(Carbamidomethyl)	1	1	Q01705	Q01705	Neurogenic locus notch homolog protein 1 OS=Mus musculus OX=10090 GN=Notch1 PE=1 SV=3	0	3	3	1	0	1	1	1	1046.75	3138.23	3137.24	312.802	0.327112	0	0	618483	HCD (High Energy Collision Dissociation)	MS2	0	100	12.6984	5326	5326	5323	FP031221_12.raw	0/0		4.54423	461.063	461.063	10.4	2.85609e-05	1.15316e-06	0	0
FALSE	High	PMI-Byonic	PMI-Byonic (A2)	A	2	Unambiguous	SGKSCQQADPCASNPCANGGQCLPF	[W].SGKScQQADPcAsNPcAnGGQcLPF.[E]	C5(Carbamidomethyl); C11(Carbamidomethyl); S13(Hex(1)Pent(2)); C16(Carbamidomethyl); N18(Deamidated); C22(Carbamidomethyl)	1	1	Q01705	Q01705	Neurogenic locus notch homolog protein 1 OS=Mus musculus OX=10090 GN=Notch1 PE=1 SV=3	0	3	3	1	0	1	1	1	1047.08	3139.23	3138.23	320.52	0.335289	0	0	1.14759e+06	HCD (High Energy Collision Dissociation)	MS2	13.4137	100	12.8565	5395	5395	5389	FP031221_12.raw	0/0		6.30394	534.101	534.101	10.4	4.96657e-07	2.80191e-08	0	0
FALSE	High	PMI-Byonic	PMI-Byonic (A2)	A	2	Unambiguous	SGKSCQQADPCASNPCANGGQCLPFESSY	[W].SGKScQQADPcAsNPcANGGQcLPFESSY.[I]	C5(Carbamidomethyl); C11(Carbamidomethyl); S13(Hex(1)Pent(2)); C16(Carbamidomethyl); C22(Carbamidomethyl)	1	1	Q01705	Q01705	Neurogenic locus notch homolog protein 1 OS=Mus musculus OX=10090 GN=Notch1 PE=1 SV=3	1	3	3	1	0	1	1	1	1201.81	3603.41	3603.41	-0.824796	-0.000990694	0	0	865606	HCD (High Energy Collision Dissociation)	MS2	0	100	13.1934	5550	5550	5543	FP031221_12.raw	0/0		14.6897	947.105	889.644	1.10221	2.04333e-15	1.19121e-16	0	0
FALSE	High	PMI-Byonic	PMI-Byonic (A2)	A	2	Unambiguous	SGKSCQQADPCASNPCANGGQCLPFESSY	[W].SGKScQQADPcAsNPcANGGQcLPFESSY.[I]	C5(Carbamidomethyl); C11(Carbamidomethyl); S13(Hex(1)Pent(2)); C16(Carbamidomethyl); C22(Carbamidomethyl)	1	1	Q01705	Q01705	Neurogenic locus notch homolog protein 1 OS=Mus musculus OX=10090 GN=Notch1 PE=1 SV=3	1	2	2	1	0	1	1	1	1802.22	3603.43	3603.41	5.56462	0.0100258	0	0	1.15247e+06	HCD (High Energy Collision Dissociation)	MS2	0	100	13.2605	5581	5581	5576	FP031221_12.raw	0/0		14.6897	936.022	936.022	1.46928	2.04333e-15	1.42876e-16	0	0
FALSE	High	PMI-Byonic	PMI-Byonic (A2)	A	2	Unambiguous	SGKSCQQADPCASNPCANGGQCLPFESSY	[W].SGKScQQADPcAsNPcANGGQcLPFESSY.[I]	C5(Carbamidomethyl); C11(Carbamidomethyl); S13(Hex(1)Pent(2)); C16(Carbamidomethyl); C22(Carbamidomethyl)	1	1	Q01705	Q01705	Neurogenic locus notch homolog protein 1 OS=Mus musculus OX=10090 GN=Notch1 PE=1 SV=3	1	3	3	1	0	1	1	1	1201.81	3603.42	3603.41	2.73222	0.00328177	0	0	15255831	HCD (High Energy Collision Dissociation)	MS2	0	13.5736	13.3217	5610	5610	5609	FP031221_12.raw	0/0		12.6897	800.089	800.089	0.831665	2.04333e-13	1.22696e-14	0	0
FALSE	High	PMI-Byonic	PMI-Byonic (A2)	A	2	Unambiguous	SGKSCQQADPCASNPCANGGQCLPF	[W].sGKScQQADPcASNPcANGGQcLPF.[E]	S1(Hex(1)Pent(2)); C5(Carbamidomethyl); C11(Carbamidomethyl); C16(Carbamidomethyl); C22(Carbamidomethyl)	1	1	Q01705	Q01705	Neurogenic locus notch homolog protein 1 OS=Mus musculus OX=10090 GN=Notch1 PE=1 SV=3	0	2	2	1	0	1	1	1	1569.13	3137.24	3137.24	0.105996	0.000166267	0	0	918893	HCD (High Energy Collision Dissociation)	MS2	0	100	12.1846	5089	5089	5081	FP031221_12.raw	0/0		10.1311	705.325	705.325	0.4	7.39468e-11	5.76834e-12	0	0
FALSE	High	PMI-Byonic	PMI-Byonic (A2)	A	2	Unambiguous	SGKSCQQADPCASNPCANGGQCLPFESSY	[W].SGKScQQADPcAsNPcANGGQcLPFESSY.[I]	C5(Carbamidomethyl); C11(Carbamidomethyl); S13(Hex(1)Pent(2)); C16(Carbamidomethyl); C22(Carbamidomethyl)	1	1	Q01705	Q01705	Neurogenic locus notch homolog protein 1 OS=Mus musculus OX=10090 GN=Notch1 PE=1 SV=3	1	3	3	1	0	1	1	1	1202.14	3604.41	3603.41	277.333	0.333116	0	0	972828	HCD (High Energy Collision Dissociation)	MS2	34.7935	100	13.4333	5666	5666	5664	FP031221_12.raw	0/0		12.654	892.635	849.561	9.2	2.21819e-13	1.41574e-14	0	0
FALSE	High	PMI-Byonic	PMI-Byonic (A2)	A	2	Unambiguous	SGKSCQQADPCASNPCANGGQCLPFESSY	[W].SGKScQQADPcASNPcAnGGQcLPFEsSY.[I]	C5(Carbamidomethyl); C11(Carbamidomethyl); C16(Carbamidomethyl); N18(Deamidated); C22(Carbamidomethyl); S27(Hex(1)Pent(2))	1	1	Q01705	Q01705	Neurogenic locus notch homolog protein 1 OS=Mus musculus OX=10090 GN=Notch1 PE=1 SV=3	1	3	3	1	0	1	1	1	1202.14	3604.41	3604.4	3.13587	0.00376764	0	0	3.71573e+06	HCD (High Energy Collision Dissociation)	MS2	0	55.1712	13.5494	5724	5724	5719	FP031221_12.raw	0/0		13.6897	851.864	851.864	1.2	2.04333e-14	1.27388e-15	0	0
FALSE	High	PMI-Byonic	PMI-Byonic (A2)	A	2	Unambiguous	ESSYICRCPPGFHGPTCRQDVNECSQNPGLCRHGGTCHNEIGSY	[F].ESSYIcRcPPGFHGPtcRQDVNEcSQNPGLcRHGGTcHNEIGSY.[R]	C6(Carbamidomethyl); C8(Carbamidomethyl); T16(Fuc(1)); C17(Carbamidomethyl); C24(Carbamidomethyl); C31(Carbamidomethyl); C37(Carbamidomethyl)	1	1	Q01705	Q01705	Neurogenic locus notch homolog protein 1 OS=Mus musculus OX=10090 GN=Notch1 PE=1 SV=3	3	6	6	1	0	1	1	1	884.045	5299.23	5297.22	380.368	0.335816	0	0	2.15078e+06	HCD (High Energy Collision Dissociation)	MS2	0	100	10.1859	4101	4101	4091	FP031221_12.raw	0/0		10.4163	773.83	773.83	0	3.83459e-11	4.4812e-12	0	0
FALSE	High	PMI-Byonic	PMI-Byonic (A2)	A	2	Unambiguous	ICRCPPGFHGPTCRQDVNECSQNPGLCRHGGTCHNEIGSY	[Y].IcRcPPGFHGPtcRQDVNEcSQNPGLcRHGGTcHNEIGSY.[R]	C2(Carbamidomethyl); C4(Carbamidomethyl); T12(Fuc(1)); C13(Carbamidomethyl); C20(Carbamidomethyl); C27(Carbamidomethyl); C33(Carbamidomethyl)	1	1	Q01705	Q01705	Neurogenic locus notch homolog protein 1 OS=Mus musculus OX=10090 GN=Notch1 PE=1 SV=3	2	5	5	1	0	1	1	1	967.021	4831.07	4831.05	5.04314	0.00487273	0	0	237223	HCD (High Energy Collision Dissociation)	MS2	2.07954	100	8.96287	3556	3556	3552	FP031221_12.raw	0/0		5.55718	517.064	517.064	3.6	2.7722e-06	1.40456e-07	0	0
FALSE	High	PMI-Byonic	PMI-Byonic (A2)	A	2	Unambiguous	ICRCPPGFHGPTCRQDVNECSQNPGLCRHGGTCHNEIGSY	[Y].IcRcPPGFHGPtcRQDVNEcSQNPGLcRHGGTcHNEIGSY.[R]	C2(Carbamidomethyl); C4(Carbamidomethyl); T12(Fuc(1)); C13(Carbamidomethyl); C20(Carbamidomethyl); C27(Carbamidomethyl); C33(Carbamidomethyl)	1	1	Q01705	Q01705	Neurogenic locus notch homolog protein 1 OS=Mus musculus OX=10090 GN=Notch1 PE=1 SV=3	2	6	6	1	0	1	1	1	806.019	4831.08	4831.05	5.82366	0.00468907	0	0	789480	HCD (High Energy Collision Dissociation)	MS2	1.61457	72.3034	8.9607	3555	3555	3552	FP031221_12.raw	0/0		7.02241	580.92	580.92	3.6	9.49714e-08	4.6708e-09	0	0
FALSE	High	PMI-Byonic	PMI-Byonic (A2)	A	2	Unambiguous	ICRCPPGFHGPTCRQDVNECSQNPGLCRHGGTCHNEIGSY	[Y].IcRcPPGFHGPtcRQDVNEcSQNPGLcRHGGTcHNEIGSY.[R]	C2(Carbamidomethyl); C4(Carbamidomethyl); T12(Fuc(1)); C13(Carbamidomethyl); C20(Carbamidomethyl); C27(Carbamidomethyl); C33(Carbamidomethyl)	1	1	Q01705	Q01705	Neurogenic locus notch homolog protein 1 OS=Mus musculus OX=10090 GN=Notch1 PE=1 SV=3	2	5	5	1	0	1	1	1	967.02	4831.07	4831.05	4.34827	0.00420134	0	0	256698	HCD (High Energy Collision Dissociation)	MS2	0	94.6141	9.46978	3780	3780	3772	FP031221_12.raw	0/0		7.31271	560.072	560.072	3.6	4.86736e-08	2.81612e-09	0	0
FALSE	High	PMI-Byonic	PMI-Byonic (A2)	A	2	Unambiguous	ICRCPPGFHGPTCRQDVNECSQNPGLCRHGGTCHNEIGSY	[Y].IcRcPPGFhGPTcRQdVNEcSQNPGLcRHGGTcHNEIGSY.[R]	C2(Carbamidomethyl); C4(Carbamidomethyl); H9(Oxidation); C13(Carbamidomethyl); D16(Oxidation); C20(Carbamidomethyl); C27(Carbamidomethyl); C33(Carbamidomethyl)	1	1	Q01705	Q01705	Neurogenic locus notch homolog protein 1 OS=Mus musculus OX=10090 GN=Notch1 PE=1 SV=3	2	6	6	1	0	1	1	1	787.172	4718	4716.98	215.032	0.169051	0	0	359409	HCD (High Energy Collision Dissociation)	MS2	1.88032	100	8.76324	3466	3466	3464	FP031221_12.raw	0/0		1.43804	130.701	130.701	6.99967	0.0364723	0.00185805	0	0
FALSE	High	PMI-Byonic	PMI-Byonic (A2)	A	2	Unambiguous	ICRCPPGFHGPTCRQDVNECSQNPGLCRHGGTCHNEIGSY	[Y].IcRcPPGFHGPtcRQDVNEcSQNPGLcRHGGTcHNEIGSY.[R]	C2(Carbamidomethyl); C4(Carbamidomethyl); T12(Hex(1)); C13(Carbamidomethyl); C20(Carbamidomethyl); C27(Carbamidomethyl); C33(Carbamidomethyl)	1	1	Q01705	Q01705	Neurogenic locus notch homolog protein 1 OS=Mus musculus OX=10090 GN=Notch1 PE=1 SV=3	2	6	6	1	0	1	1	1	808.684	4847.07	4847.04	5.14107	0.00415316	0	0	246361	HCD (High Energy Collision Dissociation)	MS2	3.47017	100	8.98811	3567	3567	3563	FP031221_12.raw	0/0		1.84872	252.733	252.733	3.6	0.0141669	0.00036082	0	0
FALSE	High	PMI-Byonic	PMI-Byonic (A2)	A	2	Unambiguous	ICRCPPGFHGPTCRQDVNECSQNPGLCRHGGTCHNEIGSY	[Y].IcRcPPGFHGPtcRQDVNEcSQNPGLcRHGGTcHNEIGSY.[R]	C2(Carbamidomethyl); C4(Carbamidomethyl); T12(Fuc(1)); C13(Carbamidomethyl); C20(Carbamidomethyl); C27(Carbamidomethyl); C33(Carbamidomethyl)	1	1	Q01705	Q01705	Neurogenic locus notch homolog protein 1 OS=Mus musculus OX=10090 GN=Notch1 PE=1 SV=3	2	6	6	1	0	1	1	1	806.018	4831.07	4831.05	4.83821	0.00389561	0	0	2.29209e+06	HCD (High Energy Collision Dissociation)	MS2	0	27.6602	9.46013	3775	3775	3772	FP031221_12.raw	0/0		6.39133	546.258	546.258	3.6	4.06131e-07	2.34782e-08	0	0
FALSE	High	PMI-Byonic	PMI-Byonic (A2)	A	2	Unambiguous	ICRCPPGFHGPTCRQDVNECSQNPGLCRHGGTCHNEIGSY	[Y].IcRcPPGFHGPTcRQdVnEcSQNPGLcRHGGTcHNEIGSY.[R]	C2(Carbamidomethyl); C4(Carbamidomethyl); C13(Carbamidomethyl); D16(Oxidation); N18(Oxidation); C20(Carbamidomethyl); C27(Carbamidomethyl); C33(Carbamidomethyl)	1	1	Q01705	Q01705	Neurogenic locus notch homolog protein 1 OS=Mus musculus OX=10090 GN=Notch1 PE=1 SV=3	2	6	6	1	0	1	1	1	787.17	4717.98	4716.98	212.703	0.16722	0	0	98249.4	HCD (High Energy Collision Dissociation)	MS2	10.4808	100	8.63427	3408	3408	3398	FP031221_12.raw	0/0		1.38791	145.219	145.219	2.51916	0.040935	0.0035134	0	0
FALSE	High	PMI-Byonic	PMI-Byonic (A2)	A	2	Unambiguous	ICRCPPGFHGPTCRQDVNECSQNPGLCRHGGTCHNEIGSY	[Y].IcRcPPGFHGPtcRQDVNEcsQNPGLcRHGGTcHNEIGSY.[R]	C2(Carbamidomethyl); C4(Carbamidomethyl); T12(Fuc(1)); C13(Carbamidomethyl); C20(Carbamidomethyl); S21(Hex(1)); C27(Carbamidomethyl); C33(Carbamidomethyl)	1	1	Q01705	Q01705	Neurogenic locus notch homolog protein 1 OS=Mus musculus OX=10090 GN=Notch1 PE=1 SV=3	2	6	6	1	0	1	1	1	833.025	4993.11	4993.1	1.87629	0.00156142	0	0	169632	HCD (High Energy Collision Dissociation)	MS2	96.0055	100	8.9397	3546	3546	3541	FP031221_12.raw	0/0		7.02241	571.91	571.91	0	9.49714e-08	4.32614e-09	0	0
FALSE	High	PMI-Byonic	PMI-Byonic (A2)	A	2	Unambiguous	ICRCPPGFHGPTCRQDVNECSQNPGLCRHGGTCHNEIGSY	[Y].IcRcPPGFHGPtcRQDVNEcSQNPGLcRHGGTcHNEIGSY.[R]	C2(Carbamidomethyl); C4(Carbamidomethyl); T12(Fuc(1)); C13(Carbamidomethyl); C20(Carbamidomethyl); C27(Carbamidomethyl); C33(Carbamidomethyl)	1	1	Q01705	Q01705	Neurogenic locus notch homolog protein 1 OS=Mus musculus OX=10090 GN=Notch1 PE=1 SV=3	2	4	4	1	0	1	1	1	1208.53	4831.08	4831.05	6.99155	0.00844413	0	0	296899	HCD (High Energy Collision Dissociation)	MS2	0	100	9.01411	3578	3578	3574	FP031221_12.raw	0/0		7.3405	624.14	624.14	3.6	4.56558e-08	2.46247e-09	0	0
FALSE	High	PMI-Byonic	PMI-Byonic (A2)	A	2	Unambiguous	ICRCPPGFHGPTCRQDVNECSQNPGL	[Y].IcRcPPGFHGPTcRQDVNEcSQNPGL.[C]	C2(Carbamidomethyl); C4(Carbamidomethyl); C13(Carbamidomethyl); C20(Carbamidomethyl)	1	1	Q01705	Q01705	Neurogenic locus notch homolog protein 1 OS=Mus musculus OX=10090 GN=Notch1 PE=1 SV=3	1	4	4	1	0	1	1	1	764.842	3056.34	3056.33	3.48334	0.00266156	0	0	821434	HCD (High Energy Collision Dissociation)	MS2	36.8179	100	10.029	4029	4029	4025	FP031221_12.raw	0/0		1.70287	321.574	321.574	321.574	0.0198213	0.000613502	0	0
FALSE	High	PMI-Byonic	PMI-Byonic (A2)	A	2	Unambiguous	ICRCPPGFHGPTCRQDVNECSQNPGLCRHGGTCHNEIGSY	[Y].IcRcPPGFHGPtcRQDVNEcSQNPGLcRHGGTcHNEIGSY.[R]	C2(Carbamidomethyl); C4(Carbamidomethyl); T12(Fuc(1)); C13(Carbamidomethyl); C20(Carbamidomethyl); C27(Carbamidomethyl); C33(Carbamidomethyl)	1	1	Q01705	Q01705	Neurogenic locus notch homolog protein 1 OS=Mus musculus OX=10090 GN=Notch1 PE=1 SV=3	2	6	6	1	0	1	1	1	806.019	4831.08	4831.05	6.20268	0.00499424	0	0	856832	HCD (High Energy Collision Dissociation)	MS2	0.987218	100	9.70385	3883	3883	3882	FP031221_12.raw	0/0		6.39133	543.539	543.539	3.6	4.06131e-07	2.48303e-08	0	0
FALSE	High	PMI-Byonic	PMI-Byonic (A2)	A	2	Unambiguous	ICRCPPGFHGPTCRQDVNECSQNPGLCRHGGTCHNEIGSY	[Y].IcRcPPGFHGPtcRQDVNEcSQNPGLcRHGGTcHNEIGSY.[R]	C2(Carbamidomethyl); C4(Carbamidomethyl); T12(Fuc(1)); C13(Carbamidomethyl); C20(Carbamidomethyl); C27(Carbamidomethyl); C33(Carbamidomethyl)	1	1	Q01705	Q01705	Neurogenic locus notch homolog protein 1 OS=Mus musculus OX=10090 GN=Notch1 PE=1 SV=3	2	5	5	1	0	1	1	1	967.021	4831.07	4831.05	5.29582	0.00511687	0	0	4118811	HCD (High Energy Collision Dissociation)	MS2	0	22.4283	9.20889	3663	3663	3662	FP031221_12.raw	0/0		9.16429	682.174	682.174	3.6	6.85032e-10	5.10297e-11	0	0
FALSE	High	PMI-Byonic	PMI-Byonic (A2)	A	2	Unambiguous	ICRCPPGFHGPTCRQDVNECSQNPGLCRHGGTCHNEIGSY	[Y].IcRcPPGFHGPTcRQDVNEcSQNPGLcRHGGTcHNEIGSY.[R]	C2(Carbamidomethyl); C4(Carbamidomethyl); C13(Carbamidomethyl); C20(Carbamidomethyl); C27(Carbamidomethyl); C33(Carbamidomethyl)	1	1	Q01705	Q01705	Neurogenic locus notch homolog protein 1 OS=Mus musculus OX=10090 GN=Notch1 PE=1 SV=3	2	6	6	1	0	1	1	1	782.005	4686.99	4684.99	427.282	0.333636	0	0	1459434	HCD (High Energy Collision Dissociation)	MS2	32.0585	100	9.15257	3639	3639	3629	FP031221_12.raw	0/0		2.92353	369.218	369.218	33.7756	0.00119252	2.25398e-05	0	0
FALSE	High	PMI-Byonic	PMI-Byonic (A2)	A	2	Unambiguous	ICRCPPGFHGPTCRQDVNECSQNPGLCRHGGTCHNEIGSY	[Y].IcRcPPGFHGPtcRQDVNEcSQNPGLcRHGGTcHNEIGSY.[R]	C2(Carbamidomethyl); C4(Carbamidomethyl); T12(Fuc(1)); C13(Carbamidomethyl); C20(Carbamidomethyl); C27(Carbamidomethyl); C33(Carbamidomethyl)	1	1	Q01705	Q01705	Neurogenic locus notch homolog protein 1 OS=Mus musculus OX=10090 GN=Notch1 PE=1 SV=3	2	4	4	1	0	1	1	1	805.598	3219.37	4831.05	-333609	-402.92	0	0	2.29971e+06	HCD (High Energy Collision Dissociation)	MS2	35.8659	100	10.2526	4132	4132	4124	FP031221_12.raw	0/0		4.27106	356.559	356.559	3.6	5.35728e-05	1.56882e-06	0	0
FALSE	High	PMI-Byonic	PMI-Byonic (A2)	A	2	Unambiguous	ICRCPPGFHGPTCRQDVNECSQNPGLCRHGGTCHNEIGSY	[Y].IcRcPPGFHGPtcRQDVNEcSQNPGLcRHGGTcHNEIGSY.[R]	C2(Carbamidomethyl); C4(Carbamidomethyl); T12(Fuc(1)); C13(Carbamidomethyl); C20(Carbamidomethyl); C27(Carbamidomethyl); C33(Carbamidomethyl)	1	1	Q01705	Q01705	Neurogenic locus notch homolog protein 1 OS=Mus musculus OX=10090 GN=Notch1 PE=1 SV=3	2	6	6	1	0	1	1	1	806.019	4831.08	4831.05	5.82366	0.00468907	0	0	1.07838e+06	HCD (High Energy Collision Dissociation)	MS2	0	79.7392	9.57907	3828	3828	3827	FP031221_12.raw	0/0		9.47603	666.713	666.713	3.6	3.34171e-10	3.19336e-11	0	0
FALSE	High	PMI-Byonic	PMI-Byonic (A2)	A	2	Unambiguous	ICRCPPGFHGPTCRQDVNECSQNPGLCRHGGTCHNEIGSY	[Y].IcRcPPGFHGPtcRQDVNEcsQNPGLcRHGGTcHNEIGSY.[R]	C2(Carbamidomethyl); C4(Carbamidomethyl); T12(Fuc(1)); C13(Carbamidomethyl); C20(Carbamidomethyl); S21(Hex(1)); C27(Carbamidomethyl); C33(Carbamidomethyl)	1	1	Q01705	Q01705	Neurogenic locus notch homolog protein 1 OS=Mus musculus OX=10090 GN=Notch1 PE=1 SV=3	2	6	6	1	0	1	1	1	833.024	4993.1	4993.1	0.55611	0.000462785	0	0	201480	HCD (High Energy Collision Dissociation)	MS2	0	100	9.0572	3597	3597	3596	FP031221_12.raw	0/0		9.62445	675.479	675.479	0	2.37438e-10	1.61055e-11	0	0
FALSE	High	PMI-Byonic	PMI-Byonic (A2)	A	2	Unambiguous	ICRCPPGFHGPTCRQDVNECSQNPGLCRHGGTCHNEIGSY	[Y].IcRcPPGFHGPtcRQDVNEcSQNPGLcRHGGTcHNEIGSY.[R]	C2(Carbamidomethyl); C4(Carbamidomethyl); T12(Fuc(1)); C13(Carbamidomethyl); C20(Carbamidomethyl); C27(Carbamidomethyl); C33(Carbamidomethyl)	1	1	Q01705	Q01705	Neurogenic locus notch homolog protein 1 OS=Mus musculus OX=10090 GN=Notch1 PE=1 SV=3	2	4	4	1	0	1	1	1	1208.52	4831.08	4831.05	5.57655	0.00673515	0	0	917602	HCD (High Energy Collision Dissociation)	MS2	0	77.7529	9.13622	3631	3631	3629	FP031221_12.raw	0/0		5.40426	554.211	554.211	3.6	3.94224e-06	1.5268e-07	0	0
FALSE	High	PMI-Byonic	PMI-Byonic (A2)	A	2	Unambiguous	ICRCPPGFHGPTCRQDVNECSQNPGLCRHGGTCHNEIGSY	[Y].IcRcPPGFhGPTcRQDVNEcSQNPGLcRHGGTcHNEIGSY.[R]	C2(Carbamidomethyl); C4(Carbamidomethyl); H9(Oxidation); C13(Carbamidomethyl); C20(Carbamidomethyl); C27(Carbamidomethyl); C33(Carbamidomethyl)	1	1	Q01705	Q01705	Neurogenic locus notch homolog protein 1 OS=Mus musculus OX=10090 GN=Notch1 PE=1 SV=3	2	6	6	1	0	1	1	1	784.337	4700.98	4700.99	-0.505766	-0.000396266	0	0	125251	HCD (High Energy Collision Dissociation)	MS2	0	100	9.91894	3979	3979	3970	FP031221_12.raw	0/0		1.42069	152.382	152.382	40.7384	0.0379586	0.00228717	0	0
FALSE	High	PMI-Byonic	PMI-Byonic (A2)	A	2	Unambiguous	ICRCPPGFHGPTCRQDVNECSQNPGLCRHGGTCHNEIGSY	[Y].IcRcPPGFHGPtcRQDVNEcSQNPGLcRHGGTcHNEIGSY.[R]	C2(Carbamidomethyl); C4(Carbamidomethyl); T12(Fuc(1)); C13(Carbamidomethyl); C20(Carbamidomethyl); C27(Carbamidomethyl); C33(Carbamidomethyl)	1	1	Q01705	Q01705	Neurogenic locus notch homolog protein 1 OS=Mus musculus OX=10090 GN=Notch1 PE=1 SV=3	2	5	5	1	0	1	1	1	967.022	4831.08	4831.05	6.18019	0.00597136	0	0	868330	HCD (High Energy Collision Dissociation)	MS2	0	89.5378	9.33384	3718	3718	3717	FP031221_12.raw	0/0		9.16429	652.114	652.114	3.6	6.85032e-10	5.39786e-11	0	0
FALSE	High	PMI-Byonic	PMI-Byonic (A2)	A	2	Unambiguous	ICRCPPGFHGPTCRQDVNECSQNPGLCRHGGTCHNEIGSY	[Y].IcRcPPGFHGPtcRQDVNEcSQNPGLcRHGGTcHNEIGSY.[R]	C2(Carbamidomethyl); C4(Carbamidomethyl); T12(Fuc(1)); C13(Carbamidomethyl); C20(Carbamidomethyl); C27(Carbamidomethyl); C33(Carbamidomethyl)	1	1	Q01705	Q01705	Neurogenic locus notch homolog protein 1 OS=Mus musculus OX=10090 GN=Notch1 PE=1 SV=3	2	5	5	1	0	1	1	1	967.023	4831.08	4831.05	7.12774	0.00688689	0	0	10115246	HCD (High Energy Collision Dissociation)	MS2	12.1858	13.4165	9.08292	3608	3608	3607	FP031221_12.raw	0/0		9.16429	667.692	667.692	3.6	6.85032e-10	4.80532e-11	0	0
FALSE	High	PMI-Byonic	PMI-Byonic (A2)	A	2	Unambiguous	ICRCPPGFHGPTCRQDVNECSQNPGLCRHGGTCHNEIGSY	[Y].IcRcPPGFHGPtcRQDVNEcSQNPGLcRHGGTcHNEIGSY.[R]	C2(Carbamidomethyl); C4(Carbamidomethyl); T12(Fuc(1)); C13(Carbamidomethyl); C20(Carbamidomethyl); C27(Carbamidomethyl); C33(Carbamidomethyl)	1	1	Q01705	Q01705	Neurogenic locus notch homolog protein 1 OS=Mus musculus OX=10090 GN=Notch1 PE=1 SV=3	2	6	6	1	0	1	1	1	806.022	4831.09	4831.05	9.23482	0.00743565	0	0	4.54997e+06	HCD (High Energy Collision Dissociation)	MS2	38.1887	14.3843	9.3362	3720	3720	3717	FP031221_12.raw	0/0		7.47603	589.773	589.773	3.6	3.3417e-08	1.66401e-09	0	0
FALSE	High	PMI-Byonic	PMI-Byonic (A2)	A	2	Unambiguous	ICRCPPGFHGPTCRQDVNECSQNPGL	[Y].IcRcPPGFHGPTcRQDVNEcSQNPGL.[C]	C2(Carbamidomethyl); C4(Carbamidomethyl); C13(Carbamidomethyl); C20(Carbamidomethyl)	1	1	Q01705	Q01705	Neurogenic locus notch homolog protein 1 OS=Mus musculus OX=10090 GN=Notch1 PE=1 SV=3	1	4	4	1	0	1	1	1	764.844	3056.36	3056.33	6.99807	0.00534711	0	0	608828	HCD (High Energy Collision Dissociation)	MS2	3.93625	100	9.9084	3974	3974	3970	FP031221_12.raw	0/0		3.8998	389.79	389.79	389.79	0.000125951	3.69657e-06	0	0
FALSE	High	PMI-Byonic	PMI-Byonic (A2)	A	2	Unambiguous	ICRCPPGFHGPTCRQDVNECSQNPGLCRHGGTCHNEIGSY	[Y].IcRcPPGFHGPtcRQDVNEcSQNPGLcRHGGTcHNEIGSY.[R]	C2(Carbamidomethyl); C4(Carbamidomethyl); T12(Fuc(1)); C13(Carbamidomethyl); C20(Carbamidomethyl); C27(Carbamidomethyl); C33(Carbamidomethyl)	1	1	Q01705	Q01705	Neurogenic locus notch homolog protein 1 OS=Mus musculus OX=10090 GN=Notch1 PE=1 SV=3	2	5	5	1	0	1	1	1	967.021	4831.07	4831.05	5.04314	0.00487273	0	0	217194	HCD (High Energy Collision Dissociation)	MS2	37.2655	100	9.58124	3829	3829	3827	FP031221_12.raw	0/0		4.66668	482.177	482.177	3.6	2.15438e-05	8.49399e-07	0	0
FALSE	High	PMI-Byonic	PMI-Byonic (A2)	A	2	Unambiguous	RCACRATHTGPHCELPYVPCSPSPCQNGGTCRPTGDTTHECACLPGFAGQNCEENVDDCPGNNCKNGGACVDGVNTY	[Y].RcAcRATHTGPHcELPYVPcsPSPcQNGGTcRPTGDTTHEcAcLPGFAGQNcEENVDDcPGNNcKnGGAcVDGVNTY.[N]	C2(Carbamidomethyl); C4(Carbamidomethyl); C13(Carbamidomethyl); C20(Carbamidomethyl); S21(HexNAc(1)Hex(1)Fuc(1)NeuAc(1)); C25(Carbamidomethyl); C31(Carbamidomethyl); C41(Carbamidomethyl); C43(Carbamidomethyl); C52(Carbamidomethyl); C59(Carbamidomethyl); C64(Carbamidomethyl); N66(Deamidated); C70(Carbamidomethyl)	1	1	Q01705	Q01705	Neurogenic locus notch homolog protein 1 OS=Mus musculus OX=10090 GN=Notch1 PE=1 SV=3	2	6	6	1	0	1	1	1	1578.31	9464.81	9459.78	531.805	0.838459	0	0	2.71972e+06	HCD (High Energy Collision Dissociation)	MS2	23.1358	79.1026	12.9365	5431	5431	5422	FP031221_12.raw	0/0		5.07714	447.912	447.912	0	8.37266e-06	3.8871e-07	0	0
FALSE	High	PMI-Byonic	PMI-Byonic (A2)	A	2	Unambiguous	RCACRATHTGPHCELPYVPCSPSPCQNGGTCRPTGDTTHECACLPGFAGQNCEENVDDCPGNNCKNGGACVDGVNTY	[Y].RcAcRATHTGPHcELPYVPcsPSPcQNGGTcRPTGDTTHEcAcLPGFAGQNcEENVDDcPGNncKNGGAcVDGVNTY.[N]	C2(Carbamidomethyl); C4(Carbamidomethyl); C13(Carbamidomethyl); C20(Carbamidomethyl); S21(HexNAc(1)Hex(1)Fuc(1)NeuAc(1)); C25(Carbamidomethyl); C31(Carbamidomethyl); C41(Carbamidomethyl); C43(Carbamidomethyl); C52(Carbamidomethyl); C59(Carbamidomethyl); N63(Oxidation); C64(Carbamidomethyl); C70(Carbamidomethyl)	1	1	Q01705	Q01705	Neurogenic locus notch homolog protein 1 OS=Mus musculus OX=10090 GN=Notch1 PE=1 SV=3	2	6	6	1	0	1	1	1	1580.64	9478.8	9474.79	422.362	0.666965	0	0	1063353	HCD (High Energy Collision Dissociation)	MS2	0	100	12.7826	5363	5363	5356	FP031221_12.raw	0/0		2.09798	199.931	199.931	0	0.0079803	0.00017865	0	0
FALSE	High	PMI-Byonic	PMI-Byonic (A2)	A	2	Unambiguous	RCACRATHTGPHCELPYVPCSPSPCQNGGTCRPTGDTTHECACLPGFAGQNCEENVDDCPGNNCKNGGACVDGVNTY	[Y].RcAcRATHTGPHcELPYVPcsPSPcQNGGTcRPTGDTTHEcAcLPGFAGqNcEENVDDcPGNNcKNGGAcVDGVNTY.[N]	C2(Carbamidomethyl); C4(Carbamidomethyl); C13(Carbamidomethyl); C20(Carbamidomethyl); S21(HexNAc(1)Hex(1)Fuc(1)NeuAc(1)); C25(Carbamidomethyl); C31(Carbamidomethyl); C41(Carbamidomethyl); C43(Carbamidomethyl); Q50(Deamidated); C52(Carbamidomethyl); C59(Carbamidomethyl); C64(Carbamidomethyl); C70(Carbamidomethyl)	1	1	Q01705	Q01705	Neurogenic locus notch homolog protein 1 OS=Mus musculus OX=10090 GN=Notch1 PE=1 SV=3	2	6	6	1	0	1	1	1	1578.31	9464.81	9459.78	531.108	0.837361	0	0	1.49228e+06	HCD (High Energy Collision Dissociation)	MS2	0	100	12.6765	5317	5317	5312	FP031221_12.raw	0/0		2.85031	301.677	301.677	0	0.00141152	2.63452e-05	0	0
FALSE	High	PMI-Byonic	PMI-Byonic (A2)	A	2	Unambiguous	RCACRATHTGPHCELPYVPCSPSPCQNGGTCRPTGDTTHECACLPGFAGQNCEENVDDCPGNNCKNGGACVDGVNTY	[Y].RcAcRATHTGPHcELPYVPcsPSPcQNGGTcRPTGDTTHEcAcLPGFAGQNcEENVDDcPGNNcKNGGAcVDGVNTY.[N]	C2(Carbamidomethyl); C4(Carbamidomethyl); C13(Carbamidomethyl); C20(Carbamidomethyl); S21(HexNAc(1)Hex(1)Fuc(1)NeuAc(1)); C25(Carbamidomethyl); C31(Carbamidomethyl); C41(Carbamidomethyl); C43(Carbamidomethyl); C52(Carbamidomethyl); C59(Carbamidomethyl); C64(Carbamidomethyl); C70(Carbamidomethyl)	1	1	Q01705	Q01705	Neurogenic locus notch homolog protein 1 OS=Mus musculus OX=10090 GN=Notch1 PE=1 SV=3	2	6	6	1	0	1	1	1	1578.14	9463.81	9458.8	530.273	0.835958	0	0	3.167e+06	HCD (High Energy Collision Dissociation)	MS2	0	56.1166	12.7969	5369	5369	5367	FP031221_12.raw	0/0		3.17094	357.719	357.719	0	0.000674618	1.06808e-05	0	0
FALSE	High	PMI-Byonic	PMI-Byonic (A2)	A	2	Unambiguous	RCACRATHTGPHCELPYVPCSPSPCQNGGTCRPTGDTTHECACLPGFAGQNCEENVDDCPGNNCKNGGACVDGVNTY	[Y].RcAcRATHTGPHcELPYVPcSPSPcQNGGtcRPTGDTTHEcAcLPGFAGQNcEENVDDcPGNNcKNGGAcVDGVNTY.[N]	C2(Carbamidomethyl); C4(Carbamidomethyl); C13(Carbamidomethyl); C20(Carbamidomethyl); C25(Carbamidomethyl); T30(Fuc(1)); C31(Carbamidomethyl); C41(Carbamidomethyl); C43(Carbamidomethyl); C52(Carbamidomethyl); C59(Carbamidomethyl); C64(Carbamidomethyl); C70(Carbamidomethyl)	1	1	Q01705	Q01705	Neurogenic locus notch homolog protein 1 OS=Mus musculus OX=10090 GN=Notch1 PE=1 SV=3	2	6	6	1	0	1	1	1	1468.61	8806.61	8802.57	458.845	0.673169	0	0	2.40908e+06	HCD (High Energy Collision Dissociation)	MS2	28.9884	100	11.825	4915	4915	4905	FP031221_12.raw	0/0		4.58651	377.348	377.348	0	2.59111e-05	1.07184e-06	0	0
FALSE	High	PMI-Byonic	PMI-Byonic (A2)	A	2	Unambiguous	RCACRATHTGPHCELPYVPCSPSPCQNGGTCRPTGDTTHECACLPGFAGQNCEENVDDCPGNNCKNGGACVDGVNTY	[Y].RcAcRATHTGPHcELPYVPcSPsPcQNGGTcRPTGDTTHEcAcLPGFAGQNcEENVDDcPGNNcKNGGAcVDGVNTY.[N]	C2(Carbamidomethyl); C4(Carbamidomethyl); C13(Carbamidomethyl); C20(Carbamidomethyl); S23(HexNAc(1)Hex(1)Fuc(1)NeuAc(1)); C25(Carbamidomethyl); C31(Carbamidomethyl); C41(Carbamidomethyl); C43(Carbamidomethyl); C52(Carbamidomethyl); C59(Carbamidomethyl); C64(Carbamidomethyl); C70(Carbamidomethyl)	1	1	Q01705	Q01705	Neurogenic locus notch homolog protein 1 OS=Mus musculus OX=10090 GN=Notch1 PE=1 SV=3	2	6	6	1	0	1	1	1	1578.3	9464.79	9458.8	633.724	0.999044	0	0	1.95377e+06	HCD (High Energy Collision Dissociation)	MS2	81.9887	71.4564	12.3587	5171	5171	5169	FP031221_12.raw	0/0		1.96071	320.838	320.838	0	0.0109469	0.000228837	0	0
FALSE	High	PMI-Byonic	PMI-Byonic (A2)	A	2	Unambiguous	RCACRATHTGPHCELPYVPCSPSPCQNGGTCRPTGDTTHECACLPGFAGQNCEENVDDCPGNNCKNGGACVDGVNTY	[Y].RcAcRAtHtGPHcELPYVPcSPSPcQNGGTcRPTGDTTHEcAcLPGFAGQNcEEnVDDcPGNNcKNGGAcVDGVNTY.[N]	C2(Carbamidomethyl); C4(Carbamidomethyl); T7(HexNAc(1)Hex(1)Fuc(1)NeuAc(1)); T9(HexNAc(1)Fuc(1)); C13(Carbamidomethyl); C20(Carbamidomethyl); C25(Carbamidomethyl); C31(Carbamidomethyl); C41(Carbamidomethyl); C43(Carbamidomethyl); C52(Carbamidomethyl); N55(Oxidation); C59(Carbamidomethyl); C64(Carbamidomethyl); C70(Carbamidomethyl)	1	1	Q01705	Q01705	Neurogenic locus notch homolog protein 1 OS=Mus musculus OX=10090 GN=Notch1 PE=1 SV=3	2	4	4	1	0	1	1	1	1229.5	4914.97	9823.93	-499694	-1227.24	0	0	1.16529e+06	HCD (High Energy Collision Dissociation)	MS2	27.2547	100	12.6262	5295	5295	5290	FP031221_12.raw	0/0		1.44667	71.3421	71.3421	0	0.0357541	0.00168933	0	0
FALSE	High	PMI-Byonic	PMI-Byonic (A2)	A	2	Unambiguous	RCACRATHTGPHCELPYVPCSPSPCQNGGTCRPTGDTTHECACLPGFAGQNCEENVDDCPGNNCKNGGACVDGVNTY	[Y].RcAcRATHTGPHcELPYVPcsPSPcQNGGTcRPTGDTTHEcAcLPGFAGQNcEENVDDcPGNNcKNGGAcVDGVNTY.[N]	C2(Carbamidomethyl); C4(Carbamidomethyl); C13(Carbamidomethyl); C20(Carbamidomethyl); S21(HexNAc(1)Hex(1)Fuc(1)); C25(Carbamidomethyl); C31(Carbamidomethyl); C41(Carbamidomethyl); C43(Carbamidomethyl); C52(Carbamidomethyl); C59(Carbamidomethyl); C64(Carbamidomethyl); C70(Carbamidomethyl)	1	1	Q01705	Q01705	Neurogenic locus notch homolog protein 1 OS=Mus musculus OX=10090 GN=Notch1 PE=1 SV=3	2	6	6	1	0	1	1	1	1529.8	9173.75	9167.7	659.3	1.00738	0	0	5.91215e+06	HCD (High Energy Collision Dissociation)	MS2	36.5198	26.9699	11.7489	4877	4877	4872	FP031221_12.raw	0/0		4.58651	380.484	380.484	0	2.59111e-05	9.9791e-07	0	0
FALSE	High	PMI-Byonic	PMI-Byonic (A2)	A	2	Unambiguous	RCACRATHTGPHCELPYVPCSPSPCQNGGTCRPTGDTTHECACLPGFAGQNCEENVDDCPGNNCKNGGACVDGVNTY	[Y].RcAcRATHTGPHcELPYVPcsPSPcQNGGTcRPTGDTTHEcAcLPGFAGQNcEENVDDcPGNNcKnGGAcVDGVNTY.[N]	C2(Carbamidomethyl); C4(Carbamidomethyl); C13(Carbamidomethyl); C20(Carbamidomethyl); S21(HexNAc(1)Hex(1)Fuc(1)); C25(Carbamidomethyl); C31(Carbamidomethyl); C41(Carbamidomethyl); C43(Carbamidomethyl); C52(Carbamidomethyl); C59(Carbamidomethyl); C64(Carbamidomethyl); N66(Deamidated); C70(Carbamidomethyl)	1	1	Q01705	Q01705	Neurogenic locus notch homolog protein 1 OS=Mus musculus OX=10090 GN=Notch1 PE=1 SV=3	2	6	6	1	0	1	1	1	1529.79	9173.69	9168.69	545.196	0.833122	0	0	2931506	HCD (High Energy Collision Dissociation)	MS2	36.4509	100	11.905	4954	4954	4949	FP031221_12.raw	0/0		4.04229	451.785	451.785	0	9.07223e-05	2.80296e-06	0	0
FALSE	High	PMI-Byonic	PMI-Byonic (A2)	A	2	Unambiguous	RCACRATHTGPHCELPYVPCSPSPCQNGGTCRPTGDTTHECACLPGFAGQNCEENVDDCPGNNCKNGGACVDGVNTY	[Y].RcAcRATHTGPHcELPYVPcsPSPcQNGGTcRPTGDTTHEcAcLPGFAGQNcEENVDDcPGNNcKNGGAcVDGVNTY.[N]	C2(Carbamidomethyl); C4(Carbamidomethyl); C13(Carbamidomethyl); C20(Carbamidomethyl); S21(Fuc(1)); C25(Carbamidomethyl); C31(Carbamidomethyl); C41(Carbamidomethyl); C43(Carbamidomethyl); C52(Carbamidomethyl); C59(Carbamidomethyl); C64(Carbamidomethyl); C70(Carbamidomethyl)	1	1	Q01705	Q01705	Neurogenic locus notch homolog protein 1 OS=Mus musculus OX=10090 GN=Notch1 PE=1 SV=3	2	6	6	1	0	1	1	1	1468.94	8808.59	8802.57	684.165	1.00374	0	0	2.46115e+06	HCD (High Energy Collision Dissociation)	MS2	62.9511	100	12.0997	5047	5047	5037	FP031221_12.raw	0/0		2.74862	276.644	276.644	0	0.00178396	3.95057e-05	0	0
FALSE	High	PMI-Byonic	PMI-Byonic (A2)	A	2	Unambiguous	RCACRATHTGPHCELPYVPCSPSPCQNGGTCRPTGDTTHECACLPGFAGQNCEENVDDCPGNNCKNGGACVDGVNTY	[Y].RcAcRATHTGPHcELPYVPcsPSPcQNGGTcRPTGDTTHEcAcLPGFAGQNcEENVDDcPGNNcKNGGAcVDGVNTY.[N]	C2(Carbamidomethyl); C4(Carbamidomethyl); C13(Carbamidomethyl); C20(Carbamidomethyl); S21(HexNAc(1)Hex(1)Fuc(1)NeuAc(1)); C25(Carbamidomethyl); C31(Carbamidomethyl); C41(Carbamidomethyl); C43(Carbamidomethyl); C52(Carbamidomethyl); C59(Carbamidomethyl); C64(Carbamidomethyl); C70(Carbamidomethyl)	1	1	Q01705	Q01705	Neurogenic locus notch homolog protein 1 OS=Mus musculus OX=10090 GN=Notch1 PE=1 SV=3	2	6	6	1	0	1	1	1	1577.97	9462.8	9458.8	423.029	0.666891	0	0	1.19532e+06	HCD (High Energy Collision Dissociation)	MS2	65.1785	100	12.5598	5265	5265	5257	FP031221_12.raw	0/0		1.50582	195.179	195.179	0	0.0312019	0.00112691	0	0
FALSE	High	PMI-Byonic	PMI-Byonic (A2)	A	2	Unambiguous	RCACRATHTGPHCELPYVPCSPSPCQNGGTCRPTGDTTHECACLPGFAGQNCEENVDDCPGNNCKNGGACVDGVNTY	[Y].RcAcRATHTGPHcELPYVPcSPsPcQNGGTcRPTGDTTHEcAcLPGFAGQNcEENVDDcPGNNcKNGGAcVDGVNTY.[N]	C2(Carbamidomethyl); C4(Carbamidomethyl); C13(Carbamidomethyl); C20(Carbamidomethyl); S23(HexNAc(1)Hex(1)Fuc(1)NeuAc(1)); C25(Carbamidomethyl); C31(Carbamidomethyl); C41(Carbamidomethyl); C43(Carbamidomethyl); C52(Carbamidomethyl); C59(Carbamidomethyl); C64(Carbamidomethyl); C70(Carbamidomethyl)	1	1	Q01705	Q01705	Neurogenic locus notch homolog protein 1 OS=Mus musculus OX=10090 GN=Notch1 PE=1 SV=3	2	6	6	1	0	1	1	1	1578.14	9463.81	9458.8	530.196	0.835836	0	0	3532256	HCD (High Energy Collision Dissociation)	MS2	50.1923	50.4838	12.2277	5110	5110	5103	FP031221_12.raw	0/0		2.70231	333.084	333.084	0	0.00198467	5.00201e-05	0	0
FALSE	High	PMI-Byonic	PMI-Byonic (A2)	A	2	Unambiguous	RCACRATHTGPHCELPYVPCSPSPCQNGGTCRPTGDTTHECACLPGFAGQNCEENVDDCPGNNCKNGGACVDGVNTY	[Y].RcAcRATHTGPHcELPYVPcsPSPcQNGGTcRPTGDTTHEcAcLPGFAGQNcEENVDDcPGNNcKNGGAcVDGVNTY.[N]	C2(Carbamidomethyl); C4(Carbamidomethyl); C13(Carbamidomethyl); C20(Carbamidomethyl); S21(HexNAc(1)Hex(1)Fuc(1)); C25(Carbamidomethyl); C31(Carbamidomethyl); C41(Carbamidomethyl); C43(Carbamidomethyl); C52(Carbamidomethyl); C59(Carbamidomethyl); C64(Carbamidomethyl); C70(Carbamidomethyl)	1	1	Q01705	Q01705	Neurogenic locus notch homolog protein 1 OS=Mus musculus OX=10090 GN=Notch1 PE=1 SV=3	2	6	6	1	0	1	1	1	1529.79	9173.71	9167.7	655.625	1.00176	0	0	2.96844e+06	HCD (High Energy Collision Dissociation)	MS2	27.97	95.1876	12.029	5012	5012	5004	FP031221_12.raw	0/0		2.70231	321.528	321.528	0	0.00198467	4.47772e-05	0	0
FALSE	High	PMI-Byonic	PMI-Byonic (A2)	A	2	Unambiguous	NCRCPPEWTGQYCTEDVDECQLMPNACQNGGTCHNTHGGY	[Y].NcRcPPEWTGQYctEDVDEcqLMPNAcQNGGTcHnTHGGY.[N]	C2(Carbamidomethyl); C4(Carbamidomethyl); C13(Carbamidomethyl); T14(HexNAc(1)Fuc(1)); C20(Carbamidomethyl); Q21(Deamidated); C27(Carbamidomethyl); C33(Carbamidomethyl); N35(Oxidation)	1	1	Q01705	Q01705	Neurogenic locus notch homolog protein 1 OS=Mus musculus OX=10090 GN=Notch1 PE=1 SV=3	3	5	5	1	0	1	1	1	1029.24	5142.16	5139.96	427.955	0.439934	0	0	2.28175e+06	HCD (High Energy Collision Dissociation)	MS2	36.4821	82.2762	12.9384	5432	5432	5422	FP031221_12.raw	0/0		9.65846	658.747	658.747	0.682592	2.19554e-10	1.27026e-11	0	0
FALSE	High	PMI-Byonic	PMI-Byonic (A2)	A	2	Unambiguous	NCRCPPEWTGQYCTEDVDECQLMPNACQNGGTCHNTHGGY	[Y].NcRcPPEWTGQYctEDVDEcQLmPNAcQNGGTcHnTHGGY.[N]	C2(Carbamidomethyl); C4(Carbamidomethyl); C13(Carbamidomethyl); T14(HexNAc(1)Fuc(1)); C20(Carbamidomethyl); M23(Oxidation); C27(Carbamidomethyl); C33(Carbamidomethyl); N35(Oxidation)	1	1	Q01705	Q01705	Neurogenic locus notch homolog protein 1 OS=Mus musculus OX=10090 GN=Notch1 PE=1 SV=3	3	4	4	1	0	1	1	1	1290.51	5159.01	5154.97	784.026	1.01041	0	0	945532	HCD (High Energy Collision Dissociation)	MS2	63.2879	100	12.6597	5310	5310	5301	FP031221_12.raw	0/0		10.6585	728.468	728.468	0.0826097	2.19554e-11	2.02555e-12	0	0
FALSE	High	PMI-Byonic	PMI-Byonic (A2)	A	2	Unambiguous	NCRCPPEWTGQYCTEDVDECQLMPNACQNGGTCHNTHGGY	[Y].NcRcPPEWTGQYctEDVDEcQLMPNAcQNGGTcHnTHGGY.[N]	C2(Carbamidomethyl); C4(Carbamidomethyl); C13(Carbamidomethyl); T14(Fuc(1)); C20(Carbamidomethyl); C27(Carbamidomethyl); C33(Carbamidomethyl); N35(Oxidation)	1	1	Q01705	Q01705	Neurogenic locus notch homolog protein 1 OS=Mus musculus OX=10090 GN=Notch1 PE=1 SV=3	3	4	4	1	0	1	1	1	1235.48	4938.91	4935.89	611.295	0.754321	0	0	2680095	HCD (High Energy Collision Dissociation)	MS2	37.224	100	13.0001	5460	5460	5455	FP031221_12.raw	0/0		19.8069	1182.32	1182.32	7.2	1.56e-20	8.88533e-22	0	0
FALSE	High	PMI-Byonic	PMI-Byonic (A2)	A	2	Unambiguous	NCRCPPEWTGQYCTEDVDECQLMPNACQNGGTCHNTHGGY	[Y].NcRcPPEWTGQYctEDVDEcqLMPNAcQNGGTcHnTHGGY.[N]	C2(Carbamidomethyl); C4(Carbamidomethyl); C13(Carbamidomethyl); T14(HexNAc(1)Fuc(1)); C20(Carbamidomethyl); Q21(Deamidated); C27(Carbamidomethyl); C33(Carbamidomethyl); N35(Oxidation)	1	1	Q01705	Q01705	Neurogenic locus notch homolog protein 1 OS=Mus musculus OX=10090 GN=Notch1 PE=1 SV=3	3	3	3	1	0	1	1	1	1715	5142.98	5139.96	587.579	1.00671	0	0	1987450	HCD (High Energy Collision Dissociation)	MS2	0	100	13.0024	5461	5461	5455	FP031221_12.raw	0/0		18.4216	1111.84	1111.84	0.606837	3.78767e-19	3.75486e-20	0	0
FALSE	High	PMI-Byonic	PMI-Byonic (A2)	A	2	Unambiguous	NCRCPPEWTGQYCTEDVDECQLMPNACQNGGTCHNTHGGY	[Y].NcRcPPEWTGQYctEDVDEcQLMPNAcQNGGTcHnTHGGY.[N]	C2(Carbamidomethyl); C4(Carbamidomethyl); C13(Carbamidomethyl); T14(HexNAc(1)Fuc(1)); C20(Carbamidomethyl); C27(Carbamidomethyl); C33(Carbamidomethyl); N35(Oxidation)	1	1	Q01705	Q01705	Neurogenic locus notch homolog protein 1 OS=Mus musculus OX=10090 GN=Notch1 PE=1 SV=3	3	4	4	1	0	1	1	1	1285.5	5138.99	5138.97	3.40587	0.00437567	0	0	16687356	HCD (High Energy Collision Dissociation)	MS2	0	6.33547	13.0173	5467	5467	5466	FP031221_12.raw	0/0		25.8068	1452.97	1452.97	13.2	1.5601e-26	1.04049e-26	0	0
FALSE	High	PMI-Byonic	PMI-Byonic (A2)	A	2	Unambiguous	NCRCPPEWTGQYCTEDVDECQLMPNACQNGGTCHNTHGGY	[Y].NcRcPPEWTGQYctEDVDEcQLMPNAcQNGGTcHNTHGGY.[N]	C2(Carbamidomethyl); C4(Carbamidomethyl); C13(Carbamidomethyl); T14(HexNAc(1)Hex(1)Fuc(1)); C20(Carbamidomethyl); C27(Carbamidomethyl); C33(Carbamidomethyl)	1	1	Q01705	Q01705	Neurogenic locus notch homolog protein 1 OS=Mus musculus OX=10090 GN=Notch1 PE=1 SV=3	3	4	4	1	0	1	1	1	1322.02	5285.04	5285.03	1.96317	0.00259386	0	0	1.15614e+06	HCD (High Energy Collision Dissociation)	MS2	0	78.4697	13.0327	5475	5475	5466	FP031221_12.raw	0/0		20.8069	1213.31	1213.31	3.46996	1.56e-21	2.58853e-22	0	0
FALSE	High	PMI-Byonic	PMI-Byonic (A2)	A	2	Unambiguous	NCRCPPEWTGQY	[Y].NcRcPPEWTGQY.[C]	C2(Carbamidomethyl); C4(Carbamidomethyl)	1	1	Q01705	Q01705	Neurogenic locus notch homolog protein 1 OS=Mus musculus OX=10090 GN=Notch1 PE=1 SV=3	1	2	2	1	0	1	1	1	784.325	1567.64	1567.64	1.16234	0.000911068	0	0	2.2707e+06	HCD (High Energy Collision Dissociation)	MS2	0	100	11.0463	4524	4524	4520	FP031221_12.raw	0/0		9.63749	698.226	452.218	452.218	2.30417e-10	1.49587e-11	0	0
FALSE	High	PMI-Byonic	PMI-Byonic (A2)	A	2	Unambiguous	NCRCPPEWTGQYCTEDVDECQLMPNACQNGGTCHNTHGGY	[Y].NcRcPPEWTGQYctEDVDEcQLMPNAcQNGGTcHnTHGGY.[N]	C2(Carbamidomethyl); C4(Carbamidomethyl); C13(Carbamidomethyl); T14(HexNAc(1)Hex(1)Fuc(1)); C20(Carbamidomethyl); C27(Carbamidomethyl); C33(Carbamidomethyl); N35(Oxidation)	1	1	Q01705	Q01705	Neurogenic locus notch homolog protein 1 OS=Mus musculus OX=10090 GN=Notch1 PE=1 SV=3	3	5	5	1	0	1	1	1	1062.01	5306.04	5301.03	946.53	1.00352	0	0	1.65115e+06	HCD (High Energy Collision Dissociation)	MS2	22.9258	100	12.9834	5453	5453	5444	FP031221_12.raw	0/0		19.6585	1193.98	1193.98	9.755	2.19554e-20	1.42871e-21	0	0
FALSE	High	PMI-Byonic	PMI-Byonic (A2)	A	2	Unambiguous	NCRCPPEWTGQYCTEDVDECQLMPNACQNGGTCHNTHGGY	[Y].NcRcPPEWTGQYctEDVDEcQLMPNAcQNGGTcHNTHGGY.[N]	C2(Carbamidomethyl); C4(Carbamidomethyl); C13(Carbamidomethyl); T14(HexNAc(1)Fuc(1)); C20(Carbamidomethyl); C27(Carbamidomethyl); C33(Carbamidomethyl)	1	1	Q01705	Q01705	Neurogenic locus notch homolog protein 1 OS=Mus musculus OX=10090 GN=Notch1 PE=1 SV=3	3	4	4	1	0	1	1	1	1281.5	5122.99	5122.98	1.56611	0.00200579	0	0	668300	HCD (High Energy Collision Dissociation)	MS2	0	90.1381	12.927	5426	5426	5422	FP031221_12.raw	0/0		23.5493	1394.48	1394.48	10.3707	2.82283e-24	1.30618e-24	0	0
FALSE	High	PMI-Byonic	PMI-Byonic (A2)	A	2	Unambiguous	NCRCPPEWTGQYCTEDVDECQLMPNACQNGGTCHNTHGGY	[Y].NcRcPPEWTGQYctEDVDEcQLmPNAcQNGGTcHnTHGGY.[N]	C2(Carbamidomethyl); C4(Carbamidomethyl); C13(Carbamidomethyl); T14(HexNAc(1)Fuc(1)); C20(Carbamidomethyl); M23(Oxidation); C27(Carbamidomethyl); C33(Carbamidomethyl); N35(Oxidation)	1	1	Q01705	Q01705	Neurogenic locus notch homolog protein 1 OS=Mus musculus OX=10090 GN=Notch1 PE=1 SV=3	3	4	4	1	0	1	1	1	1290.25	5157.98	5154.97	583.692	0.752229	0	0	1425226	HCD (High Energy Collision Dissociation)	MS2	0	100	12.9118	5419	5419	5411	FP031221_12.raw	0/0		21.5493	1279.13	1279.13	13.2	2.82283e-22	4.51494e-23	0	0
FALSE	High	PMI-Byonic	PMI-Byonic (A2)	A	2	Unambiguous	NCRCPPEWTGQYCTEDVDECQLMPNACQNGGTCHNTHGGY	[Y].NcRcPPEWTGQYctEDVDEcQLMPNAcQNGGTcHNTHGGY.[N]	C2(Carbamidomethyl); C4(Carbamidomethyl); C13(Carbamidomethyl); T14(HexNAc(1)Hex(1)Fuc(1)); C20(Carbamidomethyl); C27(Carbamidomethyl); C33(Carbamidomethyl)	1	1	Q01705	Q01705	Neurogenic locus notch homolog protein 1 OS=Mus musculus OX=10090 GN=Notch1 PE=1 SV=3	3	4	4	1	0	1	1	1	1323.02	5289.06	5285.03	761.682	1.00638	0	0	1.5391e+06	HCD (High Energy Collision Dissociation)	MS2	0	100	12.9074	5417	5417	5411	FP031221_12.raw	0/0		22.8069	1312.22	1312.22	6.34679	1.56e-23	2.25909e-24	0	0
FALSE	High	PMI-Byonic	PMI-Byonic (A2)	A	2	Unambiguous	NCRCPPEWTGQY	[Y].NcRcPPEWTGQY.[C]	C2(Carbamidomethyl); C4(Carbamidomethyl)	1	1	Q01705	Q01705	Neurogenic locus notch homolog protein 1 OS=Mus musculus OX=10090 GN=Notch1 PE=1 SV=3	1	2	2	1	0	1	1	1	784.325	1567.64	1567.64	0.617261	0.000483822	0	0	2597548	HCD (High Energy Collision Dissociation)	MS2	17.3404	100	11.2852	4643	4643	4641	FP031221_12.raw	0/0		9.37993	665.067	410.614	410.614	4.16941e-10	3.87124e-11	0	0
FALSE	High	PMI-Byonic	PMI-Byonic (A2)	A	2	Unambiguous	NCRCPPEWTGQYCTEDVDECQLMPNACQNGGTCHNTHGGY	[Y].NcRcPPEWTGQYctEDVDEcQLMPNAcQNGGTcHnTHGGY.[N]	C2(Carbamidomethyl); C4(Carbamidomethyl); C13(Carbamidomethyl); T14(HexNAc(1)Fuc(1)); C20(Carbamidomethyl); C27(Carbamidomethyl); C33(Carbamidomethyl); N35(Oxidation)	1	1	Q01705	Q01705	Neurogenic locus notch homolog protein 1 OS=Mus musculus OX=10090 GN=Notch1 PE=1 SV=3	3	4	4	1	0	1	1	1	1285.5	5138.99	5138.97	2.07566	0.00266669	0	0	1397667	HCD (High Energy Collision Dissociation)	MS2	0	63.559	12.8988	5413	5413	5411	FP031221_12.raw	0/0		25.8068	1456.1	1456.1	12	1.5601e-26	7.80695e-27	0	0
FALSE	High	PMI-Byonic	PMI-Byonic (A2)	A	2	Unambiguous	NCRCPPEWTGQY	[Y].NcRcPPEWTGQY.[C]	C2(Carbamidomethyl); C4(Carbamidomethyl)	1	1	Q01705	Q01705	Neurogenic locus notch homolog protein 1 OS=Mus musculus OX=10090 GN=Notch1 PE=1 SV=3	1	2	2	1	0	1	1	1	784.328	1567.65	1567.64	4.5107	0.00353558	0	0	1.55686e+06	HCD (High Energy Collision Dissociation)	MS2	42.4023	100	11.3987	4700	4700	4696	FP031221_12.raw	0/0		8.48907	608.744	435.647	435.647	3.24289e-09	2.16179e-10	0	0
FALSE	High	PMI-Byonic	PMI-Byonic (A2)	A	2	Unambiguous	NCRCPPEWTGQYCTEDVDECQLMPNACQNGGTCHNTHGGY	[Y].NcRcPPEWTGQYctEDVDEcQLMPNAcQNGGTcHNTHGGY.[N]	C2(Carbamidomethyl); C4(Carbamidomethyl); C13(Carbamidomethyl); T14(HexNAc(1)Fuc(1)); C20(Carbamidomethyl); C27(Carbamidomethyl); C33(Carbamidomethyl)	1	1	Q01705	Q01705	Neurogenic locus notch homolog protein 1 OS=Mus musculus OX=10090 GN=Notch1 PE=1 SV=3	3	4	4	1	0	1	1	1	1281.5	5122.99	5122.98	1.37549	0.00176165	0	0	5148954	HCD (High Energy Collision Dissociation)	MS2	0	19.627	13.0411	5478	5478	5477	FP031221_12.raw	0/0		24.5493	1430.16	1430.16	6.64317	2.82284e-25	9.38982e-26	0	0
FALSE	High	PMI-Byonic	PMI-Byonic (A2)	A	2	Unambiguous	NCRCPPEWTGQYCTEDVDECQLMPNACQNGGTCHNTHGGY	[Y].NcRcPPEWTGQYcTEDVDEcQLMPNAcQNGGtcHntHGGY.[N]	C2(Carbamidomethyl); C4(Carbamidomethyl); C13(Carbamidomethyl); C20(Carbamidomethyl); C27(Carbamidomethyl); T32(HexNAc(1)Fuc(1)); C33(Carbamidomethyl); N35(Oxidation); T36(HexNAc(1)Hex(1)Fuc(1))	1	1	Q01705	Q01705	Neurogenic locus notch homolog protein 1 OS=Mus musculus OX=10090 GN=Notch1 PE=1 SV=3	3	5	5	1	0	1	1	1	1131.44	5653.16	5650.16	529.455	0.598302	0	0	3.96598e+06	HCD (High Energy Collision Dissociation)	MS2	17.8956	58.4718	11.4289	4717	4717	4707	FP031221_12.raw	0/0		3.86871	287.349	287.349	0.696015	0.000135299	4.07044e-06	0	0
FALSE	High	PMI-Byonic	PMI-Byonic (A2)	A	2	Unambiguous	NCRCPPEWTGQYCTEDVDECQLMPNACQNGGTCHNTHGGY	[Y].NcRcPPEWTGQYctEDVDEcqLMPNAcQNGGTcHnTHGGY.[N]	C2(Carbamidomethyl); C4(Carbamidomethyl); C13(Carbamidomethyl); T14(HexNAc(1)Hex(1)Fuc(1)); C20(Carbamidomethyl); Q21(Deamidated); C27(Carbamidomethyl); C33(Carbamidomethyl); N35(Oxidation)	1	1	Q01705	Q01705	Neurogenic locus notch homolog protein 1 OS=Mus musculus OX=10090 GN=Notch1 PE=1 SV=3	3	4	4	1	0	1	1	1	1327.26	5306.03	5302.01	758.796	1.00579	0	0	792214	HCD (High Energy Collision Dissociation)	MS2	43.8954	100	12.787	5365	5365	5356	FP031221_12.raw	0/0		6.65336	499.352	499.352	0	2.22145e-07	7.04037e-09	0	0
FALSE	High	PMI-Byonic	PMI-Byonic (A2)	A	2	Unambiguous	NCRCPPEWTGQYCTEDVDECQLMPNACQNGGTCHNTHGGY	[Y].NcRcPPEWTGQYctEDVDEcQLMPnAcQNGGTcHNTHGGY.[N]	C2(Carbamidomethyl); C4(Carbamidomethyl); C13(Carbamidomethyl); T14(HexNAc(1)Fuc(1)); C20(Carbamidomethyl); N25(Oxidation); C27(Carbamidomethyl); C33(Carbamidomethyl)	1	1	Q01705	Q01705	Neurogenic locus notch homolog protein 1 OS=Mus musculus OX=10090 GN=Notch1 PE=1 SV=3	3	4	4	1	0	1	1	1	1286.25	5141.97	5138.97	582.619	0.748516	0	0	941704	HCD (High Energy Collision Dissociation)	MS2	27.7306	100	12.7848	5364	5364	5356	FP031221_12.raw	0/0		13.7712	907.594	907.594	4.50141	1.69349e-14	1.06787e-15	0	0
FALSE	High	PMI-Byonic	PMI-Byonic (A2)	A	2	Unambiguous	NCRCPPEWTGQYCTEDVDECQLMPNACQNGGTCHNTHGGY	[Y].NcRcPPEWTGQYctEDVDEcQLmPNAcQNGGTcHnTHGGY.[N]	C2(Carbamidomethyl); C4(Carbamidomethyl); C13(Carbamidomethyl); T14(HexNAc(1)Fuc(1)); C20(Carbamidomethyl); M23(Oxidation); C27(Carbamidomethyl); C33(Carbamidomethyl); N35(Oxidation)	1	1	Q01705	Q01705	Neurogenic locus notch homolog protein 1 OS=Mus musculus OX=10090 GN=Notch1 PE=1 SV=3	3	4	4	1	0	1	1	1	1290.25	5157.98	5154.97	584.734	0.753572	0	0	1.1839e+06	HCD (High Energy Collision Dissociation)	MS2	19.3447	100	12.7803	5362	5362	5356	FP031221_12.raw	0/0		21.8069	1256.46	1256.46	7.31	1.56e-22	1.33617e-23	0	0
FALSE	High	PMI-Byonic	PMI-Byonic (A2)	A	2	Unambiguous	NCRCPPEWTGQYCTEDVDECQLMPNACQNGGTCHNTHGGY	[Y].NcRcPPEWTGQYctEDVDEcQLMPNAcQNGGTcHnTHGGY.[N]	C2(Carbamidomethyl); C4(Carbamidomethyl); C13(Carbamidomethyl); T14(HexNAc(1)Hex(1)Fuc(1)); C20(Carbamidomethyl); C27(Carbamidomethyl); C33(Carbamidomethyl); N35(Oxidation)	1	1	Q01705	Q01705	Neurogenic locus notch homolog protein 1 OS=Mus musculus OX=10090 GN=Notch1 PE=1 SV=3	3	4	4	1	0	1	1	1	1326.02	5301.05	5301.03	3.7455	0.00496374	0	0	1.66958e+06	HCD (High Energy Collision Dissociation)	MS2	0	44.2895	12.9249	5425	5425	5422	FP031221_12.raw	0/0		22.8069	1332.24	1332.24	10.555	1.56e-23	3.09289e-24	0	0
FALSE	High	PMI-Byonic	PMI-Byonic (A2)	A	2	Unambiguous	NCRCPPEWTGQYCTEDVDECQLMPNACQNGGTCHNTHGGY	[Y].NcRcPPEWTGQYcTEDVDEcQLMPnAcQNGGTcHNtHGGY.[N]	C2(Carbamidomethyl); C4(Carbamidomethyl); C13(Carbamidomethyl); C20(Carbamidomethyl); N25(Deamidated); C27(Carbamidomethyl); C33(Carbamidomethyl); T36(HexNAc(1)Hex(1)Fuc(1)NeuAc(1))	1	1	Q01705	Q01705	Neurogenic locus notch homolog protein 1 OS=Mus musculus OX=10090 GN=Notch1 PE=1 SV=3	3	4	4	1	0	1	1	1	1395.79	5580.12	5577.11	539.539	0.752267	0	0	3125523	HCD (High Energy Collision Dissociation)	MS2	32.0164	100	13.7313	5817	5817	5807	FP031221_12.raw	0/0		19.5493	1198.12	1198.12	0.471595	2.82283e-20	3.48405e-21	0	0
FALSE	High	PMI-Byonic	PMI-Byonic (A2)	A	2	Unambiguous	NCRCPPEWTGQY	[Y].NcRcPPEWTGQY.[C]	C2(Carbamidomethyl); C4(Carbamidomethyl)	1	1	Q01705	Q01705	Neurogenic locus notch homolog protein 1 OS=Mus musculus OX=10090 GN=Notch1 PE=1 SV=3	1	2	2	1	0	1	1	1	784.325	1567.64	1567.64	0.383655	0.000300716	0	0	5925199	HCD (High Energy Collision Dissociation)	MS2	3.48855	25.4512	11.1739	4588	4588	4586	FP031221_12.raw	0/0		8.37993	631.006	432.924	432.924	4.16941e-09	2.94407e-10	0	0
FALSE	High	PMI-Byonic	PMI-Byonic (A2)	A	2	Unambiguous	NCRCPPEWTGQYCTEDVDECQLMPNACQNGGTCHNTHGGY	[Y].NcRcPPEWTGQYctEDVDEcQLMPNAcQNGGTcHnTHGGY.[N]	C2(Carbamidomethyl); C4(Carbamidomethyl); C13(Carbamidomethyl); T14(HexNAc(1)Hex(1)Fuc(1)); C20(Carbamidomethyl); C27(Carbamidomethyl); C33(Carbamidomethyl); N35(Oxidation)	1	1	Q01705	Q01705	Neurogenic locus notch homolog protein 1 OS=Mus musculus OX=10090 GN=Notch1 PE=1 SV=3	3	4	4	1	0	1	1	1	1326.02	5301.05	5301.03	4.29816	0.00569616	0	0	1.0867e+06	HCD (High Energy Collision Dissociation)	MS2	11.0918	41.0575	13.0474	5482	5482	5477	FP031221_12.raw	0/0		18.8069	1128.59	1128.59	2.10726	1.56e-19	1.54528e-20	0	0
FALSE	High	PMI-Byonic	PMI-Byonic (A2)	A	2	Unambiguous	NCRCPPEWTGQYCTEDVDECQLMPNACQNGGTCHNTHGGY	[Y].NcRcPPEWTGQYctEDVDEcQLMPNAcQnGGTcHnTHGGY.[N]	C2(Carbamidomethyl); C4(Carbamidomethyl); C13(Carbamidomethyl); T14(HexNAc(1)Fuc(1)); C20(Carbamidomethyl); C27(Carbamidomethyl); N29(Deamidated); C33(Carbamidomethyl); N35(Oxidation)	1	1	Q01705	Q01705	Neurogenic locus notch homolog protein 1 OS=Mus musculus OX=10090 GN=Notch1 PE=1 SV=3	3	4	4	1	0	1	1	1	1285.75	5139.98	5139.96	4.14004	0.00531991	0	0	1774448	HCD (High Energy Collision Dissociation)	MS2	0	47.2401	13.3718	5636	5636	5631	FP031221_12.raw	0/0		23.6585	1371.62	1371.62	10.667	2.19555e-24	6.98211e-25	0	0
FALSE	High	PMI-Byonic	PMI-Byonic (A2)	A	2	Unambiguous	NCRCPPEWTGQYCTEDVDECQLMPNACQNGGTCHNTHGGY	[Y].NcRcPPEWTGQYctEDVDEcQLMPNAcQNGGTcHnTHGGY.[N]	C2(Carbamidomethyl); C4(Carbamidomethyl); C13(Carbamidomethyl); T14(HexNAc(1)Hex(1)Fuc(1)NeuAc(1)); C20(Carbamidomethyl); C27(Carbamidomethyl); C33(Carbamidomethyl); N35(Oxidation)	1	1	Q01705	Q01705	Neurogenic locus notch homolog protein 1 OS=Mus musculus OX=10090 GN=Notch1 PE=1 SV=3	3	5	5	1	0	1	1	1	1119.23	5592.14	5592.12	3.50112	0.00391574	0	0	1.55789e+06	HCD (High Energy Collision Dissociation)	MS2	0	25.1905	13.4572	5678	5678	5675	FP031221_12.raw	0/0		22.8069	1313.73	1313.73	7.2	1.56e-23	4.48257e-24	0	0
FALSE	High	PMI-Byonic	PMI-Byonic (A2)	A	2	Unambiguous	NCRCPPEWTGQYCTEDVDECQLMPNACQNGGTCHNTHGGY	[Y].NcRcPPEWTGQYctEDVDEcQLMPNAcQnGGTcHNTHGGY.[N]	C2(Carbamidomethyl); C4(Carbamidomethyl); C13(Carbamidomethyl); T14(HexNAc(1)Fuc(1)); C20(Carbamidomethyl); C27(Carbamidomethyl); N29(Deamidated); C33(Carbamidomethyl)	1	1	Q01705	Q01705	Neurogenic locus notch homolog protein 1 OS=Mus musculus OX=10090 GN=Notch1 PE=1 SV=3	3	4	4	1	0	1	1	1	1281.75	5123.98	5123.96	2.49352	0.00319417	0	0	1.8801e+06	HCD (High Energy Collision Dissociation)	MS2	0	48.804	13.2997	5600	5600	5598	FP031221_12.raw	0/0		22.8069	1320.89	1320.89	0.31955	1.56e-23	3.8286e-24	0	0
FALSE	High	PMI-Byonic	PMI-Byonic (A2)	A	2	Unambiguous	NCRCPPEWTGQYCTEDVDECQLMPNACQNGGTCHNTHGGY	[Y].NcRcPPEWTGQYctEDVDEcQLMPNAcQNGGTcHNTHGGY.[N]	C2(Carbamidomethyl); C4(Carbamidomethyl); C13(Carbamidomethyl); T14(HexNAc(1)Hex(1)Fuc(1)NeuAc(1)); C20(Carbamidomethyl); C27(Carbamidomethyl); C33(Carbamidomethyl)	1	1	Q01705	Q01705	Neurogenic locus notch homolog protein 1 OS=Mus musculus OX=10090 GN=Notch1 PE=1 SV=3	3	4	4	1	0	1	1	1	1395.04	5577.14	5576.13	182.211	0.254008	0	0	4961990	HCD (High Energy Collision Dissociation)	MS2	0	20.8584	13.4701	5685	5685	5675	FP031221_12.raw	0/0		17.8069	1052.52	1052.52	0.8	1.56e-18	9.70176e-20	0	0
FALSE	High	PMI-Byonic	PMI-Byonic (A2)	A	2	Unambiguous	NCRCPPEWTGQYCTEDVDECQLMPNACQNGGTCHNTHGGY	[Y].NcRcPPEWTGQYctEDVDEcQLMPNAcQnGGTcHnTHGGY.[N]	C2(Carbamidomethyl); C4(Carbamidomethyl); C13(Carbamidomethyl); T14(HexNAc(1)Hex(1)Fuc(1)); C20(Carbamidomethyl); C27(Carbamidomethyl); N29(Deamidated); C33(Carbamidomethyl); N35(Oxidation)	1	1	Q01705	Q01705	Neurogenic locus notch homolog protein 1 OS=Mus musculus OX=10090 GN=Notch1 PE=1 SV=3	3	4	4	1	0	1	1	1	1326.26	5302.03	5302.01	2.98367	0.00395486	0	0	575754	HCD (High Energy Collision Dissociation)	MS2	39.018	50.5202	13.2832	5592	5592	5587	FP031221_12.raw	0/0		17.5493	1085.43	1085.43	3.2	2.82283e-18	1.98124e-19	0	0
FALSE	High	PMI-Byonic	PMI-Byonic (A2)	A	2	Unambiguous	NCRCPPEWTGQYCTEDVDECQLMPNACQNGGTCHNTHGGY	[Y].NcRcPPEWTGQYctEDVDEcQLMPNAcQNGGTcHNTHGGY.[N]	C2(Carbamidomethyl); C4(Carbamidomethyl); C13(Carbamidomethyl); T14(HexNAc(1)Hex(1)Fuc(1)NeuAc(1)); C20(Carbamidomethyl); C27(Carbamidomethyl); C33(Carbamidomethyl)	1	1	Q01705	Q01705	Neurogenic locus notch homolog protein 1 OS=Mus musculus OX=10090 GN=Notch1 PE=1 SV=3	3	5	5	1	0	1	1	1	1116.64	5579.15	5576.13	541.942	0.604388	0	0	6556076	HCD (High Energy Collision Dissociation)	MS2	12.8447	31.323	13.489	5695	5695	5686	FP031221_12.raw	0/0		23.8069	1357.9	1338.5	0.8	1.56e-24	3.3025e-25	0	0
FALSE	High	PMI-Byonic	PMI-Byonic (A2)	A	2	Unambiguous	NCRCPPEWTGQYCTEDVDECQLMPNACQNGGTCHNTHGGY	[Y].NcRcPPEWTGQYcTEDVdEcQLMPNAcQNGGTcHntHGGY.[N]	C2(Carbamidomethyl); C4(Carbamidomethyl); C13(Carbamidomethyl); D18(Oxidation); C20(Carbamidomethyl); C27(Carbamidomethyl); C33(Carbamidomethyl); N35(Oxidation); T36(HexNAc(1)Hex(1)Fuc(1)NeuAc(1))	1	1	Q01705	Q01705	Neurogenic locus notch homolog protein 1 OS=Mus musculus OX=10090 GN=Notch1 PE=1 SV=3	3	4	4	1	0	1	1	1	1402.79	5608.13	5608.12	2.07138	0.00290414	0	0	0	HCD (High Energy Collision Dissociation)	MS2		80.7735	13.4604	5680	5680	5675	FP031221_12.raw	0/0		12.8069	848.963	848.963	6.50768	1.56e-13	8.91962e-15	0	0
FALSE	High	PMI-Byonic	PMI-Byonic (A2)	A	2	Unambiguous	NCRCPPEWTGQYCTEDVDECQLMPNACQNGGTCHNTHGGY	[Y].NcRcPPEWTGQYctEDVDEcQLMPNAcQnGGTcHnTHGGY.[N]	C2(Carbamidomethyl); C4(Carbamidomethyl); C13(Carbamidomethyl); T14(HexNAc(1)Hex(1)Fuc(1)NeuAc(1)); C20(Carbamidomethyl); C27(Carbamidomethyl); N29(Deamidated); C33(Carbamidomethyl); N35(Oxidation)	1	1	Q01705	Q01705	Neurogenic locus notch homolog protein 1 OS=Mus musculus OX=10090 GN=Notch1 PE=1 SV=3	3	4	4	1	0	1	1	1	1399.79	5596.14	5593.11	541.873	0.757689	0	0	4.12264e+06	HCD (High Energy Collision Dissociation)	MS2	11.2232	100	13.7908	5848	5848	5840	FP031221_12.raw	0/0		18.6585	1113.87	1113.87	0.8	2.19554e-19	2.31547e-20	0	0
FALSE	High	PMI-Byonic	PMI-Byonic (A2)	A	2	Unambiguous	NCRCPPEWTGQYCTEDVDECQLMPNACQNGGTCHNTHGGY	[Y].NcRcPPEWTGQYctEDVDEcQLMPNAcQnGGTcHnTHGGY.[N]	C2(Carbamidomethyl); C4(Carbamidomethyl); C13(Carbamidomethyl); T14(HexNAc(1)Fuc(1)); C20(Carbamidomethyl); C27(Carbamidomethyl); N29(Deamidated); C33(Carbamidomethyl); N35(Oxidation)	1	1	Q01705	Q01705	Neurogenic locus notch homolog protein 1 OS=Mus musculus OX=10090 GN=Notch1 PE=1 SV=3	3	4	4	1	0	1	1	1	1285.75	5139.96	5139.96	0.150166	0.000192962	0	0	1.9789e+06	HCD (High Energy Collision Dissociation)	MS2	0	31.3608	13.2583	5580	5580	5576	FP031221_12.raw	0/0		24.8069	1429.96	1429.96	3.18494	1.56001e-25	4.6803e-26	0	0
FALSE	High	PMI-Byonic	PMI-Byonic (A2)	A	2	Unambiguous	NCRCPPEWTGQYCTEDVDECQLMPNACQNGGTCHNTHGGY	[Y].NcRcPPEWTGQYctEDVDEcQLMPNAcQNGGTcHNTHGGY.[N]	C2(Carbamidomethyl); C4(Carbamidomethyl); C13(Carbamidomethyl); T14(HexNAc(1)Fuc(1)); C20(Carbamidomethyl); C27(Carbamidomethyl); C33(Carbamidomethyl)	1	1	Q01705	Q01705	Neurogenic locus notch homolog protein 1 OS=Mus musculus OX=10090 GN=Notch1 PE=1 SV=3	3	4	4	1	0	1	1	1	1282.25	5125.98	5122.98	585.161	0.749442	0	0	6075279	HCD (High Energy Collision Dissociation)	MS2	38.0314	68.7977	13.1577	5533	5533	5532	FP031221_12.raw	0/0		21.7712	1347.23	1347.23	10.6612	1.69349e-22	2.0452e-23	0	0
FALSE	High	PMI-Byonic	PMI-Byonic (A2)	A	2	Unambiguous	NCRCPPEWTGQYCTEDVDECQLMPNACQNGGTCHNTHGGY	[Y].NcRcPPEWTGQYctEDVDEcQLMPNAcQNGGTcHnTHGGY.[N]	C2(Carbamidomethyl); C4(Carbamidomethyl); C13(Carbamidomethyl); T14(HexNAc(1)Fuc(1)); C20(Carbamidomethyl); C27(Carbamidomethyl); C33(Carbamidomethyl); N35(Oxidation)	1	1	Q01705	Q01705	Neurogenic locus notch homolog protein 1 OS=Mus musculus OX=10090 GN=Notch1 PE=1 SV=3	3	4	4	1	0	1	1	1	1285.5	5138.98	5138.97	0.460398	0.000591493	0	0	2.96337e+06	HCD (High Energy Collision Dissociation)	MS2	0	18.9687	13.145	5528	5528	5521	FP031221_12.raw	0/0		24.5493	1442.78	1442.78	11.8156	2.82284e-25	1.25295e-25	0	0
FALSE	High	PMI-Byonic	PMI-Byonic (A2)	A	2	Unambiguous	NCRCPPEWTGQYCTEDVDECQLMPNACQNGGTCHNTHGGY	[Y].NcRcPPEWTGQYctEDVDEcQLMPNAcQNGGTcHnTHGGY.[N]	C2(Carbamidomethyl); C4(Carbamidomethyl); C13(Carbamidomethyl); T14(HexNAc(1)Hex(1)Fuc(1)NeuAc(1)); C20(Carbamidomethyl); C27(Carbamidomethyl); C33(Carbamidomethyl); N35(Oxidation)	1	1	Q01705	Q01705	Neurogenic locus notch homolog protein 1 OS=Mus musculus OX=10090 GN=Notch1 PE=1 SV=3	3	4	4	1	0	1	1	1	1398.8	5592.17	5592.12	8.49145	0.0118713	0	0	1.82611e+06	HCD (High Energy Collision Dissociation)	MS2	100	15.2539	13.5627	5731	5731	5730	FP031221_12.raw	0/0		20.8069	1235.84	1235.84	2.60626	1.56e-21	2.97122e-22	0	0
FALSE	High	PMI-Byonic	PMI-Byonic (A2)	A	2	Unambiguous	NCRCPPEWTGQYCTEDVDECQLMPNACQNGGTCHNTHGGY	[Y].NcRcPPEWTGQYctEDVDEcQLMPNAcQNGGTcHNTHGGY.[N]	C2(Carbamidomethyl); C4(Carbamidomethyl); C13(Carbamidomethyl); T14(HexNAc(1)Hex(1)Fuc(1)NeuAc(1)); C20(Carbamidomethyl); C27(Carbamidomethyl); C33(Carbamidomethyl)	1	1	Q01705	Q01705	Neurogenic locus notch homolog protein 1 OS=Mus musculus OX=10090 GN=Notch1 PE=1 SV=3	3	4	4	1	0	1	1	1	1395.54	5579.13	5576.13	538.869	0.751201	0	0	4.44073e+06	HCD (High Energy Collision Dissociation)	MS2	38.4029	52.2729	13.5867	5743	5743	5741	FP031221_12.raw	0/0		21.5493	1298.66	1298.66	0.8	2.82283e-22	5.42699e-23	0	0
FALSE	High	PMI-Byonic	PMI-Byonic (A2)	A	2	Unambiguous	NCRCPPEWTGQYCTEDVDECQLMPNACQNGGTCHNTHGGY	[Y].NcRcPPEWTGQYctEDVDEcQLMPNAcQNGGTcHnTHGGY.[N]	C2(Carbamidomethyl); C4(Carbamidomethyl); C13(Carbamidomethyl); T14(HexNAc(1)Fuc(1)); C20(Carbamidomethyl); C27(Carbamidomethyl); C33(Carbamidomethyl); N35(Oxidation)	1	1	Q01705	Q01705	Neurogenic locus notch homolog protein 1 OS=Mus musculus OX=10090 GN=Notch1 PE=1 SV=3	3	5	5	1	0	1	1	1	1029.03	5141.11	5138.97	415.829	0.427387	0	0	1.88639e+06	HCD (High Energy Collision Dissociation)	MS2	14.1336	86.0425	13.1037	5509	5509	5499	FP031221_12.raw	0/0		8.54932	640.351	640.351	4.4	2.82283e-09	1.13723e-10	0	0
FALSE	High	PMI-Byonic	PMI-Byonic (A2)	A	2	Unambiguous	NCRCPPEWTGQYCTEDVDECQLMPNACQNGGTCHNTHGGY	[Y].NcRcPPEWTGQYctEDVDEcQLMPnAcQNGGTcHnTHGGY.[N]	C2(Carbamidomethyl); C4(Carbamidomethyl); C13(Carbamidomethyl); T14(HexNAc(1)Hex(1)Fuc(1)NeuAc(1)); C20(Carbamidomethyl); N25(Deamidated); C27(Carbamidomethyl); C33(Carbamidomethyl); N35(Oxidation)	1	1	Q01705	Q01705	Neurogenic locus notch homolog protein 1 OS=Mus musculus OX=10090 GN=Notch1 PE=1 SV=3	3	4	4	1	0	1	1	1	1399.54	5595.13	5593.11	361.51	0.505491	0	0	3.2449e+06	HCD (High Energy Collision Dissociation)	MS2	40.6415	81.5701	13.6724	5786	5786	5785	FP031221_12.raw	0/0		15.6585	965.815	965.815	3.98655	2.19554e-16	6.53475e-18	0	0
FALSE	High	PMI-Byonic	PMI-Byonic (A2)	A	2	Unambiguous	NCRCPPEWTGQYCTEDVDECQLMPNACQNGGTCHNTHGGY	[Y].NcRcPPEWTGQYctEDVDEcQLMPnAcQNGGTcHnTHGGY.[N]	C2(Carbamidomethyl); C4(Carbamidomethyl); C13(Carbamidomethyl); T14(HexNAc(1)Hex(1)Fuc(1)); C20(Carbamidomethyl); N25(Deamidated); C27(Carbamidomethyl); C33(Carbamidomethyl); N35(Oxidation)	1	1	Q01705	Q01705	Neurogenic locus notch homolog protein 1 OS=Mus musculus OX=10090 GN=Notch1 PE=1 SV=3	3	4	4	1	0	1	1	1	1327.26	5306.01	5302.01	754.652	1.00029	0	0	1.65531e+06	HCD (High Energy Collision Dissociation)	MS2	46.5543	100	13.16	5534	5534	5532	FP031221_12.raw	0/0		6.65336	512.533	512.533	3.2	2.22145e-07	7.84002e-09	0	0
FALSE	High	PMI-Byonic	PMI-Byonic (A2)	A	2	Unambiguous	NCRCPPEWTGQYCTEDVDECQLMPNACQNGGTCHNTHGGY	[Y].NcRcPPEWTGQYctEDVDEcqLMPNAcQNGGTcHnTHGGY.[N]	C2(Carbamidomethyl); C4(Carbamidomethyl); C13(Carbamidomethyl); T14(HexNAc(1)Hex(1)Fuc(1)NeuAc(1)); C20(Carbamidomethyl); Q21(Deamidated); C27(Carbamidomethyl); C33(Carbamidomethyl); N35(Oxidation)	1	1	Q01705	Q01705	Neurogenic locus notch homolog protein 1 OS=Mus musculus OX=10090 GN=Notch1 PE=1 SV=3	3	4	4	1	0	1	1	1	1399.79	5596.13	5593.11	540.476	0.755735	0	0	6.98557e+06	HCD (High Energy Collision Dissociation)	MS2	25.9457	39.986	13.4411	5671	5671	5664	FP031221_12.raw	0/0		19.6585	1151.06	1151.06	4.77168	2.19554e-20	1.94188e-21	0	0
FALSE	High	PMI-Byonic	PMI-Byonic (A2)	A	2	Unambiguous	NCVCVNGWTGEDCSENIDDCASAACF	[Y].NcVcVNGWTGEDcsENIDDcASAAcF.[Q]	C2(Carbamidomethyl); C4(Carbamidomethyl); C13(Carbamidomethyl); S14(Hex(1)); C20(Carbamidomethyl); C25(Carbamidomethyl)	1	1	Q01705	Q01705	Neurogenic locus notch homolog protein 1 OS=Mus musculus OX=10090 GN=Notch1 PE=1 SV=3	1	3	3	1	0	1	1	1	1058.4	3173.18	3173.15	8.0683	0.00853399	0	0	286416	HCD (High Energy Collision Dissociation)	MS2	7.53569	100	16.1528	6891	6891	6885	FP031221_12.raw	0/0		2.81495	372.867	178.977	6.80538	0.00153126	3.0457e-05	0	0
FALSE	High	PMI-Byonic	PMI-Byonic (A2)	A	2	Unambiguous	NCVCVNGWTGEDCSENIDDCASAACF	[Y].NcVcVNGWTGEDcsENIDDcASAAcF.[Q]	C2(Carbamidomethyl); C4(Carbamidomethyl); C13(Carbamidomethyl); S14(Hex(1)Pent(2)); C20(Carbamidomethyl); C25(Carbamidomethyl)	1	1	Q01705	Q01705	Neurogenic locus notch homolog protein 1 OS=Mus musculus OX=10090 GN=Notch1 PE=1 SV=3	1	3	3	1	0	1	1	1	1146.42	3437.26	3437.24	5.65966	0.00648453	0	0	3.0541e+06	HCD (High Energy Collision Dissociation)	MS2	0	91.1869	15.9152	6787	6787	6786	FP031221_12.raw	0/0		10.2402	714.89	714.89	9.6	5.75145e-11	5.0296e-12	0	0
FALSE	High	PMI-Byonic	PMI-Byonic (A2)	A	2	Unambiguous	NCVCVNGWTGEDCSENIDDCASAACF	[Y].NcVcVNGWTGEDcsENIDDcASAAcF.[Q]	C2(Carbamidomethyl); C4(Carbamidomethyl); C13(Carbamidomethyl); S14(Hex(1)); C20(Carbamidomethyl); C25(Carbamidomethyl)	1	1	Q01705	Q01705	Neurogenic locus notch homolog protein 1 OS=Mus musculus OX=10090 GN=Notch1 PE=1 SV=3	1	3	3	1	0	1	1	1	1058.39	3173.17	3173.15	4.14439	0.00438359	0	0	935182	HCD (High Energy Collision Dissociation)	MS2	0	100	16.0249	6835	6835	6830	FP031221_12.raw	0/0		7.41237	672.378	265.607	9.6	3.8693e-08	1.81154e-09	0	0
FALSE	High	PMI-Byonic	PMI-Byonic (A2)	A	2	Unambiguous	NCVCVNGWTGEDCSENIDDCASAACF	[Y].NcVcVNGWtGEDcSENIDDcASAAcF.[Q]	C2(Carbamidomethyl); C4(Carbamidomethyl); T9(Hex(1)Pent(2)); C13(Carbamidomethyl); C20(Carbamidomethyl); C25(Carbamidomethyl)	1	1	Q01705	Q01705	Neurogenic locus notch homolog protein 1 OS=Mus musculus OX=10090 GN=Notch1 PE=1 SV=3	1	3	3	1	0	1	1	1	1146.42	3437.25	3437.24	4.16807	0.00477555	0	0	819894	HCD (High Energy Collision Dissociation)	MS2	0	100	16.0593	6850	6850	6841	FP031221_12.raw	0/0		5.94751	464.837	464.837	2.8	1.12846e-06	5.93894e-08	0	0
FALSE	High	PMI-Byonic	PMI-Byonic (A2)	A	2	Unambiguous	NCVCVNGWTGEDCSENIDDCASAACFQGATCHDRVASF	[Y].NcVcVNGWtGEDcSENIDDcASAAcFQGATcHDRVASF.[Y]	C2(Carbamidomethyl); C4(Carbamidomethyl); T9(HexNAc(1)Hex(1)Fuc(1)NeuAc(1)); C13(Carbamidomethyl); C20(Carbamidomethyl); C25(Carbamidomethyl); C31(Carbamidomethyl)	1	1	Q01705	Q01705	Neurogenic locus notch homolog protein 1 OS=Mus musculus OX=10090 GN=Notch1 PE=1 SV=3	2	4	4	1	0	1	1	1	1286.51	5143.01	5142.97	7.75063	0.00996532	0	0	249151	HCD (High Energy Collision Dissociation)	MS2	28.6038	100	15.4364	6581	6581	6577	FP031221_12.raw	0/0		20.8613	1241.48	1241.48	5.14511	1.37632e-21	2.18192e-22	0	0
FALSE	High	PMI-Byonic	PMI-Byonic (A2)	A	2	Unambiguous	NCVCVNGWTGEDCSENIDDCASAACF	[Y].NcVcVNGWTGEDcSEnIDDcASAAcF.[Q]	C2(Carbamidomethyl); C4(Carbamidomethyl); C13(Carbamidomethyl); N16(Deamidated); C20(Carbamidomethyl); C25(Carbamidomethyl)	1	1	Q01705	Q01705	Neurogenic locus notch homolog protein 1 OS=Mus musculus OX=10090 GN=Notch1 PE=1 SV=3	1	3	3	1	0	1	1	1	1004.71	3012.11	3012.08	7.97983	0.00801197	0	0	2.68605e+06	HCD (High Energy Collision Dissociation)	MS2	45.5441	45.752	16.6609	7122	7122	7116	FP031221_12.raw	0/0		1.7994	258.731	258.731	4.31129	0.0158709	0.000475352	0	0
FALSE	High	PMI-Byonic	PMI-Byonic (A2)	A	2	Unambiguous	NCVCVNGWTGEDCSENIDDCASAACF	[Y].NcVcVNGWTGEDcSENIDDcASAAcF.[Q]	C2(Carbamidomethyl); C4(Carbamidomethyl); C13(Carbamidomethyl); C20(Carbamidomethyl); C25(Carbamidomethyl)	1	1	Q01705	Q01705	Neurogenic locus notch homolog protein 1 OS=Mus musculus OX=10090 GN=Notch1 PE=1 SV=3	1	3	3	1	0	1	1	1	1004.37	3011.1	3011.1	1.1741	0.00117844	0	0	4.01816e+06	HCD (High Energy Collision Dissociation)	MS2	0	100	16.3908	6998	6998	6995	FP031221_12.raw	0/0		8.38864	643.455	643.455	643.455	4.08658e-09	2.61145e-10	0	0
FALSE	High	PMI-Byonic	PMI-Byonic (A2)	A	2	Unambiguous	NCVCVNGWTGEDCSENIDDCASAACF	[Y].NcVcVNGWTGEDcSENIDDcASAAcF.[Q]	C2(Carbamidomethyl); C4(Carbamidomethyl); C13(Carbamidomethyl); C20(Carbamidomethyl); C25(Carbamidomethyl)	1	1	Q01705	Q01705	Neurogenic locus notch homolog protein 1 OS=Mus musculus OX=10090 GN=Notch1 PE=1 SV=3	1	2	2	1	0	1	1	1	1506.06	3011.1	3011.1	1.34072	0.00201852	0	0	1.88736e+06	HCD (High Energy Collision Dissociation)	MS2	5.5066	100	16.4195	7012	7012	7006	FP031221_12.raw	0/0		11.3886	782.355	782.355	782.355	4.08658e-12	2.65084e-13	0	0
FALSE	High	PMI-Byonic	PMI-Byonic (A2)	A	2	Unambiguous	NCVCVNGWTGEDCSENIDDCASAACF	[Y].NcVcVNGWTGEDcSEnIDDcASAAcF.[Q]	C2(Carbamidomethyl); C4(Carbamidomethyl); C13(Carbamidomethyl); N16(Deamidated); C20(Carbamidomethyl); C25(Carbamidomethyl)	1	1	Q01705	Q01705	Neurogenic locus notch homolog protein 1 OS=Mus musculus OX=10090 GN=Notch1 PE=1 SV=3	1	2	2	1	0	1	1	1	1506.56	3012.11	3012.08	8.7543	0.0131844	0	0	950462	HCD (High Energy Collision Dissociation)	MS2	0	100	16.5709	7081	7081	7072	FP031221_12.raw	0/0		7.20688	614.579	614.579	95.8852	6.21043e-08	3.04592e-09	0	0
FALSE	High	PMI-Byonic	PMI-Byonic (A2)	A	2	Unambiguous	NCVCVNGWTGEDCSENIDDCASAACF	[Y].NcVcVNGWTGEDcsENIDDcASAAcF.[Q]	C2(Carbamidomethyl); C4(Carbamidomethyl); C13(Carbamidomethyl); S14(Hex(1)Pent(2)); C20(Carbamidomethyl); C25(Carbamidomethyl)	1	1	Q01705	Q01705	Neurogenic locus notch homolog protein 1 OS=Mus musculus OX=10090 GN=Notch1 PE=1 SV=3	1	3	3	1	0	1	1	1	1146.42	3437.25	3437.24	4.80732	0.00550797	0	0	1.00025e+06	HCD (High Energy Collision Dissociation)	MS2	3.24684	100	15.8076	6741	6741	6731	FP031221_12.raw	0/0		11.2402	770.844	770.844	0.98369	5.75145e-12	3.72421e-13	0	0
FALSE	High	PMI-Byonic	PMI-Byonic (A2)	A	2	Unambiguous	NCVCVNGWTGEDCSENIDDCASAACF	[Y].NcVcVNGWTGEDcSEnIDDcASAAcF.[Q]	C2(Carbamidomethyl); C4(Carbamidomethyl); C13(Carbamidomethyl); N16(Deamidated); C20(Carbamidomethyl); C25(Carbamidomethyl)	1	1	Q01705	Q01705	Neurogenic locus notch homolog protein 1 OS=Mus musculus OX=10090 GN=Notch1 PE=1 SV=3	1	3	3	1	0	1	1	1	1005.37	3014.1	3012.08	667.737	0.670427	0	0	1431492	HCD (High Energy Collision Dissociation)	MS2	38.609	100	16.7893	7178	7178	7171	FP031221_12.raw	0/0		1.56596	256.576	256.576	10.6468	0.0271667	0.000919275	0	0
FALSE	High	PMI-Byonic	PMI-Byonic (A2)	A	2	Unambiguous	NCVCVNGWTGEDCSENIDDCASAACF	[Y].NcVcVnGWTGEDcSENIDDcASAAcF.[Q]	C2(Carbamidomethyl); C4(Carbamidomethyl); N6(Deamidated); C13(Carbamidomethyl); C20(Carbamidomethyl); C25(Carbamidomethyl)	1	1	Q01705	Q01705	Neurogenic locus notch homolog protein 1 OS=Mus musculus OX=10090 GN=Notch1 PE=1 SV=3	1	3	3	1	0	1	1	1	1005.04	3013.1	3012.08	338.557	0.339921	0	0	1.47379e+06	HCD (High Energy Collision Dissociation)	MS2	73.6793	100	16.9046	7228	7228	7226	FP031221_12.raw	0/0		5.7991	470.026	470.026	65.1703	1.58818e-06	8.45828e-08	0	0
FALSE	High	PMI-Byonic	PMI-Byonic (A2)	A	2	Unambiguous	NCVCVNGWTGEDCSENIDDCASAACF	[Y].NcVcVNGWTGEDcSENIDDcASAAcF.[Q]	C2(Carbamidomethyl); C4(Carbamidomethyl); C13(Carbamidomethyl); C20(Carbamidomethyl); C25(Carbamidomethyl)	1	1	Q01705	Q01705	Neurogenic locus notch homolog protein 1 OS=Mus musculus OX=10090 GN=Notch1 PE=1 SV=3	1	3	3	1	0	1	1	1	1005.37	3014.11	3011.1	999.494	1.00319	0	0	699440	HCD (High Energy Collision Dissociation)	MS2	48.9287	100	17.1747	7346	7346	7336	FP031221_12.raw	0/0		1.67719	237.757	237.757	237.757	0.0210287	0.000665317	0	0
FALSE	High	PMI-Byonic	PMI-Byonic (A2)	A	2	Unambiguous	NCVCVNGWTGEDCSENIDDCASAACFQGATCHDRVASF	[Y].NcVcVNGWTGEDcsENIDDcAsAAcFQGATcHDRVASF.[Y]	C2(Carbamidomethyl); C4(Carbamidomethyl); C13(Carbamidomethyl); S14(HexNAc(1)Hex(1)Fuc(1)NeuAc(1)); C20(Carbamidomethyl); S22(Hex(1)Pent(2)); C25(Carbamidomethyl); C31(Carbamidomethyl)	1	1	Q01705	Q01705	Neurogenic locus notch homolog protein 1 OS=Mus musculus OX=10090 GN=Notch1 PE=1 SV=3	2	4	4	1	0	1	1	1	1393.05	5569.17	5569.11	9.58846	0.0133498	0	0	319486	HCD (High Energy Collision Dissociation)	MS2	17.7736	100	14.8417	6328	6328	6324	FP031221_12.raw	0/0		14.8613	911.275	911.275	0	1.37632e-15	7.69251e-17	0	0
FALSE	High	PMI-Byonic	PMI-Byonic (A2)	A	2	Unambiguous	NCVCVNGWTGEDCSENIDDCASAACF	[Y].NcVcVnGWTGEDcsENIDDcASAAcF.[Q]	C2(Carbamidomethyl); C4(Carbamidomethyl); N6(Deamidated); C13(Carbamidomethyl); S14(Hex(1)Pent(2)); C20(Carbamidomethyl); C25(Carbamidomethyl)	1	1	Q01705	Q01705	Neurogenic locus notch homolog protein 1 OS=Mus musculus OX=10090 GN=Notch1 PE=1 SV=3	1	3	3	1	0	1	1	1	1147.08	3439.23	3438.22	292.492	0.335217	0	0	2.02899e+06	HCD (High Energy Collision Dissociation)	MS2	0	100	16.3046	6960	6960	6951	FP031221_12.raw	0/0		5.78696	415.906	415.906	9.6	1.63319e-06	8.96937e-08	0	0
FALSE	High	PMI-Byonic	PMI-Byonic (A2)	A	2	Unambiguous	NCVCVNGWTGEDCSENIDDCASAACFQGATCHDRVASF	[Y].NcVcVNGWtGEDcSEnIDDcASAAcFQGATcHDRVASF.[Y]	C2(Carbamidomethyl); C4(Carbamidomethyl); T9(HexNAc(1)Hex(1)Fuc(1)NeuAc(1)); C13(Carbamidomethyl); N16(Deamidated); C20(Carbamidomethyl); C25(Carbamidomethyl); C31(Carbamidomethyl)	1	1	Q01705	Q01705	Neurogenic locus notch homolog protein 1 OS=Mus musculus OX=10090 GN=Notch1 PE=1 SV=3	2	4	4	1	0	1	1	1	1286.51	5143.01	5143.96	-183.451	-0.235917	0	0	223810	HCD (High Energy Collision Dissociation)	MS2	0	100	15.2816	6515	6515	6511	FP031221_12.raw	0/0		14.8279	969.718	969.718	3.94952	1.48616e-15	9.47635e-17	0	0
FALSE	High	PMI-Byonic	PMI-Byonic (A2)	A	2	Unambiguous	NCVCVNGWTGEDCSENIDDCASAACFQGATCHDRVASFY	[Y].NcVcVNGWtGEDcSENIDDcASAAcFqGATcHDRVASFY.[C]	C2(Carbamidomethyl); C4(Carbamidomethyl); T9(HexNAc(1)Hex(1)Fuc(1)NeuAc(1)); C13(Carbamidomethyl); C20(Carbamidomethyl); C25(Carbamidomethyl); Q27(Deamidated); C31(Carbamidomethyl)	1	1	Q01705	Q01705	Neurogenic locus notch homolog protein 1 OS=Mus musculus OX=10090 GN=Notch1 PE=1 SV=3	3	3	3	1	0	1	1	1	1327.52	3980.54	5307.02	-249949	-442.161	0	0	1888468	HCD (High Energy Collision Dissociation)	MS2	28.5275	100	15.8424	6755	6755	6753	FP031221_12.raw	0/0		3.97754	297.814	297.814	0.4	0.000105308	3.34727e-06	0	0
FALSE	High	PMI-Byonic	PMI-Byonic (A2)	A	2	Unambiguous	NCVCVNGWTGEDCSENIDDCASAACFQGATCHDRVASFY	[Y].NcVcVNGWTGEDcsENIDDcASAAcFQGAtcHDRVASFY.[C]	C2(Carbamidomethyl); C4(Carbamidomethyl); C13(Carbamidomethyl); S14(Hex(1)Pent(2)); C20(Carbamidomethyl); C25(Carbamidomethyl); T30(HexNAc(1)Hex(1)Fuc(1)NeuAc(1)); C31(Carbamidomethyl)	1	1	Q01705	Q01705	Neurogenic locus notch homolog protein 1 OS=Mus musculus OX=10090 GN=Notch1 PE=1 SV=3	3	4	4	1	0	1	1	1	1433.81	5732.24	5732.18	10.7044	0.0153399	0	0	131359	HCD (High Energy Collision Dissociation)	MS2	100	100	15.364	6550	6550	6544	FP031221_12.raw	0/0		23.6585	1371.87	1371.87	0	2.19555e-24	9.70451e-25	0	0
FALSE	High	PMI-Byonic	PMI-Byonic (A2)	A	2	Unambiguous	NCVCVNGWTGEDCSENIDDCASAACFQGATCHDRVASF	[Y].NcVcVNGWTGEDcsENIDDcAsAAcFQGATcHDRVASF.[Y]	C2(Carbamidomethyl); C4(Carbamidomethyl); C13(Carbamidomethyl); S14(HexNAc(1)Hex(1)Fuc(1)NeuAc(1)); C20(Carbamidomethyl); S22(Hex(1)Pent(2)); C25(Carbamidomethyl); C31(Carbamidomethyl)	1	1	Q01705	Q01705	Neurogenic locus notch homolog protein 1 OS=Mus musculus OX=10090 GN=Notch1 PE=1 SV=3	2	4	4	1	0	1	1	1	1393.05	5569.18	5569.11	13.0078	0.0181105	0	0	138997	HCD (High Energy Collision Dissociation)	MS2	100	100	14.9658	6381	6381	6379	FP031221_12.raw	0/0		20.8613	1246.6	1246.6	0	1.37632e-21	1.80833e-22	0	0
FALSE	High	PMI-Byonic	PMI-Byonic (A2)	A	2	Unambiguous	TGEDCSENIDDCASAACF	[W].TGEDcSENIDDcASAAcF.[Q]	C5(Carbamidomethyl); C12(Carbamidomethyl); C17(Carbamidomethyl)	1	1	Q01705	Q01705	Neurogenic locus notch homolog protein 1 OS=Mus musculus OX=10090 GN=Notch1 PE=1 SV=3	0	2	2	1	0	1	1	1	1011.36	2021.72	2021.72	1.56942	0.00158646	0	0	402435	HCD (High Energy Collision Dissociation)	MS2	0	100	14.1298	6014	6014	6005	FP031221_12.raw	0/0		3.46904	330.242	330.242	330.242	0.000339595	7.6637e-06	0	0
FALSE	High	PMI-Byonic	PMI-Byonic (A2)	A	2	Unambiguous	QGATCHDRVASF	[F].QGATcHDRVAsF.[Y]	C5(Carbamidomethyl); S11(HexNAc(1)Hex(1)Fuc(1)NeuAc(1))	1	1	Q01705	Q01705	Neurogenic locus notch homolog protein 1 OS=Mus musculus OX=10090 GN=Notch1 PE=1 SV=3	0	3	3	1	0	1	1	1	717.64	2150.91	2150.89	6.45946	0.0046312	0	0	1091699	HCD (High Energy Collision Dissociation)	MS2	2.39004	100	8.49774	3347	3347	3343	FP031221_12.raw	0/0		8.03544	614.107	557.577	8.21539	9.21632e-09	3.84901e-10	0	0
FALSE	High	PMI-Byonic	PMI-Byonic (A2)	A	2	Unambiguous	QGATCHDRVASF	[F].QGATcHDRVAsF.[Y]	C5(Carbamidomethyl); S11(HexNAc(1)Hex(1)Fuc(1))	1	1	Q01705	Q01705	Neurogenic locus notch homolog protein 1 OS=Mus musculus OX=10090 GN=Notch1 PE=1 SV=3	0	3	3	1	0	1	1	1	620.605	1859.8	1859.8	2.3609	0.0014636	0	0	1.60139e+06	HCD (High Energy Collision Dissociation)	MS2	29.5851	100	6.73471	2574	2574	2573	FP031221_12.raw	0/0		6.48397	515.722	502.678	1.81896	3.28115e-07	1.30711e-08	0	0
FALSE	High	PMI-Byonic	PMI-Byonic (A2)	A	2	Unambiguous	QGATCHDRVASF	[F].QGAtcHDRVASF.[Y]	T4(HexNAc(1)Hex(1)Fuc(1)); C5(Carbamidomethyl)	1	1	Q01705	Q01705	Neurogenic locus notch homolog protein 1 OS=Mus musculus OX=10090 GN=Notch1 PE=1 SV=3	0	2	2	1	0	1	1	1	930.407	1859.81	1859.8	5.22331	0.00485715	0	0	150033	HCD (High Energy Collision Dissociation)	MS2	0	100	6.6636	2544	2544	2540	FP031221_12.raw	0/0		1.47889	149.9	118.136	9.2	0.0331975	0.00135945	0	0
FALSE	High	PMI-Byonic	PMI-Byonic (A2)	A	2	Unambiguous	QGATCHDRVASF	[F].QGATcHDRVAsF.[Y]	C5(Carbamidomethyl); S11(HexNAc(1)Fuc(1))	1	1	Q01705	Q01705	Neurogenic locus notch homolog protein 1 OS=Mus musculus OX=10090 GN=Notch1 PE=1 SV=3	0	3	3	1	0	1	1	1	566.588	1697.75	1697.74	2.85445	0.00161538	0	0	1532823	HCD (High Energy Collision Dissociation)	MS2	4.8205	95.229	6.63361	2531	2531	2529	FP031221_12.raw	0/0		9.48907	682.019	647.509	15.1785	3.24289e-10	2.45501e-11	0	0
FALSE	High	PMI-Byonic	PMI-Byonic (A2)	A	2	Unambiguous	QGATCHDRVASFY	[F].QGATcHDRVASFY.[C]	C5(Carbamidomethyl)	1	1	Q01705	Q01705	Neurogenic locus notch homolog protein 1 OS=Mus musculus OX=10090 GN=Notch1 PE=1 SV=3	1	2	2	1	0	1	1	1	756.343	1511.68	1511.67	6.39012	0.00482987	0	0	1.101e+06	HCD (High Energy Collision Dissociation)	MS2	8.07642	100	8.93753	3545	3545	3541	FP031221_12.raw	0/0		11.1038	798.993	783.737	783.737	7.87372e-12	4.7179e-13	0	0
FALSE	High	PMI-Byonic	PMI-Byonic (A2)	A	2	Unambiguous	QGATCHDRVASF	[F].QGATcHDRVAsF.[Y]	C5(Carbamidomethyl); S11(HexNAc(1)Hex(1)Fuc(1))	1	1	Q01705	Q01705	Neurogenic locus notch homolog protein 1 OS=Mus musculus OX=10090 GN=Notch1 PE=1 SV=3	0	3	3	1	0	1	1	1	620.605	1859.8	1859.8	2.45935	0.00152463	0	0	3816325	HCD (High Energy Collision Dissociation)	MS2	15.1444	100	6.60633	2519	2519	2518	FP031221_12.raw	0/0		9.63749	676.141	617.779	11.146	2.30417e-10	1.38365e-11	0	0
FALSE	High	PMI-Byonic	PMI-Byonic (A2)	A	2	Unambiguous	QGATCHDRVASF	[F].QGAtcHDRVASF.[Y]	T4(HexNAc(1)Hex(1)Fuc(1)); C5(Carbamidomethyl)	1	1	Q01705	Q01705	Neurogenic locus notch homolog protein 1 OS=Mus musculus OX=10090 GN=Notch1 PE=1 SV=3	0	2	2	1	0	1	1	1	930.406	1859.8	1859.8	3.97622	0.00369748	0	0	279414	HCD (High Energy Collision Dissociation)	MS2	0	100	6.54868	2495	2495	2485	FP031221_12.raw	0/0		2.06389	171.503	127.309	9.2	0.00863203	0.000200779	0	0
FALSE	High	PMI-Byonic	PMI-Byonic (A2)	A	2	Unambiguous	QGATCHDRVASFY	[F].QGAtcHDRVAsFY.[C]	T4(Fuc(1)); C5(Carbamidomethyl); S11(Hex(1))	1	1	Q01705	Q01705	Neurogenic locus notch homolog protein 1 OS=Mus musculus OX=10090 GN=Notch1 PE=1 SV=3	1	3	3	1	0	1	1	1	607.268	1819.79	1819.78	5.52756	0.00335298	0	0	712146	HCD (High Energy Collision Dissociation)	MS2	10.7465	100	8.6461	3413	3413	3409	FP031221_12.raw	0/0		9.48907	681.85	671.173	21.4924	3.24289e-10	2.75178e-11	0	0
FALSE	High	PMI-Byonic	PMI-Byonic (A2)	A	2	Unambiguous	QGATCHDRVASF	[F].QGAtcHDRVASF.[Y]	T4(Fuc(1)); C5(Carbamidomethyl)	1	1	Q01705	Q01705	Neurogenic locus notch homolog protein 1 OS=Mus musculus OX=10090 GN=Notch1 PE=1 SV=3	0	3	3	1	0	1	1	1	498.895	1494.67	1494.66	3.6278	0.00180745	0	0	482541	HCD (High Energy Collision Dissociation)	MS2	52.234	100	6.54434	2493	2493	2485	FP031221_12.raw	0/0		6.04794	451.263	451.263	1.20095	8.95493e-07	3.90692e-08	0	0
FALSE	High	PMI-Byonic	PMI-Byonic (A2)	A	2	Unambiguous	QGATCHDRVASFY	[F].QGATcHDRVAsFY.[C]	C5(Carbamidomethyl); S11(HexNAc(1)Fuc(1))	1	1	Q01705	Q01705	Neurogenic locus notch homolog protein 1 OS=Mus musculus OX=10090 GN=Notch1 PE=1 SV=3	1	3	3	1	0	1	1	1	620.944	1860.82	1860.81	5.63593	0.00349579	0	0	786333	HCD (High Energy Collision Dissociation)	MS2	23.6813	100	8.68116	3429	3429	3420	FP031221_12.raw	0/0		10.4891	702.33	591.812	16.4435	3.24289e-11	3.60501e-12	0	0
FALSE	High	PMI-Byonic	PMI-Byonic (A2)	A	2	Unambiguous	QGATCHDRVASF	[F].QGATcHDRVAsF.[Y]	C5(Carbamidomethyl); S11(HexNAc(1)Fuc(1))	1	1	Q01705	Q01705	Neurogenic locus notch homolog protein 1 OS=Mus musculus OX=10090 GN=Notch1 PE=1 SV=3	0	3	3	1	0	1	1	1	566.588	1697.75	1697.74	3.07016	0.00173745	0	0	785147	HCD (High Energy Collision Dissociation)	MS2	36.3861	100	6.50783	2477	2477	2474	FP031221_12.raw	0/0		8.48907	611.544	555.821	15.208	3.24289e-09	1.76178e-10	0	0
FALSE	High	PMI-Byonic	PMI-Byonic (A2)	A	2	Unambiguous	QGATCHDRVASF	[F].QGATcHDRVAsF.[Y]	C5(Carbamidomethyl); S11(Fuc(1))	1	1	Q01705	Q01705	Neurogenic locus notch homolog protein 1 OS=Mus musculus OX=10090 GN=Notch1 PE=1 SV=3	0	3	3	1	0	1	1	1	498.894	1494.67	1494.66	1.91272	0.000952957	0	0	860597	HCD (High Energy Collision Dissociation)	MS2	41.2467	100	6.40622	2433	2433	2430	FP031221_12.raw	0/0		8.63749	642.854	583.543	13.2162	2.30417e-09	1.01464e-10	0	0
FALSE	High	PMI-Byonic	PMI-Byonic (A2)	A	2	Unambiguous	QGATCHDRVASF	[F].QGATcHDRVAsF.[Y]	C5(Carbamidomethyl); S11(HexNAc(1)Hex(1)Fuc(1)NeuAc(1))	1	1	Q01705	Q01705	Neurogenic locus notch homolog protein 1 OS=Mus musculus OX=10090 GN=Notch1 PE=1 SV=3	0	3	3	1	0	1	1	1	717.64	2150.9	2150.89	5.94868	0.00426499	0	0	5.45569e+06	HCD (High Energy Collision Dissociation)	MS2	2.78748	65.6567	8.76107	3465	3465	3464	FP031221_12.raw	0/0		8.48907	616.689	499.886	8.12527	3.24289e-09	1.89629e-10	0	0
FALSE	High	PMI-Byonic	PMI-Byonic (A2)	A	2	Unambiguous	QGATCHDRVASFY	[F].QGATcHDRVAsFY.[C]	C5(Carbamidomethyl); S11(Fuc(1))	1	1	Q01705	Q01705	Neurogenic locus notch homolog protein 1 OS=Mus musculus OX=10090 GN=Notch1 PE=1 SV=3	1	2	2	1	0	1	1	1	829.372	1657.74	1657.73	5.87206	0.00486714	0	0	2435344	HCD (High Energy Collision Dissociation)	MS2	19.7219	50.4477	8.74181	3457	3457	3453	FP031221_12.raw	0/0		9.10382	695.496	650.34	21.4007	7.87372e-10	5.73739e-11	0	0
FALSE	High	PMI-Byonic	PMI-Byonic (A2)	A	2	Unambiguous	QGATCHDRVASFY	[F].QGATcHDRVAsFY.[C]	C5(Carbamidomethyl); S11(Fuc(1))	1	1	Q01705	Q01705	Neurogenic locus notch homolog protein 1 OS=Mus musculus OX=10090 GN=Notch1 PE=1 SV=3	1	3	3	1	0	1	1	1	553.251	1657.74	1657.73	5.90077	0.00326062	0	0	2.20141e+06	HCD (High Energy Collision Dissociation)	MS2	10.0085	61.5457	8.93319	3543	3543	3541	FP031221_12.raw	0/0		10.4891	700.355	639.727	16.7113	3.24289e-11	3.93632e-12	0	0
FALSE	High	PMI-Byonic	PMI-Byonic (A2)	A	2	Unambiguous	QGATCHDRVASF	[F].QGATcHDRVAsF.[Y]	C5(Carbamidomethyl); S11(HexNAc(1)Fuc(1))	1	1	Q01705	Q01705	Neurogenic locus notch homolog protein 1 OS=Mus musculus OX=10090 GN=Notch1 PE=1 SV=3	0	3	3	1	0	1	1	1	566.587	1697.75	1697.74	1.66808	0.000943989	0	0	286896	HCD (High Energy Collision Dissociation)	MS2	22.828	100	6.76521	2587	2587	2584	FP031221_12.raw	0/0		2.4731	331.158	294.314	6.77113	0.00336433	7.84643e-05	0	0
FALSE	High	PMI-Byonic	PMI-Byonic (A2)	A	2	Unambiguous	QGATCHDRVASFY	[F].QGATcHDRVASFY.[C]	C5(Carbamidomethyl)	1	1	Q01705	Q01705	Neurogenic locus notch homolog protein 1 OS=Mus musculus OX=10090 GN=Notch1 PE=1 SV=3	1	3	3	1	0	1	1	1	504.564	1511.68	1511.67	4.76618	0.00240163	0	0	8867372	HCD (High Energy Collision Dissociation)	MS2	0.806759	16.6294	8.91089	3532	3532	3530	FP031221_12.raw	0/0		4.99135	481.323	481.323	481.323	1.02013e-05	5.02739e-07	0	0
FALSE	High	PMI-Byonic	PMI-Byonic (A2)	A	2	Unambiguous	QGATCHDRVASF	[F].QGATcHDRVAsF.[Y]	C5(Carbamidomethyl); S11(HexNAc(1)Hex(1)Fuc(1)NeuAc(1))	1	1	Q01705	Q01705	Neurogenic locus notch homolog protein 1 OS=Mus musculus OX=10090 GN=Notch1 PE=1 SV=3	0	3	3	1	0	1	1	1	717.639	2150.9	2150.89	4.5866	0.00328842	0	0	1.37496e+06	HCD (High Energy Collision Dissociation)	MS2	7.27942	100	8.88603	3521	3521	3519	FP031221_12.raw	0/0		6.40437	529.218	468.219	6.00669	3.94122e-07	2.0745e-08	0	0
FALSE	High	PMI-Byonic	PMI-Byonic (A2)	A	2	Unambiguous	QGATCHDRVASFY	[F].QGATcHDRVASFY.[C]	C5(Carbamidomethyl)	1	1	Q01705	Q01705	Neurogenic locus notch homolog protein 1 OS=Mus musculus OX=10090 GN=Notch1 PE=1 SV=3	1	2	2	1	0	1	1	1	756.343	1511.68	1511.67	6.30937	0.00476884	0	0	835363	HCD (High Energy Collision Dissociation)	MS2	12.9848	100	8.82054	3493	3493	3486	FP031221_12.raw	0/0		13.1038	864.706	802.43	802.43	7.87372e-14	5.78881e-15	0	0
FALSE	High	PMI-Byonic	PMI-Byonic (A2)	A	2	Unambiguous	QGATCHDRVASFY	[F].QGAtcHDRVASFY.[C]	T4(HexNAc(1)Hex(1)Fuc(1)NeuAc(1)); C5(Carbamidomethyl)	1	1	Q01705	Q01705	Neurogenic locus notch homolog protein 1 OS=Mus musculus OX=10090 GN=Notch1 PE=1 SV=3	1	2	2	1	0	1	1	1	1157.48	2313.96	2313.96	1.58998	0.00183958	0	0	4.46936e+06	HCD (High Energy Collision Dissociation)	MS2	0	100	10.5193	4262	4262	4256	FP031221_12.raw	0/0		6.99468	590.051	499.802	10.7694	1.01233e-07	5.03656e-09	0	0
FALSE	High	PMI-Byonic	PMI-Byonic (A2)	A	2	Unambiguous	QGATCHDRVASFY	[F].QGATcHDRVAsFY.[C]	C5(Carbamidomethyl); S11(HexNAc(1)Fuc(1))	1	1	Q01705	Q01705	Neurogenic locus notch homolog protein 1 OS=Mus musculus OX=10090 GN=Notch1 PE=1 SV=3	1	3	3	1	0	1	1	1	620.944	1860.82	1860.81	6.02954	0.00373994	0	0	973018	HCD (High Energy Collision Dissociation)	MS2	11.2464	100	8.81619	3491	3491	3486	FP031221_12.raw	0/0		8.48907	647.621	576.121	9.60533	3.24289e-09	2.02962e-10	0	0
FALSE	High	PMI-Byonic	PMI-Byonic (A2)	A	2	Unambiguous	QGATCHDRVASFY	[F].QGATcHDRVAsFY.[C]	C5(Carbamidomethyl); S11(Fuc(1))	1	1	Q01705	Q01705	Neurogenic locus notch homolog protein 1 OS=Mus musculus OX=10090 GN=Notch1 PE=1 SV=3	1	3	3	1	0	1	1	1	553.251	1657.74	1657.73	6.34259	0.00350476	0	0	14387385	HCD (High Energy Collision Dissociation)	MS2	0.412539	32.1666	8.80889	3487	3487	3486	FP031221_12.raw	0/0		10.4891	727.36	642.289	9.0237	3.24289e-11	3.77162e-12	0	0
FALSE	High	PMI-Byonic	PMI-Byonic (A2)	A	2	Unambiguous	QGATCHDRVASF	[F].QGATchDRVAsF.[Y]	C5(Carbamidomethyl); H6(Oxidation); S11(HexNAc(1)Hex(1)Fuc(1)NeuAc(1))	1	1	Q01705	Q01705	Neurogenic locus notch homolog protein 1 OS=Mus musculus OX=10090 GN=Notch1 PE=1 SV=3	0	3	3	1	0	1	1	1	722.972	2166.9	2166.89	6.87126	0.00496308	0	0	655032	HCD (High Energy Collision Dissociation)	MS2	1.66663	100	8.5193	3356	3356	3354	FP031221_12.raw	0/0		1.39842	38.9243	38.9243	4.78909	0.0399561	0.00298526	0	0
FALSE	High	PMI-Byonic	PMI-Byonic (A2)	A	2	Unambiguous	QGATCHDRVASFY	[F].QGATcHDRVAsFY.[C]	C5(Carbamidomethyl); S11(HexNAc(1)Hex(1)Fuc(1)NeuAc(1))	1	1	Q01705	Q01705	Neurogenic locus notch homolog protein 1 OS=Mus musculus OX=10090 GN=Notch1 PE=1 SV=3	1	3	3	1	0	1	1	1	771.99	2313.95	2313.96	-0.341346	-0.000263287	0	0	7.50781e+06	HCD (High Energy Collision Dissociation)	MS2	10.8937	52.5703	10.4734	4237	4237	4234	FP031221_12.raw	0/0		8.37993	603.597	548.819	8.73145	4.16941e-09	2.77847e-10	0	0
FALSE	High	PMI-Byonic	PMI-Byonic (A2)	A	2	Unambiguous	QGATCHDRVASF	[F].QGATcHDRVAsF.[Y]	C5(Carbamidomethyl); S11(HexNAc(1)Hex(1)Fuc(1)NeuAc(1))	1	1	Q01705	Q01705	Neurogenic locus notch homolog protein 1 OS=Mus musculus OX=10090 GN=Notch1 PE=1 SV=3	0	2	2	1	0	1	1	1	1075.96	2150.91	2150.89	6.52246	0.00701455	0	0	595584	HCD (High Energy Collision Dissociation)	MS2	0	100	8.52366	3358	3358	3354	FP031221_12.raw	0/0		5.95032	490.109	390.49	6.44178	1.1212e-06	5.21168e-08	0	0
FALSE	High	PMI-Byonic	PMI-Byonic (A2)	A	2	Unambiguous	QGATCHDRVASF	[F].QGATchDRVAsF.[Y]	C5(Carbamidomethyl); H6(Oxidation); S11(HexNAc(1)Hex(1)Fuc(1)NeuAc(1))	1	1	Q01705	Q01705	Neurogenic locus notch homolog protein 1 OS=Mus musculus OX=10090 GN=Notch1 PE=1 SV=3	0	3	3	1	0	1	1	1	722.973	2166.9	2166.89	8.30778	0.00600068	0	0	459293	HCD (High Energy Collision Dissociation)	MS2	6.51119	100	8.39731	3304	3304	3299	FP031221_12.raw	0/0		1.39842	46.6753	46.6753	2.30523	0.0399561	0.00289765	0	0
FALSE	High	PMI-Byonic	PMI-Byonic (A2)	A	2	Unambiguous	QGATCHDRVASFY	[F].QGATcHDRVAsFY.[C]	C5(Carbamidomethyl); S11(HexNAc(1)Hex(1)Fuc(1)NeuAc(1))	1	1	Q01705	Q01705	Neurogenic locus notch homolog protein 1 OS=Mus musculus OX=10090 GN=Notch1 PE=1 SV=3	1	3	3	1	0	1	1	1	771.99	2313.96	2313.96	0.766487	0.000591206	0	0	40390432	HCD (High Energy Collision Dissociation)	MS2	0.935006	5.06547	10.6003	4301	4301	4300	FP031221_12.raw	0/0		7.37993	589.729	522.047	7.2549	4.16941e-08	1.9698e-09	0	0
FALSE	High	PMI-Byonic	PMI-Byonic (A2)	A	2	Unambiguous	QGATCHDRVASFY	[F].QGATcHDRVAsFY.[C]	C5(Carbamidomethyl); S11(HexNAc(1)Hex(1)Fuc(1)NeuAc(1))	1	1	Q01705	Q01705	Neurogenic locus notch homolog protein 1 OS=Mus musculus OX=10090 GN=Notch1 PE=1 SV=3	1	3	3	1	0	1	1	1	771.99	2313.96	2313.96	0.449963	0.000347065	0	0	5.17793e+06	HCD (High Energy Collision Dissociation)	MS2	0	40.8698	10.7093	4356	4356	4355	FP031221_12.raw	0/0		7.37993	565.078	491.509	3.54452	4.16941e-08	2.12681e-09	0	0
FALSE	High	PMI-Byonic	PMI-Byonic (A2)	A	2	Unambiguous	QGATCHDRVASFY	[F].QGATcHDRVAsFY.[C]	C5(Carbamidomethyl); S11(Fuc(1))	1	1	Q01705	Q01705	Neurogenic locus notch homolog protein 1 OS=Mus musculus OX=10090 GN=Notch1 PE=1 SV=3	1	2	2	1	0	1	1	1	829.373	1657.74	1657.73	7.19753	0.00596577	0	0	792293	HCD (High Energy Collision Dissociation)	MS2	23.5918	100	8.87322	3516	3516	3508	FP031221_12.raw	0/0		7.10382	595.151	595.151	4.93621	7.87371e-08	3.33816e-09	0	0
FALSE	High	PMI-Byonic	PMI-Byonic (A2)	A	2	Unambiguous	QGATCHDRVASF	[F].QGATcHDRVAsF.[Y]	C5(Carbamidomethyl); S11(HexNAc(1)Hex(1)Fuc(1)NeuAc(1))	1	1	Q01705	Q01705	Neurogenic locus notch homolog protein 1 OS=Mus musculus OX=10090 GN=Notch1 PE=1 SV=3	0	2	2	1	0	1	1	1	1075.95	2150.9	2150.89	4.93337	0.00530557	0	0	3.07524e+06	HCD (High Energy Collision Dissociation)	MS2	0	100	8.64062	3410	3410	3409	FP031221_12.raw	0/0		6.01913	529.06	390.988	6.68899	9.56914e-07	4.52324e-08	0	0
FALSE	High	PMI-Byonic	PMI-Byonic (A2)	A	2	Unambiguous	QGATCHDRVASFY	[F].QGAtcHDRVASFY.[C]	T4(HexNAc(1)Hex(1)Fuc(1)NeuAc(1)); C5(Carbamidomethyl)	1	1	Q01705	Q01705	Neurogenic locus notch homolog protein 1 OS=Mus musculus OX=10090 GN=Notch1 PE=1 SV=3	1	3	3	1	0	1	1	1	771.992	2313.96	2313.96	2.42824	0.00187294	0	0	1.49778e+06	HCD (High Energy Collision Dissociation)	MS2	7.82264	100	10.8225	4411	4411	4410	FP031221_12.raw	0/0		5.9388	463.308	399.067	10.4	1.15134e-06	6.67179e-08	0	0
FALSE	High	PMI-Byonic	PMI-Byonic (A2)	A	2	Unambiguous	QGATCHDRVASFY	[F].QGATcHDRVASFY.[C]	C5(Carbamidomethyl)	1	1	Q01705	Q01705	Neurogenic locus notch homolog protein 1 OS=Mus musculus OX=10090 GN=Notch1 PE=1 SV=3	1	3	3	1	0	1	1	1	504.563	1511.68	1511.67	3.91829	0.00197439	0	0	397206	HCD (High Energy Collision Dissociation)	MS2	44.367	100	9.17502	3649	3649	3640	FP031221_12.raw	0/0		1.44271	228.12	228.12	228.12	0.036082	0.00177342	0	0
FALSE	High	PMI-Byonic	PMI-Byonic (A2)	A	2	Unambiguous	QGATCHDRVASFY	[F].QGATcHDRVASFY.[C]	C5(Carbamidomethyl)	1	1	Q01705	Q01705	Neurogenic locus notch homolog protein 1 OS=Mus musculus OX=10090 GN=Notch1 PE=1 SV=3	1	3	3	1	0	1	1	1	504.563	1511.67	1511.67	3.5549	0.00179128	0	0	954832	HCD (High Energy Collision Dissociation)	MS2	26.5465	100	9.03802	3589	3589	3585	FP031221_12.raw	0/0		4.54335	420.11	420.11	420.11	2.86188e-05	1.31473e-06	0	0
FALSE	High	PMI-Byonic	PMI-Byonic (A2)	A	2	Unambiguous	QGATCHDRVASF	[F].QGATcHDRVAsF.[Y]	C5(Carbamidomethyl); S11(HexNAc(1)Hex(1)Fuc(1)NeuAc(1))	1	1	Q01705	Q01705	Neurogenic locus notch homolog protein 1 OS=Mus musculus OX=10090 GN=Notch1 PE=1 SV=3	0	3	3	1	0	1	1	1	717.643	2150.91	2150.89	9.86466	0.0070726	0	0	29930788	HCD (High Energy Collision Dissociation)	MS2	0	4.4144	8.64394	3412	3412	3409	FP031221_12.raw	0/0		7.48907	587.87	533.429	9.371	3.24289e-08	1.28431e-09	0	0
FALSE	High	PMI-Byonic	PMI-Byonic (A2)	A	2	Unambiguous	QGATCHDRVASFY	[F].QGATcHDRVASFY.[C]	C5(Carbamidomethyl)	1	1	Q01705	Q01705	Neurogenic locus notch homolog protein 1 OS=Mus musculus OX=10090 GN=Notch1 PE=1 SV=3	1	3	3	1	0	1	1	1	504.564	1511.68	1511.67	5.19013	0.00261525	0	0	2.61688e+06	HCD (High Energy Collision Dissociation)	MS2	4.59955	59.2895	8.78847	3478	3478	3475	FP031221_12.raw	0/0		4.99135	491.957	491.957	491.957	1.02013e-05	4.72989e-07	0	0
FALSE	High	PMI-Byonic	PMI-Byonic (A2)	A	2	Unambiguous	QGATCHDRVASFY	[F].QGATcHDRVAsFY.[C]	C5(Carbamidomethyl); S11(Fuc(1))	1	1	Q01705	Q01705	Neurogenic locus notch homolog protein 1 OS=Mus musculus OX=10090 GN=Notch1 PE=1 SV=3	1	3	3	1	0	1	1	1	553.25	1657.73	1657.73	3.91256	0.00216199	0	0	2.02596e+06	HCD (High Energy Collision Dissociation)	MS2	4.77006	70.7555	8.69256	3434	3434	3431	FP031221_12.raw	0/0		9.48907	669.145	622.152	4.88599	3.24289e-10	2.89798e-11	0	0
FALSE	High	PMI-Byonic	PMI-Byonic (A2)	A	2	Unambiguous	YCECPHGRTGL	[F].YcEcPHGRTGL.[L]	C2(Carbamidomethyl); C4(Carbamidomethyl)	1	1	Q01705	Q01705	Neurogenic locus notch homolog protein 1 OS=Mus musculus OX=10090 GN=Notch1 PE=1 SV=3	1	3	3	1	0	1	1	1	450.529	1349.57	1349.57	0.540795	0.000243281	0	0	319878	HCD (High Energy Collision Dissociation)	MS2	7.73853	100	3.46804	1249	1249	1248	FP031221_12.raw	0/0		5.9388	450.627	439.151	439.151	1.15134e-06	6.3066e-08	0	0
FALSE	High	PMI-Byonic	PMI-Byonic (A2)	A	2	Unambiguous	YCECPHGRTGLL	[F].YcEcPHGRTGLL.[C]	C2(Carbamidomethyl); C4(Carbamidomethyl)	1	1	Q01705	Q01705	Neurogenic locus notch homolog protein 1 OS=Mus musculus OX=10090 GN=Notch1 PE=1 SV=3	2	3	3	1	0	1	1	1	488.227	1462.67	1462.66	7.28814	0.00355335	0	0	52597240	HCD (High Energy Collision Dissociation)	MS2	1.04056	2.91736	8.49558	3346	3346	3343	FP031221_12.raw	0/0		5.83375	570.122	570.122	570.122	1.46641e-06	7.95875e-08	0	0
FALSE	High	PMI-Byonic	PMI-Byonic (A2)	A	2	Unambiguous	YCECPHGRTGLL	[F].YcEcPHGRTGLL.[C]	C2(Carbamidomethyl); C4(Carbamidomethyl)	1	1	Q01705	Q01705	Neurogenic locus notch homolog protein 1 OS=Mus musculus OX=10090 GN=Notch1 PE=1 SV=3	2	3	3	1	0	1	1	1	488.227	1462.67	1462.66	6.34924	0.00309559	0	0	29798014	HCD (High Energy Collision Dissociation)	MS2	1.46849	5.12913	8.3681	3291	3291	3288	FP031221_12.raw	0/0		6.28736	575.943	575.943	575.943	5.15986e-07	2.97252e-08	0	0
FALSE	High	PMI-Byonic	PMI-Byonic (A2)	A	2	Unambiguous	YCECPHGRTGLL	[F].YcEcPHGRTGLL.[C]	C2(Carbamidomethyl); C4(Carbamidomethyl)	1	1	Q01705	Q01705	Neurogenic locus notch homolog protein 1 OS=Mus musculus OX=10090 GN=Notch1 PE=1 SV=3	2	2	2	1	0	1	1	1	731.839	1462.67	1462.66	10.0723	0.00736617	0	0	317449	HCD (High Energy Collision Dissociation)	MS2	0	100	8.3479	3282	3282	3277	FP031221_12.raw	0/0		11.0705	806.242	806.242	806.242	8.50208e-12	6.30119e-13	0	0
FALSE	High	PMI-Byonic	PMI-Byonic (A2)	A	2	Unambiguous	YCECPHGRTGLL	[F].YcEcPHGRTGLL.[C]	C2(Carbamidomethyl); C4(Carbamidomethyl)	1	1	Q01705	Q01705	Neurogenic locus notch homolog protein 1 OS=Mus musculus OX=10090 GN=Notch1 PE=1 SV=3	2	2	2	1	0	1	1	1	731.835	1462.66	1462.66	4.06334	0.00297164	0	0	2.49753e+06	HCD (High Energy Collision Dissociation)	MS2	8.97806	66.1068	8.59506	3389	3389	3387	FP031221_12.raw	0/0		12.1038	832.527	832.527	832.527	7.87372e-13	6.12281e-14	0	0
FALSE	High	PMI-Byonic	PMI-Byonic (A2)	A	2	Unambiguous	YCECPHGRTGLL	[F].YcEcPHGRTGLL.[C]	C2(Carbamidomethyl); C4(Carbamidomethyl)	1	1	Q01705	Q01705	Neurogenic locus notch homolog protein 1 OS=Mus musculus OX=10090 GN=Notch1 PE=1 SV=3	2	3	3	1	0	1	1	1	488.226	1462.66	1462.66	5.03478	0.00245472	0	0	16133642	HCD (High Energy Collision Dissociation)	MS2	6.06382	23.8127	8.61677	3399	3399	3398	FP031221_12.raw	0/0		7.48907	586.112	586.112	586.112	3.24289e-08	1.1577e-09	0	0
FALSE	High	PMI-Byonic	PMI-Byonic (A2)	A	2	Unambiguous	YCECPHGRTGLL	[F].YcEcPHGRTGLL.[C]	C2(Carbamidomethyl); C4(Carbamidomethyl)	1	1	Q01705	Q01705	Neurogenic locus notch homolog protein 1 OS=Mus musculus OX=10090 GN=Notch1 PE=1 SV=3	2	2	2	1	0	1	1	1	731.836	1462.66	1462.66	5.06484	0.00370406	0	0	1.04827e+06	HCD (High Energy Collision Dissociation)	MS2	20.7659	90.258	8.71557	3444	3444	3442	FP031221_12.raw	0/0		9.90211	769.63	769.63	769.63	1.25283e-10	8.30668e-12	0	0
FALSE	High	PMI-Byonic	PMI-Byonic (A2)	A	2	Unambiguous	YCECPHGRTGLL	[F].YcEcPHGRTGLL.[C]	C2(Carbamidomethyl); C4(Carbamidomethyl)	1	1	Q01705	Q01705	Neurogenic locus notch homolog protein 1 OS=Mus musculus OX=10090 GN=Notch1 PE=1 SV=3	2	3	3	1	0	1	1	1	488.226	1462.66	1462.66	3.9081	0.0019054	0	0	9842908	HCD (High Energy Collision Dissociation)	MS2	7.55642	43.5223	8.73808	3454	3454	3453	FP031221_12.raw	0/0		5.06014	552.483	552.483	552.483	8.70676e-06	4.14383e-07	0	0
FALSE	High	PMI-Byonic	PMI-Byonic (A2)	A	2	Unambiguous	YCECPHGRTGLL	[F].YcEcPHGRTGLL.[C]	C2(Carbamidomethyl); C4(Carbamidomethyl)	1	1	Q01705	Q01705	Neurogenic locus notch homolog protein 1 OS=Mus musculus OX=10090 GN=Notch1 PE=1 SV=3	2	3	3	1	0	1	1	1	488.226	1462.66	1462.66	4.97219	0.0024242	0	0	2824319	HCD (High Energy Collision Dissociation)	MS2	24.1951	52.605	8.86064	3510	3510	3508	FP031221_12.raw	0/0		5.20272	532.358	532.358	532.358	6.27023e-06	2.2813e-07	0	0
FALSE	High	PMI-Byonic	PMI-Byonic (A2)	A	2	Unambiguous	YCECPHGRTGLL	[F].YcEcPHGRTGLL.[C]	C2(Carbamidomethyl); C4(Carbamidomethyl)	1	1	Q01705	Q01705	Neurogenic locus notch homolog protein 1 OS=Mus musculus OX=10090 GN=Notch1 PE=1 SV=3	2	3	3	1	0	1	1	1	488.226	1462.66	1462.66	3.9081	0.0019054	0	0	1.37451e+06	HCD (High Energy Collision Dissociation)	MS2	34.7344	70.3482	8.98376	3565	3565	3563	FP031221_12.raw	0/0		4.70382	465.792	465.792	465.792	1.97781e-05	7.28365e-07	0	0
FALSE	High	PMI-Byonic	PMI-Byonic (A2)	A	2	Unambiguous	YCECPHGRTGLL	[F].YcEcPHGRTGLL.[C]	C2(Carbamidomethyl); C4(Carbamidomethyl)	1	1	Q01705	Q01705	Neurogenic locus notch homolog protein 1 OS=Mus musculus OX=10090 GN=Notch1 PE=1 SV=3	2	3	3	1	0	1	1	1	488.225	1462.66	1462.66	2.40585	0.00117298	0	0	847449	HCD (High Energy Collision Dissociation)	MS2	27.4258	100	9.11739	3623	3623	3618	FP031221_12.raw	0/0		5.13973	507.437	507.437	507.437	7.2488e-06	2.72285e-07	0	0
FALSE	High	PMI-Byonic	PMI-Byonic (A2)	A	2	Unambiguous	YCECPHGRTGLL	[F].YcEcPHGRTGLL.[C]	C2(Carbamidomethyl); C4(Carbamidomethyl)	1	1	Q01705	Q01705	Neurogenic locus notch homolog protein 1 OS=Mus musculus OX=10090 GN=Notch1 PE=1 SV=3	2	3	3	1	0	1	1	1	488.225	1462.66	1462.66	3.21957	0.00156971	0	0	612305	HCD (High Energy Collision Dissociation)	MS2	22.9264	100	9.36961	3735	3735	3728	FP031221_12.raw	0/0		5.13391	489.499	489.499	489.499	7.34659e-06	2.94462e-07	0	0
FALSE	High	PMI-Byonic	PMI-Byonic (A2)	A	2	Unambiguous	YCECPHGRTGLL	[F].YcEcPhGRTGLL.[C]	C2(Carbamidomethyl); C4(Carbamidomethyl); H6(Oxidation)	1	1	Q01705	Q01705	Neurogenic locus notch homolog protein 1 OS=Mus musculus OX=10090 GN=Notch1 PE=1 SV=3	2	3	3	1	0	1	1	1	493.555	1478.65	1478.65	0.26694	0.00013157	0	0	790814	HCD (High Energy Collision Dissociation)	MS2	11.0987	100	8.38867	3300	3300	3299	FP031221_12.raw	0/0		1.36733	134.686	134.686	134.686	0.0429206	0.00456443	0	0
FALSE	High	PMI-Byonic	PMI-Byonic (A2)	A	2	Unambiguous	YCECPHGRTGLL	[F].YcEcPHGRTGLL.[C]	C2(Carbamidomethyl); C4(Carbamidomethyl)	1	1	Q01705	Q01705	Neurogenic locus notch homolog protein 1 OS=Mus musculus OX=10090 GN=Notch1 PE=1 SV=3	2	4	4	1	0	1	1	1	488.304	1950.19	1462.66	333323	121.884	0	0	1.40978e+06	HCD (High Energy Collision Dissociation)	MS2	70.8785	66.4339	9.47137	3781	3781	3772	FP031221_12.raw	0/0		2.53099	337.769	337.769	337.769	0.00294451	6.9655e-05	0	0
FALSE	High	PMI-Byonic	PMI-Byonic (A2)	A	2	Unambiguous	YCECPHGRTGLL	[F].YcEcPHGRTGLL.[C]	C2(Carbamidomethyl); C4(Carbamidomethyl)	1	1	Q01705	Q01705	Neurogenic locus notch homolog protein 1 OS=Mus musculus OX=10090 GN=Notch1 PE=1 SV=3	2	2	2	1	0	1	1	1	731.836	1462.67	1462.66	6.23325	0.00455855	0	0	18275080	HCD (High Energy Collision Dissociation)	MS2	0	25.2189	8.46645	3333	3333	3332	FP031221_12.raw	0/0		13.1038	862.843	862.843	862.843	7.87372e-14	5.08739e-15	0	0
FALSE	High	PMI-Byonic	PMI-Byonic (A2)	A	2	Unambiguous	YCECPHGRTGL	[F].YcEcPHGRTGL.[L]	C2(Carbamidomethyl); C4(Carbamidomethyl)	1	1	Q01705	Q01705	Neurogenic locus notch homolog protein 1 OS=Mus musculus OX=10090 GN=Notch1 PE=1 SV=3	1	3	3	1	0	1	1	1	450.53	1349.57	1349.57	1.55837	0.000701044	0	0	287950	HCD (High Energy Collision Dissociation)	MS2	1.90199	100	3.57735	1295	1295	1294	FP031221_12.raw	0/0		6.0358	438.25	427.539	427.539	9.20871e-07	4.20994e-08	0	0
FALSE	High	PMI-Byonic	PMI-Byonic (A2)	A	2	Unambiguous	YCECPHGRTGL	[F].YcEcPHGRTGL.[L]	C2(Carbamidomethyl); C4(Carbamidomethyl)	1	1	Q01705	Q01705	Neurogenic locus notch homolog protein 1 OS=Mus musculus OX=10090 GN=Notch1 PE=1 SV=3	1	3	3	1	0	1	1	1	450.53	1349.58	1349.57	2.50811	0.00112829	0	0	165065	HCD (High Energy Collision Dissociation)	MS2	4.17781	100	3.69314	1343	1343	1342	FP031221_12.raw	0/0		6.19635	449.179	449.179	449.179	6.36278e-07	3.18387e-08	0	0
FALSE	High	PMI-Byonic	PMI-Byonic (A2)	A	2	Unambiguous	YCECPHGRTGL	[F].YcEcPHGRTGL.[L]	C2(Carbamidomethyl); C4(Carbamidomethyl)	1	1	Q01705	Q01705	Neurogenic locus notch homolog protein 1 OS=Mus musculus OX=10090 GN=Notch1 PE=1 SV=3	1	3	3	1	0	1	1	1	450.53	1349.58	1349.57	1.89756	0.000853632	0	0	81964	HCD (High Energy Collision Dissociation)	MS2	7.14348	100	3.80555	1389	1389	1388	FP031221_12.raw	0/0		1.5637	231.28	231.28	231.28	0.0273089	0.000985414	0	0
FALSE	High	PMI-Byonic	PMI-Byonic (A2)	A	2	Unambiguous	YCECPHGRTGL	[F].YcEcPHGRTGL.[L]	C2(Carbamidomethyl); C4(Carbamidomethyl)	1	1	Q01705	Q01705	Neurogenic locus notch homolog protein 1 OS=Mus musculus OX=10090 GN=Notch1 PE=1 SV=3	1	3	3	1	0	1	1	1	450.53	1349.58	1349.57	2.98297	0.00134191	0	0	45333.7	HCD (High Energy Collision Dissociation)	MS2	11.4297	100	3.91185	1432	1432	1431	FP031221_12.raw	0/0		1.59121	204.003	204.003	204.003	0.0256325	0.000787597	0	0
FALSE	High	PMI-Byonic	PMI-Byonic (A2)	A	2	Unambiguous	CECPHGRTGLL	[Y].cEcPHGRTGLL.[C]	C1(Carbamidomethyl); C3(Carbamidomethyl)	1	1	Q01705	Q01705	Neurogenic locus notch homolog protein 1 OS=Mus musculus OX=10090 GN=Notch1 PE=1 SV=3	1	3	3	1	0	1	1	1	433.871	1299.6	1299.59	4.63674	0.00200863	0	0	3.01312e+06	HCD (High Energy Collision Dissociation)	MS2	0.340722	32.3907	7.21413	2784	2784	2782	FP031221_12.raw	0/0		10.4891	725.509	725.509	725.509	3.24289e-11	3.43645e-12	0	0
FALSE	High	PMI-Byonic	PMI-Byonic (A2)	A	2	Unambiguous	CECPHGRTGLL	[Y].cEcPHGRTGLL.[C]	C1(Carbamidomethyl); C3(Carbamidomethyl)	1	1	Q01705	Q01705	Neurogenic locus notch homolog protein 1 OS=Mus musculus OX=10090 GN=Notch1 PE=1 SV=3	1	3	3	1	0	1	1	1	434.233	1300.68	1299.59	839.295	0.363581	0	0	164708	HCD (High Energy Collision Dissociation)	MS2	54.691	100	7.92565	3097	3097	3090	FP031221_12.raw	0/0		2.63453	372.037	372.037	372.037	0.00231989	6.19269e-05	0	0
FALSE	High	PMI-Byonic	PMI-Byonic (A2)	A	2	Unambiguous	CECPHGRTGLL	[Y].cEcPHGRTGLL.[C]	C1(Carbamidomethyl); C3(Carbamidomethyl)	1	1	Q01705	Q01705	Neurogenic locus notch homolog protein 1 OS=Mus musculus OX=10090 GN=Notch1 PE=1 SV=3	1	3	3	1	0	1	1	1	433.87	1299.6	1299.59	2.31198	0.00100155	0	0	267451	HCD (High Energy Collision Dissociation)	MS2	29.7186	100	7.58902	2949	2949	2947	FP031221_12.raw	0/0		5.13973	514.371	514.371	514.371	7.2488e-06	2.50277e-07	0	0
FALSE	High	PMI-Byonic	PMI-Byonic (A2)	A	2	Unambiguous	CECPHGRTGLLCHLNDACISNPCNEGSNCDTNPVNGKAICTCPSGY	[Y].cEcPHGrTGLLcHLnDAcIsNPcNEGSNcDTNPVNGKAIcTcPsGY.[T]	C1(Carbamidomethyl); C3(Carbamidomethyl); R7(Deamidated); C12(Carbamidomethyl); N15(Deamidated); C18(Carbamidomethyl); S20(Hex(1)Pent(2)); C23(Carbamidomethyl); C29(Carbamidomethyl); C40(Carbamidomethyl); C42(Carbamidomethyl); S44(HexNAc(1)Fuc(1))	1	1	Q01705	Q01705	Neurogenic locus notch homolog protein 1 OS=Mus musculus OX=10090 GN=Notch1 PE=1 SV=3	3	5	5	1	0	1	1	1	1203.89	6015.43	6014.4	171.58	0.20639	0	0	958232	HCD (High Energy Collision Dissociation)	MS2	5.41497	95.3143	13.2405	5571	5571	5565	FP031221_12.raw	0/0		1.91062	282.15	282.15	0	0.0122852	0.000289458	0	0
FALSE	High	PMI-Byonic	PMI-Byonic (A2)	A	2	Unambiguous	CECPHGRTGLL	[Y].cEcPHGRTGLL.[C]	C1(Carbamidomethyl); C3(Carbamidomethyl)	1	1	Q01705	Q01705	Neurogenic locus notch homolog protein 1 OS=Mus musculus OX=10090 GN=Notch1 PE=1 SV=3	1	3	3	1	0	1	1	1	433.871	1299.6	1299.59	3.43914	0.00148983	0	0	526254	HCD (High Energy Collision Dissociation)	MS2	17.3548	100	7.46311	2894	2894	2892	FP031221_12.raw	0/0		6.40437	552.729	552.729	552.729	3.94122e-07	1.94067e-08	0	0
FALSE	High	PMI-Byonic	PMI-Byonic (A2)	A	2	Unambiguous	CECPHGRTGLL	[Y].cEcPHGRTGLL.[C]	C1(Carbamidomethyl); C3(Carbamidomethyl)	1	1	Q01705	Q01705	Neurogenic locus notch homolog protein 1 OS=Mus musculus OX=10090 GN=Notch1 PE=1 SV=3	1	3	3	1	0	1	1	1	433.871	1299.6	1299.59	3.43914	0.00148983	0	0	593336	HCD (High Energy Collision Dissociation)	MS2	55.025	100	7.33619	2838	2838	2837	FP031221_12.raw	0/0		4.84636	445.339	445.339	445.339	1.42443e-05	6.26854e-07	0	0
FALSE	High	PMI-Byonic	PMI-Byonic (A2)	A	2	Unambiguous	CECPHGRTGLL	[Y].cEcPHGRTGLL.[C]	C1(Carbamidomethyl); C3(Carbamidomethyl)	1	1	Q01705	Q01705	Neurogenic locus notch homolog protein 1 OS=Mus musculus OX=10090 GN=Notch1 PE=1 SV=3	1	2	2	1	0	1	1	1	650.304	1299.6	1299.59	5.30459	0.00344691	0	0	2841495	HCD (High Energy Collision Dissociation)	MS2	1.63455	61.1501	7.09314	2731	2731	2727	FP031221_12.raw	0/0		13.1038	884.565	884.565	884.565	7.87372e-14	4.37234e-15	0	0
FALSE	High	PMI-Byonic	PMI-Byonic (A2)	A	2	Unambiguous	CECPHGRTGLL	[Y].cEcPHGRTGLL.[C]	C1(Carbamidomethyl); C3(Carbamidomethyl)	1	1	Q01705	Q01705	Neurogenic locus notch homolog protein 1 OS=Mus musculus OX=10090 GN=Notch1 PE=1 SV=3	1	3	3	1	0	1	1	1	433.872	1299.6	1299.59	5.7639	0.00249691	0	0	25942082	HCD (High Energy Collision Dissociation)	MS2	0.0939448	14.9169	7.08912	2728	2728	2727	FP031221_12.raw	0/0		9.48907	693.825	693.825	693.825	3.24289e-10	2.60414e-11	0	0
FALSE	High	PMI-Byonic	PMI-Byonic (A2)	A	2	Unambiguous	CECPHGRTGLL	[Y].cEcPHGRTGLL.[C]	C1(Carbamidomethyl); C3(Carbamidomethyl)	1	1	Q01705	Q01705	Neurogenic locus notch homolog protein 1 OS=Mus musculus OX=10090 GN=Notch1 PE=1 SV=3	1	3	3	1	0	1	1	1	433.871	1299.6	1299.59	4.77763	0.00206966	0	0	34131480	HCD (High Energy Collision Dissociation)	MS2	0.494975	15.6966	6.96304	2673	2673	2672	FP031221_12.raw	0/0		10.4891	733.57	733.57	733.57	3.24289e-11	3.26591e-12	0	0
FALSE	High	PMI-Byonic	PMI-Byonic (A2)	A	2	Unambiguous	CECPHGRTGLL	[Y].cEcPHGRTGLL.[C]	C1(Carbamidomethyl); C3(Carbamidomethyl)	1	1	Q01705	Q01705	Neurogenic locus notch homolog protein 1 OS=Mus musculus OX=10090 GN=Notch1 PE=1 SV=3	1	2	2	1	0	1	1	1	650.305	1299.6	1299.59	7.65284	0.00497279	0	0	201284	HCD (High Energy Collision Dissociation)	MS2	16.1631	100	6.84811	2624	2624	2617	FP031221_12.raw	0/0		9.44848	765.777	765.777	765.777	3.56054e-10	3.3507e-11	0	0
FALSE	High	PMI-Byonic	PMI-Byonic (A2)	A	2	Unambiguous	CECPHGRTGLL	[Y].cEcPHGRTGLL.[C]	C1(Carbamidomethyl); C3(Carbamidomethyl)	1	1	Q01705	Q01705	Neurogenic locus notch homolog protein 1 OS=Mus musculus OX=10090 GN=Notch1 PE=1 SV=3	1	3	3	1	0	1	1	1	433.87	1299.6	1299.59	2.24153	0.000971028	0	0	2.76683e+06	HCD (High Energy Collision Dissociation)	MS2	2.18175	40.1491	6.83949	2620	2620	2617	FP031221_12.raw	0/0		10.6375	706.821	706.821	706.821	2.30417e-11	2.15448e-12	0	0
FALSE	High	PMI-Byonic	PMI-Byonic (A2)	A	2	Unambiguous	CECPHGRTGLL	[Y].cEcPhGRTGLL.[C]	C1(Carbamidomethyl); C3(Carbamidomethyl); H5(Oxidation)	1	1	Q01705	Q01705	Neurogenic locus notch homolog protein 1 OS=Mus musculus OX=10090 GN=Notch1 PE=1 SV=3	1	3	3	1	0	1	1	1	439.202	1315.59	1315.59	2.83191	0.00124187	0	0	1.04407e+06	HCD (High Energy Collision Dissociation)	MS2	8.07913	100	6.63575	2532	2532	2529	FP031221_12.raw	0/0		1.42039	227.933	227.933	227.933	0.0379852	0.00237298	0	0
FALSE	High	PMI-Byonic	PMI-Byonic (A2)	A	2	Unambiguous	CECPHGRTGLL	[Y].cEcPhGRTGLL.[C]	C1(Carbamidomethyl); C3(Carbamidomethyl); H5(Oxidation)	1	1	Q01705	Q01705	Neurogenic locus notch homolog protein 1 OS=Mus musculus OX=10090 GN=Notch1 PE=1 SV=3	1	3	3	1	0	1	1	1	439.202	1315.59	1315.59	2.20559	0.000967216	0	0	1.20373e+06	HCD (High Energy Collision Dissociation)	MS2	3.60297	100	6.76088	2585	2585	2584	FP031221_12.raw	0/0		1.42874	197.659	197.659	197.659	0.0372613	0.00194419	0	0
FALSE	High	PMI-Byonic	PMI-Byonic (A2)	A	2	Unambiguous	CECPHGRTGLL	[Y].cEcPHGRTGLL.[C]	C1(Carbamidomethyl); C3(Carbamidomethyl)	1	1	Q01705	Q01705	Neurogenic locus notch homolog protein 1 OS=Mus musculus OX=10090 GN=Notch1 PE=1 SV=3	1	2	2	1	0	1	1	1	650.303	1299.6	1299.59	3.98958	0.00259242	0	0	3.78874e+06	HCD (High Energy Collision Dissociation)	MS2	1.10613	45.6905	6.96774	2676	2676	2672	FP031221_12.raw	0/0		14.1038	941.685	941.685	941.685	7.87372e-15	5.73962e-16	0	0
FALSE	High	PMI-Byonic	PMI-Byonic (A2)	A	2	Unambiguous	CHLNDACISNPCNEGSNCDTNPVNGKAICTCPSGYTGPACSQDVDECALGANPCEHAGKCL	[L].cHLNDAcISNPcNEGsNcDTNPVNGKAIcTcPSGYTGPAcSQDVDEcALGANPcEHAGKcL.[N]	C1(Carbamidomethyl); C7(Carbamidomethyl); C12(Carbamidomethyl); S16(Hex(1)); C18(Carbamidomethyl); C29(Carbamidomethyl); C31(Carbamidomethyl); C40(Carbamidomethyl); C47(Carbamidomethyl); C54(Carbamidomethyl); C60(Carbamidomethyl)	1	1	Q01705	Q01705	Neurogenic locus notch homolog protein 1 OS=Mus musculus OX=10090 GN=Notch1 PE=1 SV=3	3	5	5	1	0	1	1	1	1384.77	6919.81	6916.79	437.577	0.605326	0	0	1.80957e+06	HCD (High Energy Collision Dissociation)	MS2	14.6593	100	13.0046	5462	5462	5455	FP031221_12.raw	0/0		23.7504	1489.52	1489.52	0	1.77664e-24	5.11046e-25	0	0
FALSE	High	PMI-Byonic	PMI-Byonic (A2)	A	2	Unambiguous	CHLNDACISNPCNEGSNCDTNPVNGKAICTCPSGY	[L].cHLNDAcISNPcNEGsNcDTNPVNGKAIcTcPSGY.[T]	C1(Carbamidomethyl); C7(Carbamidomethyl); C12(Carbamidomethyl); S16(Hex(1)Pent(2)); C18(Carbamidomethyl); C29(Carbamidomethyl); C31(Carbamidomethyl)	1	1	Q01705	Q01705	Neurogenic locus notch homolog protein 1 OS=Mus musculus OX=10090 GN=Notch1 PE=1 SV=3	1	4	4	1	0	1	1	1	1096.68	4383.71	4382.72	225.519	0.247096	0	0	2.62058e+06	HCD (High Energy Collision Dissociation)	MS2	67.5086	100	11.9581	4979	4979	4971	FP031221_12.raw	0/0		7.32661	659.837	362.338	0	4.71399e-08	2.63699e-09	0	0
FALSE	High	PMI-Byonic	PMI-Byonic (A2)	A	2	Unambiguous	CHLNDACISNPCNEGSNCDTNPVNGKAICTCPSGY	[L].cHLNDAcISNPcNEGSNcDtNPVnGKAIcTcPSGY.[T]	C1(Carbamidomethyl); C7(Carbamidomethyl); C12(Carbamidomethyl); C18(Carbamidomethyl); T20(Hex(1)Pent(2)); N24(Deamidated); C29(Carbamidomethyl); C31(Carbamidomethyl)	1	1	Q01705	Q01705	Neurogenic locus notch homolog protein 1 OS=Mus musculus OX=10090 GN=Notch1 PE=1 SV=3	1	3	3	1	0	1	1	1	1462.58	4385.73	4383.7	462.261	0.675472	0	0	3.45913e+06	HCD (High Energy Collision Dissociation)	MS2	0	100	11.9336	4967	4967	4960	FP031221_12.raw	0/0		20.5412	1204.45	906.231	0	2.87579e-21	4.90926e-22	0	0
FALSE	High	PMI-Byonic	PMI-Byonic (A2)	A	2	Unambiguous	CHLNDACISNPCNEGSNCDTNPVNGKAICTCPSGYTGPACSQDVDECALGANPCEHAGKCL	[L].cHLNDAcISNPcNEGSNcDTNPVNGKAIctcPSGYTGPAcSQDVDEcALGANPcEHAGKcL.[N]	C1(Carbamidomethyl); C7(Carbamidomethyl); C12(Carbamidomethyl); C18(Carbamidomethyl); C29(Carbamidomethyl); T30(Hex(1)Pent(2)); C31(Carbamidomethyl); C40(Carbamidomethyl); C47(Carbamidomethyl); C54(Carbamidomethyl); C60(Carbamidomethyl)	1	1	Q01705	Q01705	Neurogenic locus notch homolog protein 1 OS=Mus musculus OX=10090 GN=Notch1 PE=1 SV=3	3	5	5	1	0	1	1	1	1437.78	7184.89	7180.87	560.109	0.804414	0	0	5.61183e+06	HCD (High Energy Collision Dissociation)	MS2	26.6864	50.1175	12.9729	5448	5448	5444	FP031221_12.raw	0/0		28.8647	1725.59	1725.59	0	1.36546e-29	1.36533e-29	0	0
FALSE	High	PMI-Byonic	PMI-Byonic (A2)	A	2	Unambiguous	CHLNDACISNPCNEGSNCDTNPVNGKAICTCPSGY	[L].cHLNDAcISNPcNEGsNcDTNPVNGKAIcTcPSGY.[T]	C1(Carbamidomethyl); C7(Carbamidomethyl); C12(Carbamidomethyl); S16(Hex(1)Pent(2)); C18(Carbamidomethyl); C29(Carbamidomethyl); C31(Carbamidomethyl)	1	1	Q01705	Q01705	Neurogenic locus notch homolog protein 1 OS=Mus musculus OX=10090 GN=Notch1 PE=1 SV=3	1	4	4	1	0	1	1	1	1097.19	4385.74	4382.72	689.655	0.755641	0	0	7.35743e+06	HCD (High Energy Collision Dissociation)	MS2	4.58946	78.5515	11.8134	4909	4909	4905	FP031221_12.raw	0/0		12.5412	801.251	533.841	0	2.87579e-13	2.55105e-14	0	0
FALSE	High	PMI-Byonic	PMI-Byonic (A2)	A	2	Unambiguous	CHLNDACISNPCNEGSNCDTNPVNGKAICTCPSGY	[L].cHLNDAcISNPcNEGsNcDTNPVNGKAIcTcPSGY.[T]	C1(Carbamidomethyl); C7(Carbamidomethyl); C12(Carbamidomethyl); S16(Hex(1)Pent(2)); C18(Carbamidomethyl); C29(Carbamidomethyl); C31(Carbamidomethyl)	1	1	Q01705	Q01705	Neurogenic locus notch homolog protein 1 OS=Mus musculus OX=10090 GN=Notch1 PE=1 SV=3	1	4	4	1	0	1	1	1	1096.94	4384.72	4382.72	456.25	0.499904	0	0	3.43887e+06	HCD (High Energy Collision Dissociation)	MS2	75.6156	100	11.9358	4968	4968	4960	FP031221_12.raw	0/0		10.4321	731.1	501.428	0	3.69742e-11	4.28879e-12	0	0
FALSE	High	PMI-Byonic	PMI-Byonic (A2)	A	2	Unambiguous	CHLNDACISNPCNEGSNCDTNPVNGKAICTCPSGY	[L].cHLNDAcISNPcNEGsNcDTNPVNGKAIcTcPSGY.[T]	C1(Carbamidomethyl); C7(Carbamidomethyl); C12(Carbamidomethyl); S16(Hex(1)Pent(2)); C18(Carbamidomethyl); C29(Carbamidomethyl); C31(Carbamidomethyl)	1	1	Q01705	Q01705	Neurogenic locus notch homolog protein 1 OS=Mus musculus OX=10090 GN=Notch1 PE=1 SV=3	1	3	3	1	0	1	1	1	1462.58	4385.72	4382.72	685.801	1.00189	0	0	3963533	HCD (High Energy Collision Dissociation)	MS2	0	100	11.793	4899	4899	4894	FP031221_12.raw	0/0		17.6897	1084.06	907.069	0	2.04333e-18	1.55096e-19	0	0
FALSE	High	PMI-Byonic	PMI-Byonic (A2)	A	2	Unambiguous	NDACISNPCNEGSNCDTNPVNGKAICTCPSGY	[L].nDAcISNPcNEGsNcDtNPVNGKAIcTcPSGY.[T]	N1(Deamidated); C4(Carbamidomethyl); C9(Carbamidomethyl); S13(HexNAc(1)Hex(1)Fuc(1)); C15(Carbamidomethyl); T17(HexNAc(1)Hex(1)Fuc(1)); C26(Carbamidomethyl); C28(Carbamidomethyl)	1	1	Q01705	Q01705	Neurogenic locus notch homolog protein 1 OS=Mus musculus OX=10090 GN=Notch1 PE=1 SV=3	0	4	4	1	0	1	1	1	1143.95	4572.8	4569.77	661.845	0.75612	0	0	2.40494e+06	HCD (High Energy Collision Dissociation)	MS2	29.6475	100	13.0518	5484	5484	5477	FP031221_12.raw	0/0		2.18569	247.797	247.797	3.60119	0.00652097	0.000138498	0	0
FALSE	High	PMI-Byonic	PMI-Byonic (A2)	A	2	Unambiguous	NDACISNPCNEGSNCDTNPVNGKAICTCPSGYTGPACSQDVDECALGANPCEHAGKCL	[L].NDAcISnPcNEGSNcDtNPVNGKAIcTcPSGYTGPAcsqDVDEcALGANPcEHAGKcL.[N]	C4(Carbamidomethyl); N7(Deamidated); C9(Carbamidomethyl); C15(Carbamidomethyl); T17(HexNAc(1)Hex(1)Fuc(1)); C26(Carbamidomethyl); C28(Carbamidomethyl); C37(Carbamidomethyl); S38(HexNAc(1)Hex(1)Fuc(1)); Q39(Deamidated); C44(Carbamidomethyl); C51(Carbamidomethyl); C57(Carbamidomethyl)	1	1	Q01705	Q01705	Neurogenic locus notch homolog protein 1 OS=Mus musculus OX=10090 GN=Notch1 PE=1 SV=3	2	5	5	1	0	1	1	1	1475.6	7373.96	7368.91	684.944	1.00946	0	0	3.3715e+06	HCD (High Energy Collision Dissociation)	MS2	18.2233	67.5788	13.3078	5604	5604	5598	FP031221_12.raw	0/0		10.9532	830.16	830.16	0	1.11372e-11	8.20882e-13	0	0
FALSE	High	PMI-Byonic	PMI-Byonic (A2)	A	2	Unambiguous	TGPACSQDVDECALGANPCEHAGKCLNTLGSFECQCL	[Y].TGPAcsQDVDEcALGANPcEHAGKcLNTLGSFEcQcL.[Q]	C5(Carbamidomethyl); S6(HexNAc(1)Hex(1)Fuc(1)); C12(Carbamidomethyl); C19(Carbamidomethyl); C25(Carbamidomethyl); C34(Carbamidomethyl); C36(Carbamidomethyl)	1	1	Q01705	Q01705	Neurogenic locus notch homolog protein 1 OS=Mus musculus OX=10090 GN=Notch1 PE=1 SV=3	4	3	3	1	0	1	1	1	1546.31	4636.91	4637.9	-212.991	-0.329277	0	0	524129	HCD (High Energy Collision Dissociation)	MS2	0	100	14.5411	6197	6197	6192	FP031221_12.raw	0/0		5.30515	548.923	548.923	1.42176	4.95281e-06	1.92301e-07	0	0
FALSE	High	PMI-Byonic	PMI-Byonic (A2)	A	2	Unambiguous	TGPACSQDVDECALGANPCEHAGKCLNTLGSFECQCL	[Y].TGPAcSQDVDEcALGANPcEHAGKcLntLGSFEcQcL.[Q]	C5(Carbamidomethyl); C12(Carbamidomethyl); C19(Carbamidomethyl); C25(Carbamidomethyl); N27(Oxidation); T28(HexNAc(1)Hex(1)Fuc(1)); C34(Carbamidomethyl); C36(Carbamidomethyl)	1	1	Q01705	Q01705	Neurogenic locus notch homolog protein 1 OS=Mus musculus OX=10090 GN=Notch1 PE=1 SV=3	4	4	4	1	0	1	1	1	1163.98	4652.91	4653.9	-211.523	-0.246102	0	0	637475	HCD (High Energy Collision Dissociation)	MS2	1.6883	100	14.4887	6173	6173	6170	FP031221_12.raw	0/0		4.04189	388.38	388.38	6.63003	9.08061e-05	3.05512e-06	0	0
FALSE	High	PMI-Byonic	PMI-Byonic (A2)	A	2	Unambiguous	TGPACSQDVDECALGANPCEHAGKCLNTLGSFECQCL	[Y].TGPAcSQDVDEcALGANPcEHAGKcLntLGSFEcQcL.[Q]	C5(Carbamidomethyl); C12(Carbamidomethyl); C19(Carbamidomethyl); C25(Carbamidomethyl); N27(Oxidation); T28(HexNAc(1)Hex(1)Fuc(1)); C34(Carbamidomethyl); C36(Carbamidomethyl)	1	1	Q01705	Q01705	Neurogenic locus notch homolog protein 1 OS=Mus musculus OX=10090 GN=Notch1 PE=1 SV=3	4	4	4	1	0	1	1	1	1164	4652.99	4653.9	-195.68	-0.227669	0	0	268069	HCD (High Energy Collision Dissociation)	MS2	92.9976	100	14.7431	6285	6285	6280	FP031221_12.raw	0/0		2.39303	313.397	313.397	7.2	0.0040455	9.92161e-05	0	0
FALSE	High	PMI-Byonic	PMI-Byonic (A2)	A	2	Unambiguous	TGPACSQDVDECALGANPCEHAGKCLNTLGSFECQCL	[Y].TGPAcsQDVDEcALGANPcEHAGKcLnTLGSFEcQcL.[Q]	C5(Carbamidomethyl); S6(HexNAc(1)Hex(1)Fuc(1)); C12(Carbamidomethyl); C19(Carbamidomethyl); C25(Carbamidomethyl); N27(Oxidation); C34(Carbamidomethyl); C36(Carbamidomethyl)	1	1	Q01705	Q01705	Neurogenic locus notch homolog protein 1 OS=Mus musculus OX=10090 GN=Notch1 PE=1 SV=3	4	4	4	1	0	1	1	1	1163.99	4652.93	4653.9	-206.907	-0.240731	0	0	1.80792e+06	HCD (High Energy Collision Dissociation)	MS2	1.14456	50.2095	14.6088	6226	6226	6225	FP031221_12.raw	0/0		3.77437	458.194	458.194	0.730264	0.000168122	4.97236e-06	0	0
FALSE	High	PMI-Byonic	PMI-Byonic (A2)	A	2	Unambiguous	TGPACSQDVDECALGANPCEHAGKCLNTLGSFECQCL	[Y].TGPAcSQDVDEcALGANPcEHAGKcLnTLGsFEcQcL.[Q]	C5(Carbamidomethyl); C12(Carbamidomethyl); C19(Carbamidomethyl); C25(Carbamidomethyl); N27(Oxidation); S31(Hex(1)); C34(Carbamidomethyl); C36(Carbamidomethyl)	1	1	Q01705	Q01705	Neurogenic locus notch homolog protein 1 OS=Mus musculus OX=10090 GN=Notch1 PE=1 SV=3	4	4	4	1	0	1	1	1	1076.95	4304.78	4304.76	5.68128	0.00611414	0	0	595365	HCD (High Energy Collision Dissociation)	MS2	0	100	14.1536	6026	6026	6016	FP031221_12.raw	0/0		11.5915	784.608	784.608	4.94295	2.56146e-12	1.6159e-13	0	0
FALSE	High	PMI-Byonic	PMI-Byonic (A2)	A	2	Unambiguous	TGPACSQDVDECALGANPCEHAGKCLNTLGSFECQCL	[Y].TGPAcsQDVDEcALGANPcEHAGKcLnTLGsFEcQcL.[Q]	C5(Carbamidomethyl); S6(Hex(1)); C12(Carbamidomethyl); C19(Carbamidomethyl); C25(Carbamidomethyl); N27(Oxidation); S31(HexNAc(1)Fuc(1)); C34(Carbamidomethyl); C36(Carbamidomethyl)	1	1	Q01705	Q01705	Neurogenic locus notch homolog protein 1 OS=Mus musculus OX=10090 GN=Notch1 PE=1 SV=3	4	3	3	1	0	1	1	1	1551.64	4652.92	4653.9	-210.038	-0.325832	0	0	673163	HCD (High Energy Collision Dissociation)	MS2	0	100	14.5184	6187	6187	6181	FP031221_12.raw	0/0		10.5915	745.363	745.363	2.04958	2.56146e-11	2.29753e-12	0	0
FALSE	High	PMI-Byonic	PMI-Byonic (A2)	A	2	Unambiguous	TGPACSQDVDECALGANPCEHAGKCL	[Y].TGPAcSQDVDEcALGANPcEHAGKcL.[N]	C5(Carbamidomethyl); C12(Carbamidomethyl); C19(Carbamidomethyl); C25(Carbamidomethyl)	1	1	Q01705	Q01705	Neurogenic locus notch homolog protein 1 OS=Mus musculus OX=10090 GN=Notch1 PE=1 SV=3	1	3	3	1	0	1	1	1	940.064	2818.18	2817.17	357.616	0.335822	0	0	2.21945e+06	HCD (High Energy Collision Dissociation)	MS2	0	100	11.0552	4529	4529	4520	FP031221_12.raw	0/0		21.3886	1283.89	1283.89	1283.89	4.08658e-22	6.73953e-23	0	0
FALSE	High	PMI-Byonic	PMI-Byonic (A2)	A	2	Unambiguous	TGPACSQDVDECALGANPCEHAGKCLNTLGSFECQCL	[Y].TGPAcSQDVDEcALGANPcEHAGKcLNtLGSFEcQcL.[Q]	C5(Carbamidomethyl); C12(Carbamidomethyl); C19(Carbamidomethyl); C25(Carbamidomethyl); T28(HexNAc(1)Hex(1)Fuc(1)); C34(Carbamidomethyl); C36(Carbamidomethyl)	1	1	Q01705	Q01705	Neurogenic locus notch homolog protein 1 OS=Mus musculus OX=10090 GN=Notch1 PE=1 SV=3	4	4	4	1	0	1	1	1	1159.99	4636.94	4637.9	-206.927	-0.239927	0	0	1347323	HCD (High Energy Collision Dissociation)	MS2	0	59.4403	14.514	6185	6185	6181	FP031221_12.raw	0/0		3.79779	386.648	386.648	7.2	0.000159298	4.51018e-06	0	0
FALSE	High	PMI-Byonic	PMI-Byonic (A2)	A	2	Unambiguous	NTLGSFECQCLQGY	[L].NTLGsFEcQcLQGY.[T]	S5(Hex(1)); C8(Carbamidomethyl); C10(Carbamidomethyl)	1	1	Q01705	Q01705	Neurogenic locus notch homolog protein 1 OS=Mus musculus OX=10090 GN=Notch1 PE=1 SV=3	3	2	2	1	0	1	1	1	919.89	1838.77	1838.76	8.75572	0.00804982	0	0	2.18318e+06	HCD (High Energy Collision Dissociation)	MS2	16.2571	100	14.8394	6327	6327	6324	FP031221_12.raw	0/0		6.88763	595.603	595.603	33.8312	1.2953e-07	6.23473e-09	0	0
FALSE	High	PMI-Byonic	PMI-Byonic (A2)	A	2	Unambiguous	NTLGSFECQCLQGY	[L].nTLGsFEcQcLQGY.[T]	N1(Oxidation); S5(Hex(1)); C8(Carbamidomethyl); C10(Carbamidomethyl)	1	1	Q01705	Q01705	Neurogenic locus notch homolog protein 1 OS=Mus musculus OX=10090 GN=Notch1 PE=1 SV=3	3	2	2	1	0	1	1	1	927.887	1854.77	1854.75	8.39434	0.00778471	0	0	802930	HCD (High Energy Collision Dissociation)	MS2	6.0941	100	14.8992	6353	6353	6346	FP031221_12.raw	0/0		6.18775	519.966	519.966	40.0961	6.49014e-07	3.61058e-08	0	0
FALSE	High	PMI-Byonic	PMI-Byonic (A2)	A	2	Unambiguous	QGYTGPRCEIDVNECISNPCQNDATCLDQIGEF	[L].QGYtGPRcEIDVNEcIsNPcQNDATcLDQIGEF.[Q]	T4(Hex(1)Pent(2)); C8(Carbamidomethyl); C15(Carbamidomethyl); S17(HexNAc(1)Hex(1)Fuc(1)NeuAc(1)); C20(Carbamidomethyl); C26(Carbamidomethyl)	1	1	Q01705	Q01705	Neurogenic locus notch homolog protein 1 OS=Mus musculus OX=10090 GN=Notch1 PE=1 SV=3	2	4	4	1	0	1	1	1	1273.77	5092.04	5089.05	588.758	0.749054	0	0	2.3956e+06	HCD (High Energy Collision Dissociation)	MS2	0	100	16.5234	7060	7060	7050	FP031221_12.raw	0/0		10.709	764.989	764.989	4.7103	1.95429e-11	1.6695e-12	0	0
FALSE	High	PMI-Byonic	PMI-Byonic (A2)	A	2	Unambiguous	TGPRCEIDVNECISNPCQNDATCLDQIGEF	[Y].TGPRcEIDVNEcIsNPcQNDATcLDQIGEF.[Q]	C5(Carbamidomethyl); C12(Carbamidomethyl); S14(Hex(1)Pent(2)); C17(Carbamidomethyl); C23(Carbamidomethyl)	1	1	Q01705	Q01705	Neurogenic locus notch homolog protein 1 OS=Mus musculus OX=10090 GN=Notch1 PE=1 SV=3	1	3	3	1	0	1	1	1	1313.55	3938.64	3938.62	4.65167	0.00610705	0	0	813426	HCD (High Energy Collision Dissociation)	MS2	0	100	15.6878	6688	6688	6687	FP031221_12.raw	0/0		13.5412	871.774	871.774	3.6	2.87579e-14	2.77125e-15	0	0
FALSE	High	PMI-Byonic	PMI-Byonic (A2)	A	2	Unambiguous	TGPRCEIDVNECISNPCQNDATCLDQIGEFQCICMPGY	[Y].tGPRcEIDVNEcISNPcQNDAtcLdQIGEFQcIcmPGY.[E]	T1(Hex(1)); C5(Carbamidomethyl); C12(Carbamidomethyl); C17(Carbamidomethyl); T22(Hex(1)Pent(2)); C23(Carbamidomethyl); D25(Oxidation); C32(Carbamidomethyl); C34(Carbamidomethyl); M35(Oxidation)	1	1	Q01705	Q01705	Neurogenic locus notch homolog protein 1 OS=Mus musculus OX=10090 GN=Notch1 PE=1 SV=3	2	3	3	1	0	1	1	1	1715.37	5144.08	5142.04	396.654	0.679871	0	0	1.28482e+06	HCD (High Energy Collision Dissociation)	MS2	0	100	16.9449	7246	7246	7237	FP031221_12.raw	0/0		1.81755	71.5084	71.5084	7.31158	0.0152212	0.000435775	0	0
FALSE	High	PMI-Byonic	PMI-Byonic (A2)	A	2	Unambiguous	TGPRCEIDVNECISNPCQNDATCLDQIGEF	[Y].TGPRcEIDVNEcIsNPcQNDAtcLDQIGEF.[Q]	C5(Carbamidomethyl); C12(Carbamidomethyl); S14(Hex(1)Pent(2)); C17(Carbamidomethyl); T22(HexNAc(1)Hex(1)Fuc(1)NeuAc(1)); C23(Carbamidomethyl)	1	1	Q01705	Q01705	Neurogenic locus notch homolog protein 1 OS=Mus musculus OX=10090 GN=Notch1 PE=1 SV=3	1	4	4	1	0	1	1	1	1186.98	4744.91	4740.9	845.355	1.00194	0	0	1.0275e+06	HCD (High Energy Collision Dissociation)	MS2	70.5067	100	16.5318	7063	7063	7061	FP031221_12.raw	0/0		9.68966	654.42	654.42	3.5	2.04333e-10	1.16139e-11	0	0
FALSE	High	PMI-Byonic	PMI-Byonic (A2)	A	2	Unambiguous	TGPRCEIDVNECISNPCQNDATCLDQIGEF	[Y].TGPRcEIDVNEcIsNPcQNDAtcLDQIGEF.[Q]	C5(Carbamidomethyl); C12(Carbamidomethyl); S14(Hex(1)Pent(2)); C17(Carbamidomethyl); T22(HexNAc(1)Hex(1)Fuc(1)NeuAc(1)); C23(Carbamidomethyl)	1	1	Q01705	Q01705	Neurogenic locus notch homolog protein 1 OS=Mus musculus OX=10090 GN=Notch1 PE=1 SV=3	1	3	3	1	0	1	1	1	1580.97	4740.91	4740.9	1.0581	0.00167212	0	0	1.62852e+06	HCD (High Energy Collision Dissociation)	MS2	0	100	16.4157	7010	7010	7006	FP031221_12.raw	0/0		7.68966	593.324	593.324	3.6	2.04333e-08	7.92432e-10	0	0
FALSE	High	PMI-Byonic	PMI-Byonic (A2)	A	2	Unambiguous	TGPRCEIDVNECISNPCQNDATCLDQIGEF	[Y].TGPRcEIDVNEcIsNPcQNDAtcLDQIGEF.[Q]	C5(Carbamidomethyl); C12(Carbamidomethyl); S14(HexNAc(1)Hex(1)Fuc(1)); C17(Carbamidomethyl); T22(Hex(1)Pent(2)); C23(Carbamidomethyl)	1	1	Q01705	Q01705	Neurogenic locus notch homolog protein 1 OS=Mus musculus OX=10090 GN=Notch1 PE=1 SV=3	1	3	3	1	0	1	1	1	1483.95	4449.83	4449.81	4.87608	0.00723254	0	0	372527	HCD (High Energy Collision Dissociation)	MS2	0	100	15.1519	6460	6460	6456	FP031221_12.raw	0/0		8.54124	607.021	607.021	5.4636	2.87579e-09	1.5055e-10	0	0
FALSE	High	PMI-Byonic	PMI-Byonic (A2)	A	2	Unambiguous	TGPRCEIDVNECISNPCQNDATCLDQIGEF	[Y].TGPRcEIDVNEcIsNPcQNDAtcLDQIGEF.[Q]	C5(Carbamidomethyl); C12(Carbamidomethyl); S14(Hex(1)Pent(2)); C17(Carbamidomethyl); T22(HexNAc(1)Fuc(1)); C23(Carbamidomethyl)	1	1	Q01705	Q01705	Neurogenic locus notch homolog protein 1 OS=Mus musculus OX=10090 GN=Notch1 PE=1 SV=3	1	3	3	1	0	1	1	1	1429.93	4287.76	4287.76	1.494	0.0021353	0	0	251907	HCD (High Energy Collision Dissociation)	MS2	9.29502	100	15.2122	6486	6486	6478	FP031221_12.raw	0/0		8.54124	614.522	614.522	4.49349	2.87579e-09	1.62609e-10	0	0
FALSE	High	PMI-Byonic	PMI-Byonic (A2)	A	2	Unambiguous	TGPRCEIDVNECISNPCQNDATCLDQIGEFQCICMPGY	[Y].TGPRcEIDVNEcIsNPcQNDAtcLdQIGEFQcIcmPGY.[E]	C5(Carbamidomethyl); C12(Carbamidomethyl); S14(Hex(1)); C17(Carbamidomethyl); T22(Hex(1)Pent(2)); C23(Carbamidomethyl); D25(Oxidation); C32(Carbamidomethyl); C34(Carbamidomethyl); M35(Oxidation)	1	1	Q01705	Q01705	Neurogenic locus notch homolog protein 1 OS=Mus musculus OX=10090 GN=Notch1 PE=1 SV=3	2	4	4	1	0	1	1	1	1286.28	5142.09	5142.04	9.01843	0.0115933	0	0	1.00421e+06	HCD (High Energy Collision Dissociation)	MS2	0	100	17.0084	7273	7273	7270	FP031221_12.raw	0/0		3.62256	276.92	276.92	0.550366	0.000238473	6.73392e-06	0	0
FALSE	High	PMI-Byonic	PMI-Byonic (A2)	A	2	Unambiguous	TGPRCEIDVNECISNPCQNDATCLDQIGEF	[Y].TGPRcEIDVNEcIsNPcQNDAtcLDQIGEF.[Q]	C5(Carbamidomethyl); C12(Carbamidomethyl); S14(HexNAc(1)Fuc(1)); C17(Carbamidomethyl); T22(Hex(1)Pent(2)); C23(Carbamidomethyl)	1	1	Q01705	Q01705	Neurogenic locus notch homolog protein 1 OS=Mus musculus OX=10090 GN=Notch1 PE=1 SV=3	1	4	4	1	0	1	1	1	1072.71	4287.8	4287.76	10.6438	0.0114095	0	0	391234	HCD (High Energy Collision Dissociation)	MS2	7.3804	100	15.2682	6510	6510	6500	FP031221_12.raw	0/0		6.45654	524.858	524.858	1.2	3.49507e-07	1.55073e-08	0	0
FALSE	High	PMI-Byonic	PMI-Byonic (A2)	A	2	Unambiguous	TGPRCEIDVNECISNPCQNDATCLDQIGEF	[Y].TGPRcEIDVNEcIsNPcQNDAtcLDQIGEF.[Q]	C5(Carbamidomethyl); C12(Carbamidomethyl); S14(Hex(1)Pent(2)); C17(Carbamidomethyl); T22(HexNAc(1)Hex(1)Fuc(1)NeuAc(1)); C23(Carbamidomethyl)	1	1	Q01705	Q01705	Neurogenic locus notch homolog protein 1 OS=Mus musculus OX=10090 GN=Notch1 PE=1 SV=3	1	4	4	1	0	1	1	1	1185.98	4740.92	4740.9	2.45855	0.00291393	0	0	2.30338e+06	HCD (High Energy Collision Dissociation)	MS2	0	45.8811	16.4091	7007	7007	7006	FP031221_12.raw	0/0		13.6897	895.228	895.228	3.6	2.04333e-14	1.47556e-15	0	0
FALSE	High	PMI-Byonic	PMI-Byonic (A2)	A	2	Unambiguous	TGPRCEIDVNECISNPCQNDATCLDQIGEF	[Y].TGPRcEIDVNEcIsNPcQNDAtcLDQIGEF.[Q]	C5(Carbamidomethyl); C12(Carbamidomethyl); S14(Hex(1)Pent(2)); C17(Carbamidomethyl); T22(Fuc(1)); C23(Carbamidomethyl)	1	1	Q01705	Q01705	Neurogenic locus notch homolog protein 1 OS=Mus musculus OX=10090 GN=Notch1 PE=1 SV=3	1	3	3	1	0	1	1	1	1362.24	4084.71	4084.68	7.40242	0.0100788	0	0	1147171	HCD (High Energy Collision Dissociation)	MS2	0	100	15.5372	6624	6624	6621	FP031221_12.raw	0/0		14.5412	938.685	938.685	1.90585	2.87579e-15	2.40433e-16	0	0
FALSE	High	PMI-Byonic	PMI-Byonic (A2)	A	2	Unambiguous	TGPRCEIDVNECISNPCQNDATCLDQIGEF	[Y].TGPRcEIDVNEcIsNPcQNDAtcLDQIGEF.[Q]	C5(Carbamidomethyl); C12(Carbamidomethyl); S14(Hex(1)Pent(2)); C17(Carbamidomethyl); T22(Fuc(1)); C23(Carbamidomethyl)	1	1	Q01705	Q01705	Neurogenic locus notch homolog protein 1 OS=Mus musculus OX=10090 GN=Notch1 PE=1 SV=3	1	3	3	1	0	1	1	1	1362.24	4084.71	4084.68	8.11966	0.0110554	0	0	490204	HCD (High Energy Collision Dissociation)	MS2	33.6993	100	15.6639	6678	6678	6676	FP031221_12.raw	0/0		11.5412	779.1	779.1	4.06367	2.87579e-12	1.81401e-13	0	0
FALSE	High	PMI-Byonic	PMI-Byonic (A2)	A	2	Unambiguous	TGPRCEIDVNECISNPCQNDATCLDQIGEF	[Y].TGPRcEIDVNEcIsNPcQNDATcLDQIGEF.[Q]	C5(Carbamidomethyl); C12(Carbamidomethyl); S14(Hex(1)Pent(2)); C17(Carbamidomethyl); C23(Carbamidomethyl)	1	1	Q01705	Q01705	Neurogenic locus notch homolog protein 1 OS=Mus musculus OX=10090 GN=Notch1 PE=1 SV=3	1	4	4	1	0	1	1	1	985.418	3938.65	3938.62	7.70108	0.00758291	0	0	289106	HCD (High Energy Collision Dissociation)	MS2	18.0514	100	15.5951	6649	6649	6643	FP031221_12.raw	0/0		7.08762	599.506	599.506	3.6	8.173e-08	3.63967e-09	0	0
FALSE	High	PMI-Byonic	PMI-Byonic (A2)	A	2	Unambiguous	TGPRCEIDVNECISNPCQNDATCLDQIGEF	[Y].TGPRcEIDVNEcIsNPcQNDAtcLDQIGEF.[Q]	C5(Carbamidomethyl); C12(Carbamidomethyl); S14(Hex(1)Pent(2)); C17(Carbamidomethyl); T22(HexNAc(1)Hex(1)Fuc(1)NeuAc(1)); C23(Carbamidomethyl)	1	1	Q01705	Q01705	Neurogenic locus notch homolog protein 1 OS=Mus musculus OX=10090 GN=Notch1 PE=1 SV=3	1	3	3	1	0	1	1	1	1580.97	4740.91	4740.9	1.13534	0.00179419	0	0	1.4355e+06	HCD (High Energy Collision Dissociation)	MS2	0	94.1668	16.2932	6954	6954	6951	FP031221_12.raw	0/0		8.68966	634.296	634.296	5.95332	2.04333e-09	9.14519e-11	0	0
FALSE	High	PMI-Byonic	PMI-Byonic (A2)	A	2	Unambiguous	TGPRCEIDVNECISNPCQNDATCLDQIGEF	[Y].TGPRcEIDVNEcIsNPcQNDATcLDQIGEF.[Q]	C5(Carbamidomethyl); C12(Carbamidomethyl); S14(Hex(1)Pent(2)); C17(Carbamidomethyl); C23(Carbamidomethyl)	1	1	Q01705	Q01705	Neurogenic locus notch homolog protein 1 OS=Mus musculus OX=10090 GN=Notch1 PE=1 SV=3	1	3	3	1	0	1	1	1	1313.55	3938.63	3938.62	3.25698	0.004276	0	0	542770	HCD (High Energy Collision Dissociation)	MS2	0	100	15.5631	6635	6635	6632	FP031221_12.raw	0/0		13.5412	868.213	868.213	3.6	2.87579e-14	2.50876e-15	0	0
FALSE	High	PMI-Byonic	PMI-Byonic (A2)	A	2	Unambiguous	TGPRCEIDVNECISNPCQNDATCLDQIGEF	[Y].TGPRcEIDVNEcIsNPcQNDAtcLDQIGEF.[Q]	C5(Carbamidomethyl); C12(Carbamidomethyl); S14(Hex(1)Pent(2)); C17(Carbamidomethyl); T22(HexNAc(1)Fuc(1)); C23(Carbamidomethyl)	1	1	Q01705	Q01705	Neurogenic locus notch homolog protein 1 OS=Mus musculus OX=10090 GN=Notch1 PE=1 SV=3	1	3	3	1	0	1	1	1	1429.94	4287.82	4287.76	13.9636	0.0199576	0	0	213715	HCD (High Energy Collision Dissociation)	MS2	100	100	15.3354	6538	6538	6533	FP031221_12.raw	0/0		10.5412	706.586	706.586	6.69197	2.87579e-11	2.92619e-12	0	0
FALSE	High	PMI-Byonic	PMI-Byonic (A2)	A	2	Unambiguous	TGPRCEIDVNECISNPCQNDATCLDQIGEFQCICMPGY	[Y].tGPRcEIDVNEcISNPcQNDAtcLdQIGEFQcIcmPGY.[E]	T1(Hex(1)); C5(Carbamidomethyl); C12(Carbamidomethyl); C17(Carbamidomethyl); T22(Hex(1)Pent(2)); C23(Carbamidomethyl); D25(Oxidation); C32(Carbamidomethyl); C34(Carbamidomethyl); M35(Oxidation)	1	1	Q01705	Q01705	Neurogenic locus notch homolog protein 1 OS=Mus musculus OX=10090 GN=Notch1 PE=1 SV=3	2	4	4	1	0	1	1	1	1286.28	5142.11	5142.04	12.9117	0.0165982	0	0	444070	HCD (High Energy Collision Dissociation)	MS2	0	100	16.8853	7220	7220	7215	FP031221_12.raw	0/0		2.38207	253.835	253.835	1.32928	0.00414887	0.000109958	0	0
FALSE	High	PMI-Byonic	PMI-Byonic (A2)	A	2	Unambiguous	TGPRCEIDVNECISNPCQNDATCLDQIGEFQCICMPGYEGVY	[Y].TGPRcEIDVNEcIsNPcQNDAtcLDQIGEFQcIcMPGYEGVY.[C]	C5(Carbamidomethyl); C12(Carbamidomethyl); S14(Hex(1)Pent(2)); C17(Carbamidomethyl); T22(HexNAc(1)Hex(1)Fuc(1)NeuAc(1)); C23(Carbamidomethyl); C32(Carbamidomethyl); C34(Carbamidomethyl)	1	1	Q01705	Q01705	Neurogenic locus notch homolog protein 1 OS=Mus musculus OX=10090 GN=Notch1 PE=1 SV=3	3	4	4	1	0	1	1	1	1551.38	6202.5	6198.48	648.358	1.00471	0	0	370695	HCD (High Energy Collision Dissociation)	MS2	0	100	18.9129	8094	8094	8084	FP031221_12.raw	0/0		5.76582	376.636	376.636	0	1.71468e-06	9.50391e-08	0	0
FALSE	High	PMI-Byonic	PMI-Byonic (A2)	A	2	Unambiguous	TGPRCEIDVNECISNPCQNDATCLDQIGEF	[Y].TGPRcEIDVNEcIsNPcQNDAtcLDQIGEF.[Q]	C5(Carbamidomethyl); C12(Carbamidomethyl); S14(Hex(1)Pent(2)); C17(Carbamidomethyl); T22(HexNAc(1)Hex(1)Fuc(1)NeuAc(1)); C23(Carbamidomethyl)	1	1	Q01705	Q01705	Neurogenic locus notch homolog protein 1 OS=Mus musculus OX=10090 GN=Notch1 PE=1 SV=3	1	4	4	1	0	1	1	1	1185.99	4740.92	4740.9	3.07651	0.00364636	0	0	2.41289e+06	HCD (High Energy Collision Dissociation)	MS2	0	35.5537	16.2964	6956	6956	6951	FP031221_12.raw	0/0		10.6897	701.006	701.006	2.78953	2.04333e-11	1.90176e-12	0	0
FALSE	High	PMI-Byonic	PMI-Byonic (A2)	A	2	Unambiguous	TGPRCEIDVNECISNPCQNDATCLDQIGEF	[Y].TGPRcEIDVNEcIsNPcQnDAtcLDQIGEF.[Q]	C5(Carbamidomethyl); C12(Carbamidomethyl); S14(Hex(1)Pent(2)); C17(Carbamidomethyl); N19(Oxidation); T22(HexNAc(1)Hex(1)Fuc(1)NeuAc(1)); C23(Carbamidomethyl)	1	1	Q01705	Q01705	Neurogenic locus notch homolog protein 1 OS=Mus musculus OX=10090 GN=Notch1 PE=1 SV=3	1	4	4	1	0	1	1	1	1190.99	4760.93	4756.9	847.688	1.00809	0	0	1.54717e+06	HCD (High Energy Collision Dissociation)	MS2	0	100	16.3283	6970	6970	6962	FP031221_12.raw	0/0		6.45654	526.817	526.817	3.6	3.49507e-07	1.67131e-08	0	0
FALSE	High	PMI-Byonic	PMI-Byonic (A2)	A	2	Unambiguous	QCICMPGYEGVYCEINTDECASSPCLHNGHCMDKINEFQCQCPKGF	[F].QcIcMPGYEGVYcEINTDEcASsPcLHNGHcMDKINEFQcQcPKGF.[N]	C2(Carbamidomethyl); C4(Carbamidomethyl); C13(Carbamidomethyl); C20(Carbamidomethyl); S23(Hex(1)Pent(2)); C25(Carbamidomethyl); C31(Carbamidomethyl); C40(Carbamidomethyl); C42(Carbamidomethyl)	1	1	Q01705	Q01705	Neurogenic locus notch homolog protein 1 OS=Mus musculus OX=10090 GN=Notch1 PE=1 SV=3	4	5	5	1	0	1	1	1	1207.09	6031.42	6027.38	669.749	0.807366	0	0	2.29829e+06	HCD (High Energy Collision Dissociation)	MS2	41.4685	92.3701	14.1514	6025	6025	6016	FP031221_12.raw	0/0		23.5862	1426.78	1426.78	0	2.59319e-24	1.18951e-24	0	0
FALSE	High	PMI-Byonic	PMI-Byonic (A2)	A	2	Unambiguous	QCICMPGYEGVYCEINTDECASSPCLHNGHCMDKINEF	[F].QcIcMPGYEGVYcEINTDEcASsPcLHNGHcMDKINEF.[Q]	C2(Carbamidomethyl); C4(Carbamidomethyl); C13(Carbamidomethyl); C20(Carbamidomethyl); S23(Hex(1)Pent(2)); C25(Carbamidomethyl); C31(Carbamidomethyl)	1	1	Q01705	Q01705	Neurogenic locus notch homolog protein 1 OS=Mus musculus OX=10090 GN=Notch1 PE=1 SV=3	3	3	3	1	0	1	1	1	1674.67	5021.98	5021.96	4.38161	0.00733476	0	0	313720	HCD (High Energy Collision Dissociation)	MS2	0	100	14.4909	6174	6174	6170	FP031221_12.raw	0/0		19.4216	1197.15	1197.15	0	3.78767e-20	4.8948e-21	0	0
FALSE	High	PMI-Byonic	PMI-Byonic (A2)	A	2	Unambiguous	QCICMPGYEGVYCEINTDECASSPCLHNGHCMDKINEF	[F].QcIcMPGYEGVYcEINtDEcASSPcLHNGHcMDKINEF.[Q]	C2(Carbamidomethyl); C4(Carbamidomethyl); C13(Carbamidomethyl); T17(Hex(1)Pent(2)); C20(Carbamidomethyl); C25(Carbamidomethyl); C31(Carbamidomethyl)	1	1	Q01705	Q01705	Neurogenic locus notch homolog protein 1 OS=Mus musculus OX=10090 GN=Notch1 PE=1 SV=3	3	4	4	1	0	1	1	1	1256.26	5022	5021.96	7.1135	0.00893094	0	0	4.0607e+06	HCD (High Energy Collision Dissociation)	MS2	0	16.6534	14.5583	6204	6204	6203	FP031221_12.raw	0/0		23.6585	1379.83	1379.83	0	2.19555e-24	8.47943e-25	0	0
FALSE	High	PMI-Byonic	PMI-Byonic (A2)	A	2	Unambiguous	QCICMPGYEGVYCEINTDECASSPCLHNGHCMDKINEF	[F].QcIcMPGYEGVYcEINTDEcAsSPcLHNGHcMDKINEF.[Q]	C2(Carbamidomethyl); C4(Carbamidomethyl); C13(Carbamidomethyl); C20(Carbamidomethyl); S22(Hex(1)Pent(2)); C25(Carbamidomethyl); C31(Carbamidomethyl)	1	1	Q01705	Q01705	Neurogenic locus notch homolog protein 1 OS=Mus musculus OX=10090 GN=Notch1 PE=1 SV=3	3	4	4	1	0	1	1	1	1256.26	5022	5021.96	7.50242	0.00941922	0	0	3676640	HCD (High Energy Collision Dissociation)	MS2	0	19.231	14.4371	6151	6151	6148	FP031221_12.raw	0/0		22.6585	1349.1	1349.1	0	2.19554e-23	5.40219e-24	0	0
FALSE	High	PMI-Byonic	PMI-Byonic (A2)	A	2	Unambiguous	QCICMPGYEGVYCEINTDECASSPCLHNGHCMDKINEF	[F].QcIcMPGYEGVYcEINtDEcASSPcLHNGHcMDKINEF.[Q]	C2(Carbamidomethyl); C4(Carbamidomethyl); C13(Carbamidomethyl); T17(Hex(1)Pent(2)); C20(Carbamidomethyl); C25(Carbamidomethyl); C31(Carbamidomethyl)	1	1	Q01705	Q01705	Neurogenic locus notch homolog protein 1 OS=Mus musculus OX=10090 GN=Notch1 PE=1 SV=3	3	4	4	1	0	1	1	1	1256.25	5021.98	5021.96	3.51602	0.00441433	0	0	509948	HCD (High Energy Collision Dissociation)	MS2	0	100	14.6852	6259	6259	6258	FP031221_12.raw	0/0		22.6585	1307.04	1307.04	0	2.19554e-23	6.22984e-24	0	0
FALSE	High	PMI-Byonic	PMI-Byonic (A2)	A	2	Unambiguous	QCICMPGYEGVYCEINTDECASSPCLHNGHCMDKINEF	[F].QcIcMPGYEGVYcEINtDEcASSPcLHNGHcMDKINEF.[Q]	C2(Carbamidomethyl); C4(Carbamidomethyl); C13(Carbamidomethyl); T17(Hex(1)Pent(2)); C20(Carbamidomethyl); C25(Carbamidomethyl); C31(Carbamidomethyl)	1	1	Q01705	Q01705	Neurogenic locus notch homolog protein 1 OS=Mus musculus OX=10090 GN=Notch1 PE=1 SV=3	3	5	5	1	0	1	1	1	1005.2	5021.97	5021.96	2.20075	0.00221042	0	0	211895	HCD (High Energy Collision Dissociation)	MS2	3.3412	100	14.4651	6163	6163	6159	FP031221_12.raw	0/0		19.6585	1189.12	1189.12	0	2.19554e-20	2.43001e-21	0	0
FALSE	High	PMI-Byonic	PMI-Byonic (A2)	A	2	Unambiguous	QCICMPGYEGVYCEINTDECASSPCLHNGHCMDKINEFQCQCPKGF	[F].QcIcMPGYEGVYcEINTDEcAsSPcLHNGHcMDKINEFQcQcPKGF.[N]	C2(Carbamidomethyl); C4(Carbamidomethyl); C13(Carbamidomethyl); C20(Carbamidomethyl); S22(Hex(1)Pent(2)); C25(Carbamidomethyl); C31(Carbamidomethyl); C40(Carbamidomethyl); C42(Carbamidomethyl)	1	1	Q01705	Q01705	Neurogenic locus notch homolog protein 1 OS=Mus musculus OX=10090 GN=Notch1 PE=1 SV=3	4	5	5	1	0	1	1	1	1206.29	6027.42	6027.38	7.38628	0.00890398	0	0	1.70721e+06	HCD (High Energy Collision Dissociation)	MS2	0	19.89	14.262	6073	6073	6071	FP031221_12.raw	0/0		20.5862	1254.15	1254.15	0	2.59318e-21	3.62723e-22	0	0
FALSE	High	PMI-Byonic	PMI-Byonic (A2)	A	2	Unambiguous	QCICMPGYEGVYCEINTDECASSPCLHNGHCMDKINEF	[F].QcIcMPGYEGVYcEINtDEcASSPcLHNGHcMDKINEF.[Q]	C2(Carbamidomethyl); C4(Carbamidomethyl); C13(Carbamidomethyl); T17(Hex(1)Pent(2)); C20(Carbamidomethyl); C25(Carbamidomethyl); C31(Carbamidomethyl)	1	1	Q01705	Q01705	Neurogenic locus notch homolog protein 1 OS=Mus musculus OX=10090 GN=Notch1 PE=1 SV=3	3	4	4	1	0	1	1	1	1256.25	5021.97	5021.96	0.793606	0.000996365	0	0	172896	HCD (High Energy Collision Dissociation)	MS2	100	100	14.9724	6384	6384	6379	FP031221_12.raw	0/0		19.6585	1169.82	1169.82	0	2.19554e-20	2.8949e-21	0	0
FALSE	High	PMI-Byonic	PMI-Byonic (A2)	A	2	Unambiguous	QCICMPGYEGVYCEINTDECASSPCLHNGHCMDKINEF	[F].QcIcmPGYEGVYcEIntDEcASSPcLHNGHcMDKINEF.[Q]	C2(Carbamidomethyl); C4(Carbamidomethyl); M5(Oxidation); C13(Carbamidomethyl); N16(Deamidated); T17(Hex(1)Pent(2)); C20(Carbamidomethyl); C25(Carbamidomethyl); C31(Carbamidomethyl)	1	1	Q01705	Q01705	Neurogenic locus notch homolog protein 1 OS=Mus musculus OX=10090 GN=Notch1 PE=1 SV=3	3	4	4	1	0	1	1	1	1261.24	5041.95	5038.94	597.913	0.753212	0	0	5.45454e+06	HCD (High Energy Collision Dissociation)	MS2	0	96.2724	13.7223	5812	5812	5807	FP031221_12.raw	0/0		18.6585	1118.14	1118.14	0	2.19554e-19	1.93778e-20	0	0
FALSE	High	PMI-Byonic	PMI-Byonic (A2)	A	2	Unambiguous	QCICMPGYEGVYCEINTDECASSPCLHNGHCMDKINEF	[F].QcIcMPGYEGVYcEINtDEcASSPcLHNGHcMdKINEF.[Q]	C2(Carbamidomethyl); C4(Carbamidomethyl); C13(Carbamidomethyl); T17(Hex(1)Pent(2)); C20(Carbamidomethyl); C25(Carbamidomethyl); C31(Carbamidomethyl); D33(Oxidation)	1	1	Q01705	Q01705	Neurogenic locus notch homolog protein 1 OS=Mus musculus OX=10090 GN=Notch1 PE=1 SV=3	3	4	4	1	0	1	1	1	1260.25	5037.98	5037.96	4.90188	0.00617387	0	0	401984	HCD (High Energy Collision Dissociation)	MS2	0	100	14.818	6318	6318	6313	FP031221_12.raw	0/0		21.6585	1258.03	1258.03	0	2.19554e-22	3.52689e-23	0	0
FALSE	High	PMI-Byonic	PMI-Byonic (A2)	A	2	Unambiguous	QCICMPGYEGVYCEINTDECASSPCLHNGHCMDKINEFQCQCPKGF	[F].QcIcMPGYEGVYcEINtDEcASSPcLHnGHcMDKINEFQcQcPKGF.[N]	C2(Carbamidomethyl); C4(Carbamidomethyl); C13(Carbamidomethyl); T17(Hex(1)Pent(2)); C20(Carbamidomethyl); C25(Carbamidomethyl); N28(Deamidated); C31(Carbamidomethyl); C40(Carbamidomethyl); C42(Carbamidomethyl)	1	1	Q01705	Q01705	Neurogenic locus notch homolog protein 1 OS=Mus musculus OX=10090 GN=Notch1 PE=1 SV=3	4	5	5	1	0	1	1	1	1206.48	6028.39	6028.36	5.1362	0.00619258	0	0	262440	HCD (High Energy Collision Dissociation)	MS2	0	100	15.0091	6400	6400	6390	FP031221_12.raw	0/0		20.5862	1253.4	1253.4	0	2.59318e-21	4.2468e-22	0	0
FALSE	High	PMI-Byonic	PMI-Byonic (A2)	A	2	Unambiguous	QCICMPGYEGVYCEINTDECASSPCLHNGHCMDKINEF	[F].QcIcMPGYEGVYcEINtDEcASSPcLHNGHcMDKINEF.[Q]	C2(Carbamidomethyl); C4(Carbamidomethyl); C13(Carbamidomethyl); T17(Hex(1)Pent(2)); C20(Carbamidomethyl); C25(Carbamidomethyl); C31(Carbamidomethyl)	1	1	Q01705	Q01705	Neurogenic locus notch homolog protein 1 OS=Mus musculus OX=10090 GN=Notch1 PE=1 SV=3	3	4	4	1	0	1	1	1	1256.51	5023	5021.96	207.017	0.259907	0	0	183852	HCD (High Energy Collision Dissociation)	MS2	85.5599	100	15.2509	6502	6502	6500	FP031221_12.raw	0/0		13.6585	869.871	869.871	0	2.19554e-14	1.68889e-15	0	0
FALSE	High	PMI-Byonic	PMI-Byonic (A2)	A	2	Unambiguous	QCICMPGYEGVYCEINTDECASSPCLHNGHCMDKINEF	[F].QcIcMPGYEGVYcEINtDEcASSPcLHnGHcMDKINEF.[Q]	C2(Carbamidomethyl); C4(Carbamidomethyl); C13(Carbamidomethyl); T17(Hex(1)Pent(2)); C20(Carbamidomethyl); C25(Carbamidomethyl); N28(Deamidated); C31(Carbamidomethyl)	1	1	Q01705	Q01705	Neurogenic locus notch homolog protein 1 OS=Mus musculus OX=10090 GN=Notch1 PE=1 SV=3	3	4	4	1	0	1	1	1	1256.5	5022.99	5022.95	8.05847	0.0101193	0	0	1.24362e+06	HCD (High Energy Collision Dissociation)	MS2	0	80.4499	15.3791	6556	6556	6555	FP031221_12.raw	0/0		23.6585	1354.31	1354.31	0	2.19555e-24	1.07254e-24	0	0
FALSE	High	PMI-Byonic	PMI-Byonic (A2)	A	2	Unambiguous	QCICMPGYEGVY	[F].QcIcMPGYEGVY.[C]	C2(Carbamidomethyl); C4(Carbamidomethyl)	1	1	Q01705	Q01705	Neurogenic locus notch homolog protein 1 OS=Mus musculus OX=10090 GN=Notch1 PE=1 SV=3	1	2	2	1	0	1	1	1	738.807	1476.61	1476.6	7.44675	0.00549792	0	0	856616	HCD (High Energy Collision Dissociation)	MS2	38.5146	100	15.4904	6604	6604	6599	FP031221_12.raw	0/0		7.03544	573.614	495.026	495.026	9.2163e-08	3.97884e-09	0	0
FALSE	High	PMI-Byonic	PMI-Byonic (A2)	A	2	Unambiguous	QCICMPGYEGVYCEINTDECASSPCLHNGHCMDKINEF	[F].QcIcMPGYEGVYcEINtDEcASSPcLHnGHcMDKINEF.[Q]	C2(Carbamidomethyl); C4(Carbamidomethyl); C13(Carbamidomethyl); T17(Hex(1)Pent(2)); C20(Carbamidomethyl); C25(Carbamidomethyl); N28(Deamidated); C31(Carbamidomethyl)	1	1	Q01705	Q01705	Neurogenic locus notch homolog protein 1 OS=Mus musculus OX=10090 GN=Notch1 PE=1 SV=3	3	4	4	1	0	1	1	1	1256.51	5023.01	5022.95	12.6273	0.0158566	0	0	201411	HCD (High Energy Collision Dissociation)	MS2	22.5115	100	15.5102	6612	6612	6610	FP031221_12.raw	0/0		17.2048	1061.68	1061.68	0	6.23975e-18	3.53281e-19	0	0
FALSE	High	PMI-Byonic	PMI-Byonic (A2)	A	2	Unambiguous	QCICMPGYEGVYCEINTDECASSPCLHNGHCMDKINEF	[F].QcIcmPGYEGVYcEINtDEcASSPcLHNGHcMDKINEF.[Q]	C2(Carbamidomethyl); C4(Carbamidomethyl); M5(Oxidation); C13(Carbamidomethyl); T17(Hex(1)Pent(2)); C20(Carbamidomethyl); C25(Carbamidomethyl); C31(Carbamidomethyl)	1	1	Q01705	Q01705	Neurogenic locus notch homolog protein 1 OS=Mus musculus OX=10090 GN=Notch1 PE=1 SV=3	3	4	4	1	0	1	1	1	1260.74	5039.95	5037.96	395.588	0.498239	0	0	4.07395e+06	HCD (High Energy Collision Dissociation)	MS2	10.7675	100	13.7728	5839	5839	5829	FP031221_12.raw	0/0		17.7712	1104.15	1104.15	0	1.69349e-18	1.23625e-19	0	0
FALSE	High	PMI-Byonic	PMI-Byonic (A2)	A	2	Unambiguous	QCICMPGYEGVYCEINTDECASSPCLHNGHCMDKINEFQCQCPKGF	[F].QcIcMPGYEGVYcEINtDEcASSPcLHNGHcMdKINEFQcQcPKGF.[N]	C2(Carbamidomethyl); C4(Carbamidomethyl); C13(Carbamidomethyl); T17(Hex(1)Pent(2)); C20(Carbamidomethyl); C25(Carbamidomethyl); C31(Carbamidomethyl); D33(Oxidation); C40(Carbamidomethyl); C42(Carbamidomethyl)	1	1	Q01705	Q01705	Neurogenic locus notch homolog protein 1 OS=Mus musculus OX=10090 GN=Notch1 PE=1 SV=3	4	5	5	1	0	1	1	1	1209.49	6043.4	6043.37	4.87683	0.0058945	0	0	0	HCD (High Energy Collision Dissociation)	MS2		100	14.4437	6154	6154	6148	FP031221_12.raw	0/0		18.5862	1177.78	1177.78	0	2.59318e-19	3.13446e-20	0	0
FALSE	High	PMI-Byonic	PMI-Byonic (A2)	A	2	Unambiguous	CEINTDECASSPCLHNGHCMDKINEFQCQCPKGF	[Y].cEINTDEcASsPcLHNGHcMDKINEFQcQcPKGF.[N]	C1(Carbamidomethyl); C8(Carbamidomethyl); S11(Hex(1)Pent(2)); C13(Carbamidomethyl); C19(Carbamidomethyl); C28(Carbamidomethyl); C30(Carbamidomethyl)	1	1	Q01705	Q01705	Neurogenic locus notch homolog protein 1 OS=Mus musculus OX=10090 GN=Notch1 PE=1 SV=3	2	5	5	1	0	1	1	1	915.369	4572.82	4569.8	659.645	0.60289	0	0	5256155	HCD (High Energy Collision Dissociation)	MS2	1.81812	59.934	11.6165	4813	4813	4806	FP031221_12.raw	0/0		19.4871	1191.94	1165.25	1.2	3.25755e-20	4.14521e-21	0	0
FALSE	High	PMI-Byonic	PMI-Byonic (A2)	A	2	Unambiguous	CEINTDECASSPCLHNGHCMDKINEF	[Y].cEINTDEcASsPcLHNGHcMDKINEF.[Q]	C1(Carbamidomethyl); C8(Carbamidomethyl); S11(Hex(1)Pent(2)); C13(Carbamidomethyl); C19(Carbamidomethyl)	1	1	Q01705	Q01705	Neurogenic locus notch homolog protein 1 OS=Mus musculus OX=10090 GN=Notch1 PE=1 SV=3	1	4	4	1	0	1	1	1	891.854	3564.39	3564.39	2.11665	0.00188614	0	0	1.55377e+06	HCD (High Energy Collision Dissociation)	MS2	0	100	11.2459	4623	4623	4619	FP031221_12.raw	0/0		19.1311	1190.61	1190.61	1.2	7.39468e-20	8.50268e-21	0	0
FALSE	High	PMI-Byonic	PMI-Byonic (A2)	A	2	Unambiguous	CEINTDECASSPCLHNGHCMDKINEF	[Y].cEINTDEcASsPcLHnGHcMDKINEF.[Q]	C1(Carbamidomethyl); C8(Carbamidomethyl); S11(Hex(1)Pent(2)); C13(Carbamidomethyl); N16(Deamidated); C19(Carbamidomethyl)	1	1	Q01705	Q01705	Neurogenic locus notch homolog protein 1 OS=Mus musculus OX=10090 GN=Notch1 PE=1 SV=3	1	4	4	1	0	1	1	1	892.099	3565.37	3565.37	1.32658	0.00118243	0	0	1.50355e+06	HCD (High Energy Collision Dissociation)	MS2	0	100	12.3214	5155	5155	5147	FP031221_12.raw	0/0		21.1311	1296.14	1296.14	1.2	7.39468e-22	1.02338e-22	0	0
FALSE	High	PMI-Byonic	PMI-Byonic (A2)	A	2	Unambiguous	CEINTDECASSPCLHNGHCMDKINEF	[Y].cEINTDEcASsPcLHNGHcMDKINEF.[Q]	C1(Carbamidomethyl); C8(Carbamidomethyl); S11(Hex(1)Pent(2)); C13(Carbamidomethyl); C19(Carbamidomethyl)	1	1	Q01705	Q01705	Neurogenic locus notch homolog protein 1 OS=Mus musculus OX=10090 GN=Notch1 PE=1 SV=3	1	4	4	1	0	1	1	1	891.853	3564.39	3564.39	1.84267	0.001642	0	0	3.20778e+06	HCD (High Energy Collision Dissociation)	MS2	1.59618	30.3288	11.1115	4556	4556	4553	FP031221_12.raw	0/0		21.3886	1276.62	1276.62	1.2	4.08658e-22	7.95832e-23	0	0
FALSE	High	PMI-Byonic	PMI-Byonic (A2)	A	2	Unambiguous	QCQCPKGFNGHLCQY	[F].QcQcPKGFNGHLcQY.[D]	C2(Carbamidomethyl); C4(Carbamidomethyl); C13(Carbamidomethyl)	1	1	Q01705	Q01705	Neurogenic locus notch homolog protein 1 OS=Mus musculus OX=10090 GN=Notch1 PE=1 SV=3	2	3	3	1	0	1	1	1	632.938	1896.8	1896.79	3.72094	0.00235262	0	0	388421	HCD (High Energy Collision Dissociation)	MS2	15.55	100	9.13968	3633	3633	3629	FP031221_12.raw	0/0		2.94595	400.079	370.352	370.352	0.00113253	1.93167e-05	0	0
FALSE	High	PMI-Byonic	PMI-Byonic (A2)	A	2	Unambiguous	QCQCPKGFNGHLCQYDVDECASTPCKNGAKCLDGPNTY	[F].QcQcPKGFnGHLcQYDVDEcAsTPcKNGAKcLdGPNTY.[T]	C2(Carbamidomethyl); C4(Carbamidomethyl); N9(Deamidated); C13(Carbamidomethyl); C20(Carbamidomethyl); S22(Hex(1)Pent(2)); C25(Carbamidomethyl); C31(Carbamidomethyl); D33(Oxidation)	1	1	Q01705	Q01705	Neurogenic locus notch homolog protein 1 OS=Mus musculus OX=10090 GN=Notch1 PE=1 SV=3	4	5	5	1	0	1	1	1	979.402	4892.98	4892.97	2.98067	0.00291686	0	0	3473838	HCD (High Energy Collision Dissociation)	MS2	0	17.5421	11.5312	4769	4769	4762	FP031221_12.raw	0/0		11.7399	792.582	792.582	0	1.81999e-12	1.43813e-13	0	0
FALSE	High	PMI-Byonic	PMI-Byonic (A2)	A	2	Unambiguous	QCQCPKGFNGHLCQYDVDECASTPCKNGAKCLDGPNTY	[F].QcQcPKGFNGHLcQYDVDEcAsTPcKNGAKcLDGPNTY.[T]	C2(Carbamidomethyl); C4(Carbamidomethyl); C13(Carbamidomethyl); C20(Carbamidomethyl); S22(Hex(1)Pent(2)); C25(Carbamidomethyl); C31(Carbamidomethyl)	1	1	Q01705	Q01705	Neurogenic locus notch homolog protein 1 OS=Mus musculus OX=10090 GN=Notch1 PE=1 SV=3	4	5	5	1	0	1	1	1	976.005	4876	4875.99	1.58665	0.0015473	0	0	22425216	HCD (High Energy Collision Dissociation)	MS2	0	3.23136	10.9289	4466	4466	4465	FP031221_12.raw	0/0		8.73993	648.944	648.944	0	1.81999e-09	6.54966e-11	0	0
FALSE	High	PMI-Byonic	PMI-Byonic (A2)	A	2	Unambiguous	QCQCPKGFNGHLCQYDVDECASTPCKNGAKCLDGPNTY	[F].QcQcPKGFNGHLcQYDVDEcAsTPcKnGAKcLdGPNTY.[T]	C2(Carbamidomethyl); C4(Carbamidomethyl); C13(Carbamidomethyl); C20(Carbamidomethyl); S22(Hex(1)Pent(2)); C25(Carbamidomethyl); N27(Deamidated); C31(Carbamidomethyl); D33(Oxidation)	1	1	Q01705	Q01705	Neurogenic locus notch homolog protein 1 OS=Mus musculus OX=10090 GN=Notch1 PE=1 SV=3	4	5	5	1	0	1	1	1	980.002	4895.98	4892.97	615.894	0.602709	0	0	7555456	HCD (High Energy Collision Dissociation)	MS2	16.4799	40.2779	11.3999	4701	4701	4696	FP031221_12.raw	0/0		10.7399	749.253	749.253	0	1.81999e-11	1.55637e-12	0	0
FALSE	High	PMI-Byonic	PMI-Byonic (A2)	A	2	Unambiguous	QCQCPKGFNGHLCQYDVDECASTPCKNGAKCLDGPNTY	[F].QcQcPKGFNGHLcQYDVDEcAsTPcKnGAKcLdGPNTY.[T]	C2(Carbamidomethyl); C4(Carbamidomethyl); C13(Carbamidomethyl); C20(Carbamidomethyl); S22(Hex(1)Pent(2)); C25(Carbamidomethyl); N27(Deamidated); C31(Carbamidomethyl); D33(Oxidation)	1	1	Q01705	Q01705	Neurogenic locus notch homolog protein 1 OS=Mus musculus OX=10090 GN=Notch1 PE=1 SV=3	4	4	4	1	0	1	1	1	1224.5	4894.97	4892.97	409.413	0.500811	0	0	3325820	HCD (High Energy Collision Dissociation)	MS2	20.6051	100	11.2942	4648	4648	4641	FP031221_12.raw	0/0		12.0971	809.249	809.249	0	7.99608e-13	6.70422e-14	0	0
FALSE	High	PMI-Byonic	PMI-Byonic (A2)	A	2	Unambiguous	QCQCPKGFNGHLCQYDVDECASTPCKNGAKCLDGPNTY	[F].QcQcPKGFNGHLcQYDVDEcAsTPcKnGAKcLdGPNTY.[T]	C2(Carbamidomethyl); C4(Carbamidomethyl); C13(Carbamidomethyl); C20(Carbamidomethyl); S22(Hex(1)Pent(2)); C25(Carbamidomethyl); N27(Deamidated); C31(Carbamidomethyl); D33(Oxidation)	1	1	Q01705	Q01705	Neurogenic locus notch homolog protein 1 OS=Mus musculus OX=10090 GN=Notch1 PE=1 SV=3	4	5	5	1	0	1	1	1	979.401	4892.98	4892.97	2.29459	0.00224547	0	0	7559244	HCD (High Energy Collision Dissociation)	MS2	3.86393	9.45347	11.2651	4633	4633	4630	FP031221_12.raw	0/0		11.7399	764.697	764.697	0	1.81999e-12	1.31304e-13	0	0
FALSE	High	PMI-Byonic	PMI-Byonic (A2)	A	2	Unambiguous	QCQCPKGFNGHLCQYDVDECASTPCKNGAKCLDGPNTY	[F].QcQcPKGFNGHLcQYDVDEcAStPcKnGAKcLDGPNTY.[T]	C2(Carbamidomethyl); C4(Carbamidomethyl); C13(Carbamidomethyl); C20(Carbamidomethyl); T23(Hex(1)Pent(2)); C25(Carbamidomethyl); N27(Deamidated); C31(Carbamidomethyl)	1	1	Q01705	Q01705	Neurogenic locus notch homolog protein 1 OS=Mus musculus OX=10090 GN=Notch1 PE=1 SV=3	4	4	4	1	0	1	1	1	1220.5	4878.98	4876.97	410.915	0.501005	0	0	3.59349e+06	HCD (High Energy Collision Dissociation)	MS2	28.0633	100	11.2044	4605	4605	4597	FP031221_12.raw	0/0		15.0971	965.837	965.837	0	7.99608e-16	3.77149e-17	0	0
FALSE	High	PMI-Byonic	PMI-Byonic (A2)	A	2	Unambiguous	QCQCPKGFNGHLCQYDVDECASTPCKNGAKCLDGPNTY	[F].QcQcPKGFNGHLcQYDVDEcAStPcKNGAKcLDGPNTY.[T]	C2(Carbamidomethyl); C4(Carbamidomethyl); C13(Carbamidomethyl); C20(Carbamidomethyl); T23(Hex(1)Pent(2)); C25(Carbamidomethyl); C31(Carbamidomethyl)	1	1	Q01705	Q01705	Neurogenic locus notch homolog protein 1 OS=Mus musculus OX=10090 GN=Notch1 PE=1 SV=3	4	5	5	1	0	1	1	1	976.004	4875.99	4875.99	0.522664	0.000509701	0	0	2.01261e+06	HCD (High Energy Collision Dissociation)	MS2	1.56455	47.3202	10.8142	4408	4408	4399	FP031221_12.raw	0/0		12.4824	842.462	771.637	0	3.29329e-13	2.81073e-14	0	0
FALSE	High	PMI-Byonic	PMI-Byonic (A2)	A	2	Unambiguous	QCQCPKGFNGHLCQYDVDECASTPCKNGAKCLDGPNTY	[F].QcQcPKGFNGHLcQYDVDEcAStPcKNGAKcLDGPNTY.[T]	C2(Carbamidomethyl); C4(Carbamidomethyl); C13(Carbamidomethyl); C20(Carbamidomethyl); T23(Hex(1)Pent(2)); C25(Carbamidomethyl); C31(Carbamidomethyl)	1	1	Q01705	Q01705	Neurogenic locus notch homolog protein 1 OS=Mus musculus OX=10090 GN=Notch1 PE=1 SV=3	4	4	4	1	0	1	1	1	1219.76	4876	4875.99	2.75354	0.00335655	0	0	1.21364e+06	HCD (High Energy Collision Dissociation)	MS2	0	63.3603	10.8479	4425	4425	4421	FP031221_12.raw	0/0		19.3547	1184.71	1119.6	0	4.41893e-20	5.74903e-21	0	0
FALSE	High	PMI-Byonic	PMI-Byonic (A2)	A	2	Unambiguous	QCQCPKGFNGHLCQYDVDECASTPCKNGAKCLDGPNTY	[F].QcQcPKGFnGHLcQYDVDEcAsTPcKNGAKcLDGPNTY.[T]	C2(Carbamidomethyl); C4(Carbamidomethyl); N9(Deamidated); C13(Carbamidomethyl); C20(Carbamidomethyl); S22(Hex(1)Pent(2)); C25(Carbamidomethyl); C31(Carbamidomethyl)	1	1	Q01705	Q01705	Neurogenic locus notch homolog protein 1 OS=Mus musculus OX=10090 GN=Notch1 PE=1 SV=3	4	5	5	1	0	1	1	1	976.201	4876.98	4876.97	0.996649	0.000972126	0	0	5.68319e+06	HCD (High Energy Collision Dissociation)	MS2	1.95292	19.1246	11.4357	4720	4720	4718	FP031221_12.raw	0/0		12.4824	817.319	817.319	0	3.29329e-13	3.31698e-14	0	0
FALSE	High	PMI-Byonic	PMI-Byonic (A2)	A	2	Unambiguous	QCQCPKGFNGHLCQYDVDECASTPCKNGAKCLDGPNTY	[F].QcQcPKGFNGHLcQYDVDEcAStPcKNGAKcLDGPNTY.[T]	C2(Carbamidomethyl); C4(Carbamidomethyl); C13(Carbamidomethyl); C20(Carbamidomethyl); T23(Hex(1)Pent(1)); C25(Carbamidomethyl); C31(Carbamidomethyl)	1	1	Q01705	Q01705	Neurogenic locus notch homolog protein 1 OS=Mus musculus OX=10090 GN=Notch1 PE=1 SV=3	4	5	5	1	0	1	1	1	949.595	4743.94	4743.95	-0.422952	-0.000401292	0	0	1056426	HCD (High Energy Collision Dissociation)	MS2	6.25356	100	10.909	4456	4456	4454	FP031221_12.raw	0/0		10.7399	748.685	748.685	0	1.81999e-11	1.23424e-12	0	0
FALSE	High	PMI-Byonic	PMI-Byonic (A2)	A	2	Unambiguous	QCQCPKGFNGHLCQYDVDECASTPCKNGAKCLDGPNTY	[F].QcQcPKGFNGHLcQYDVDEcAStPcKnGAKcLDGPNTY.[T]	C2(Carbamidomethyl); C4(Carbamidomethyl); C13(Carbamidomethyl); C20(Carbamidomethyl); T23(Hex(1)Pent(2)); C25(Carbamidomethyl); N27(Deamidated); C31(Carbamidomethyl)	1	1	Q01705	Q01705	Neurogenic locus notch homolog protein 1 OS=Mus musculus OX=10090 GN=Notch1 PE=1 SV=3	4	5	5	1	0	1	1	1	976	4875.97	4876.97	-205.375	-0.200322	0	0	3.80765e+06	HCD (High Energy Collision Dissociation)	MS2	0.79526	13.5142	11.1816	4594	4594	4586	FP031221_12.raw	0/0		12.7399	839.025	839.025	0	1.81999e-13	1.05075e-14	0	0
FALSE	High	PMI-Byonic	PMI-Byonic (A2)	A	2	Unambiguous	QCQCPKGFNGHLCQYDVDECASTPCKNGAKCLDGPNTY	[F].QcQcPKGFNGHLcQYDVDEcAStPcKNGAKcLdGPNTY.[T]	C2(Carbamidomethyl); C4(Carbamidomethyl); C13(Carbamidomethyl); C20(Carbamidomethyl); T23(Hex(1)Pent(2)); C25(Carbamidomethyl); C31(Carbamidomethyl); D33(Oxidation)	1	1	Q01705	Q01705	Neurogenic locus notch homolog protein 1 OS=Mus musculus OX=10090 GN=Notch1 PE=1 SV=3	4	4	4	1	0	1	1	1	1224.5	4894.99	4891.98	614.836	0.751942	0	0	4.12395e+06	HCD (High Energy Collision Dissociation)	MS2	0	68.8085	10.9358	4471	4471	4465	FP031221_12.raw	0/0		17.0971	1084.59	1084.59	0	7.99608e-18	4.70863e-19	0	0
FALSE	High	PMI-Byonic	PMI-Byonic (A2)	A	2	Unambiguous	QCQCPKGFNGHLCQYDVDECASTPCKNGAKCLDGPNTY	[F].QcQcPKGFNGHLcQYDVDEcAsTPcKNGAKcLdGPNTY.[T]	C2(Carbamidomethyl); C4(Carbamidomethyl); C13(Carbamidomethyl); C20(Carbamidomethyl); S22(Hex(1)Pent(1)); C25(Carbamidomethyl); C31(Carbamidomethyl); D33(Oxidation)	1	1	Q01705	Q01705	Neurogenic locus notch homolog protein 1 OS=Mus musculus OX=10090 GN=Notch1 PE=1 SV=3	4	5	5	1	0	1	1	1	953.598	4763.96	4759.94	844.52	0.803973	0	0	2.45902e+06	HCD (High Energy Collision Dissociation)	MS2	0	100	10.9672	4486	4486	4476	FP031221_12.raw	0/0		8.73993	611.984	611.984	0	1.81999e-09	7.35447e-11	0	0
FALSE	High	PMI-Byonic	PMI-Byonic (A2)	A	2	Unambiguous	QCQCPKGFNGHLCQYDVDECASTPCKNGAKCLDGPNTY	[F].QcQcPKGFNGHLcQYDVDEcAsTPcKNGAKcLdGPNTY.[T]	C2(Carbamidomethyl); C4(Carbamidomethyl); C13(Carbamidomethyl); C20(Carbamidomethyl); S22(Hex(1)Pent(2)); C25(Carbamidomethyl); C31(Carbamidomethyl); D33(Oxidation)	1	1	Q01705	Q01705	Neurogenic locus notch homolog protein 1 OS=Mus musculus OX=10090 GN=Notch1 PE=1 SV=3	4	5	5	1	0	1	1	1	979.204	4891.99	4891.98	1.51051	0.00147787	0	0	10018904	HCD (High Energy Collision Dissociation)	MS2	0	8.37199	11.0416	4521	4521	4520	FP031221_12.raw	0/0		10.7399	711.997	711.997	0	1.81999e-11	1.343e-12	0	0
FALSE	High	PMI-Byonic	PMI-Byonic (A2)	A	2	Unambiguous	QCQCPKGFNGHLCQYDVDECASTPCKNGAKCLDGPNTY	[F].QcQcPKGFNGHLcQYDVDEcAStPcKNGAKcLDGPNTY.[T]	C2(Carbamidomethyl); C4(Carbamidomethyl); C13(Carbamidomethyl); C20(Carbamidomethyl); T23(Hex(1)Pent(2)); C25(Carbamidomethyl); C31(Carbamidomethyl)	1	1	Q01705	Q01705	Neurogenic locus notch homolog protein 1 OS=Mus musculus OX=10090 GN=Notch1 PE=1 SV=3	4	5	5	1	0	1	1	1	976.003	4875.99	4875.99	0.0219647	2.14199e-05	0	0	3795159	HCD (High Energy Collision Dissociation)	MS2	0	24.258	11.0427	4522	4522	4520	FP031221_12.raw	0/0		10.4824	733.879	733.879	0	3.29329e-11	4.10202e-12	0	0
FALSE	High	PMI-Byonic	PMI-Byonic (A2)	A	2	Unambiguous	QCQCPKGFNGHLCQYDVDECASTPCKNGAKCLDGPNTY	[F].QcQcPKGFNGHLcQYDVDEcAsTPcKnGAKcLdGPNTY.[T]	C2(Carbamidomethyl); C4(Carbamidomethyl); C13(Carbamidomethyl); C20(Carbamidomethyl); S22(Hex(1)Pent(2)); C25(Carbamidomethyl); N27(Deamidated); C31(Carbamidomethyl); D33(Oxidation)	1	1	Q01705	Q01705	Neurogenic locus notch homolog protein 1 OS=Mus musculus OX=10090 GN=Notch1 PE=1 SV=3	4	5	5	1	0	1	1	1	979.206	4892	4892.97	-197.29	-0.193067	0	0	1.53817e+06	HCD (High Energy Collision Dissociation)	MS2	40.2124	25.8178	11.1511	4577	4577	4575	FP031221_12.raw	0/0		11.7399	754.07	754.07	0	1.81999e-12	1.18607e-13	0	0
FALSE	High	PMI-Byonic	PMI-Byonic (A2)	A	2	Unambiguous	QCQCPKGFNGHLCQYDVDECASTPCKNGAKCLDGPNTY	[F].QcQcPKGFNGHLcQYDVDEcAsTPcKNGAKcLdGPNTY.[T]	C2(Carbamidomethyl); C4(Carbamidomethyl); C13(Carbamidomethyl); C20(Carbamidomethyl); S22(Hex(1)Pent(2)); C25(Carbamidomethyl); C31(Carbamidomethyl); D33(Oxidation)	1	1	Q01705	Q01705	Neurogenic locus notch homolog protein 1 OS=Mus musculus OX=10090 GN=Notch1 PE=1 SV=3	4	5	5	1	0	1	1	1	979.202	4891.98	4891.98	-0.610511	-0.000597322	0	0	6185915	HCD (High Energy Collision Dissociation)	MS2	0	14.0037	10.9149	4460	4460	4454	FP031221_12.raw	0/0		12.4824	841.034	841.034	0	3.29329e-13	3.066e-14	0	0
FALSE	High	PMI-Byonic	PMI-Byonic (A2)	A	2	Unambiguous	QCQCPKGFNGHLCQYDVDECASTPCKNGAKCLDGPNTY	[F].QcQcPKGFnGHLcQYDVDEcAsTPcKNGAKcLDGPNTY.[T]	C2(Carbamidomethyl); C4(Carbamidomethyl); N9(Deamidated); C13(Carbamidomethyl); C20(Carbamidomethyl); S22(Hex(1)Pent(2)); C25(Carbamidomethyl); C31(Carbamidomethyl)	1	1	Q01705	Q01705	Neurogenic locus notch homolog protein 1 OS=Mus musculus OX=10090 GN=Notch1 PE=1 SV=3	4	4	4	1	0	1	1	1	1220.75	4879.98	4876.97	616.06	0.751127	0	0	5076922	HCD (High Energy Collision Dissociation)	MS2	10.7759	100	11.462	4733	4733	4729	FP031221_12.raw	0/0		18.0971	1116.5	1116.5	0	7.99608e-19	5.0918e-20	0	0
FALSE	High	PMI-Byonic	PMI-Byonic (A2)	A	2	Unambiguous	QCQCPKGFNGHLCQYDVDECASTPCKNGAKCLDGPNTY	[F].QcQcPKGFNGHLcQYDVDEcAsTPcKnGAKcLDGPNTY.[T]	C2(Carbamidomethyl); C4(Carbamidomethyl); C13(Carbamidomethyl); C20(Carbamidomethyl); S22(Hex(1)Pent(2)); C25(Carbamidomethyl); N27(Deamidated); C31(Carbamidomethyl)	1	1	Q01705	Q01705	Neurogenic locus notch homolog protein 1 OS=Mus musculus OX=10090 GN=Notch1 PE=1 SV=3	4	5	5	1	0	1	1	1	976.203	4876.99	4876.97	2.74874	0.00268111	0	0	4.4344e+06	HCD (High Energy Collision Dissociation)	MS2	0	22.0294	11.3175	4661	4661	4652	FP031221_12.raw	0/0		10.7399	745.921	745.921	0	1.81999e-11	1.45036e-12	0	0
FALSE	High	PMI-Byonic	PMI-Byonic (A2)	A	2	Unambiguous	QCQCPKGFNGHLCQYDVDECASTPCKNGAKCLDGPNTY	[F].QcQcPKGFNGHLcQYDVDEcAsTPcKNGAKcLdGPNTY.[T]	C2(Carbamidomethyl); C4(Carbamidomethyl); C13(Carbamidomethyl); C20(Carbamidomethyl); S22(Hex(1)Pent(2)); C25(Carbamidomethyl); C31(Carbamidomethyl); D33(Oxidation)	1	1	Q01705	Q01705	Neurogenic locus notch homolog protein 1 OS=Mus musculus OX=10090 GN=Notch1 PE=1 SV=3	4	4	4	1	0	1	1	1	1223.75	4891.99	4891.98	1.12758	0.00137903	0	0	0	HCD (High Energy Collision Dissociation)	MS2		100	11.0636	4532	4532	4531	FP031221_12.raw	0/0		12.3547	846.139	846.139	0	4.41893e-13	3.96139e-14	0	0
FALSE	High	PMI-Byonic	PMI-Byonic (A2)	A	2	Unambiguous	QCQCPKGFNGHLCQYDVDECASTPCKNGAKCLDGPNTY	[F].QcQcPKGFNGHLcQYDVDEcAsTPcKnGAKcLdGPNTY.[T]	C2(Carbamidomethyl); C4(Carbamidomethyl); C13(Carbamidomethyl); C20(Carbamidomethyl); S22(Hex(1)Pent(2)); C25(Carbamidomethyl); N27(Deamidated); C31(Carbamidomethyl); D33(Oxidation)	1	1	Q01705	Q01705	Neurogenic locus notch homolog protein 1 OS=Mus musculus OX=10090 GN=Notch1 PE=1 SV=3	4	5	5	1	0	1	1	1	979.796	4894.95	4892.97	405.643	0.39696	0	0	3.58033e+06	HCD (High Energy Collision Dissociation)	MS2	60.4115	43.74	11.8867	4946	4946	4938	FP031221_12.raw	0/0		4.85396	378.85	378.85	0	1.39973e-05	5.43881e-07	0	0
FALSE	High	PMI-Byonic	PMI-Byonic (A2)	A	2	Unambiguous	QCQCPKGFNGHLCQYDVDECASTPCKNGAKCLDGPNTY	[F].QcQcPKGFNGHLcqYDVDEcAsTPcKnGAKcLDGPNTY.[T]	C2(Carbamidomethyl); C4(Carbamidomethyl); C13(Carbamidomethyl); Q14(Deamidated); C20(Carbamidomethyl); S22(Hex(1)Pent(2)); C25(Carbamidomethyl); N27(Deamidated); C31(Carbamidomethyl)	1	1	Q01705	Q01705	Neurogenic locus notch homolog protein 1 OS=Mus musculus OX=10090 GN=Notch1 PE=1 SV=3	4	5	5	1	0	1	1	1	976.999	4880.97	4877.96	617.27	0.602204	0	0	3.70691e+06	HCD (High Energy Collision Dissociation)	MS2	33.8033	66.3965	11.8763	4940	4940	4938	FP031221_12.raw	0/0		9.48237	675.872	675.872	0	3.29329e-10	3.04521e-11	0	0
FALSE	High	PMI-Byonic	PMI-Byonic (A2)	A	2	Unambiguous	QCQCPKGFNGHLCQYDVDECASTPCKNGAKCLDGPNTY	[F].QcQcPKGFNGHLcQYDVDEcAsTPcKNGAKcLDGPNTY.[T]	C2(Carbamidomethyl); C4(Carbamidomethyl); C13(Carbamidomethyl); C20(Carbamidomethyl); S22(Hex(1)Pent(2)); C25(Carbamidomethyl); C31(Carbamidomethyl)	1	1	Q01705	Q01705	Neurogenic locus notch homolog protein 1 OS=Mus musculus OX=10090 GN=Notch1 PE=1 SV=3	4	4	4	1	0	1	1	1	1220	4876.97	4875.99	201.031	0.245056	0	0	4.70349e+06	HCD (High Energy Collision Dissociation)	MS2	37.5451	100	11.8418	4923	4923	4916	FP031221_12.raw	0/0		1.38904	209.878	209.878	0	0.0408279	0.00333817	0	0
FALSE	High	PMI-Byonic	PMI-Byonic (A2)	A	2	Unambiguous	QCQCPKGFNGHLCQYDVDECASTPCKNGAKCLDGPNTY	[F].QcQcPKGFNGHLcQYDVDEcAsTPcKnGAKcLDGPNTY.[T]	C2(Carbamidomethyl); C4(Carbamidomethyl); C13(Carbamidomethyl); C20(Carbamidomethyl); S22(Hex(1)Pent(2)); C25(Carbamidomethyl); N27(Deamidated); C31(Carbamidomethyl)	1	1	Q01705	Q01705	Neurogenic locus notch homolog protein 1 OS=Mus musculus OX=10090 GN=Notch1 PE=1 SV=3	4	5	5	1	0	1	1	1	976.601	4878.98	4876.97	411.175	0.401058	0	0	3.16429e+06	HCD (High Energy Collision Dissociation)	MS2	0	100	11.7529	4879	4879	4872	FP031221_12.raw	0/0		7.48237	586.338	586.338	0	3.29328e-08	1.53649e-09	0	0
FALSE	High	PMI-Byonic	PMI-Byonic (A2)	A	2	Unambiguous	QCQCPKGFNGHLCQYDVDECASTPCKNGAKCLDGPNTY	[F].QcQcPKGFnGHLcQYDVDEcAsTPcKNGAKcLdGPNTY.[T]	C2(Carbamidomethyl); C4(Carbamidomethyl); N9(Deamidated); C13(Carbamidomethyl); C20(Carbamidomethyl); S22(Hex(1)Pent(2)); C25(Carbamidomethyl); C31(Carbamidomethyl); D33(Oxidation)	1	1	Q01705	Q01705	Neurogenic locus notch homolog protein 1 OS=Mus musculus OX=10090 GN=Notch1 PE=1 SV=3	4	5	5	1	0	1	1	1	979.999	4895.96	4892.97	612.526	0.599413	0	0	4651220	HCD (High Energy Collision Dissociation)	MS2	27.0192	100	11.665	4837	4837	4828	FP031221_12.raw	0/0		9.73993	671.909	671.909	0	1.81999e-10	1.05942e-11	0	0
FALSE	High	PMI-Byonic	PMI-Byonic (A2)	A	2	Unambiguous	QCQCPKGFNGHLCQYDVDECASTPCKNGAKCLDGPNTY	[F].QcQcPKGFNGHLcqYDVDEcAStPcKnGAKcLDGPNTY.[T]	C2(Carbamidomethyl); C4(Carbamidomethyl); C13(Carbamidomethyl); Q14(Deamidated); C20(Carbamidomethyl); T23(Hex(1)Pent(2)); C25(Carbamidomethyl); N27(Deamidated); C31(Carbamidomethyl)	1	1	Q01705	Q01705	Neurogenic locus notch homolog protein 1 OS=Mus musculus OX=10090 GN=Notch1 PE=1 SV=3	4	5	5	1	0	1	1	1	977	4880.97	4877.96	617.771	0.602692	0	0	7640738	HCD (High Energy Collision Dissociation)	MS2	33.3662	71.658	11.5742	4792	4792	4784	FP031221_12.raw	0/0		11.1379	759.677	759.677	0	7.27969e-12	4.20388e-13	0	0
FALSE	High	PMI-Byonic	PMI-Byonic (A2)	A	2	Unambiguous	NGHLCQYDVDECASTPCKNGAKCLDGPNTY	[F].NGHLcQYDVDEcAsTPcKnGAKcLdGPNTY.[T]	C5(Carbamidomethyl); C12(Carbamidomethyl); S14(Hex(1)Pent(2)); C17(Carbamidomethyl); N19(Deamidated); C23(Carbamidomethyl); D25(Oxidation)	1	1	Q01705	Q01705	Neurogenic locus notch homolog protein 1 OS=Mus musculus OX=10090 GN=Notch1 PE=1 SV=3	3	4	4	1	0	1	1	1	973.148	3889.57	3887.55	519.013	0.504422	0	0	4863799	HCD (High Energy Collision Dissociation)	MS2	75.1868	33.081	11.0648	4533	4533	4531	FP031221_12.raw	0/0		4.23416	403.555	403.555	0.8	5.83227e-05	1.89666e-06	0	0
FALSE	High	PMI-Byonic	PMI-Byonic (A2)	A	2	Unambiguous	NGHLCQYDVDECASTPCKNGAKCLDGPNTY	[F].NGHLcQYDVDEcASTPcKnGAKcLdGPNtY.[T]	C5(Carbamidomethyl); C12(Carbamidomethyl); C17(Carbamidomethyl); N19(Deamidated); C23(Carbamidomethyl); D25(Oxidation); T29(Hex(1)Pent(2))	1	1	Q01705	Q01705	Neurogenic locus notch homolog protein 1 OS=Mus musculus OX=10090 GN=Notch1 PE=1 SV=3	3	4	4	1	0	1	1	1	972.646	3887.56	3887.55	3.04321	0.00295765	0	0	10683491	HCD (High Energy Collision Dissociation)	MS2	1.27702	21.0803	10.95	4477	4477	4476	FP031221_12.raw	0/0		12.3934	844.491	844.491	6.23044	4.04176e-13	3.62615e-14	0	0
FALSE	High	PMI-Byonic	PMI-Byonic (A2)	A	2	Unambiguous	NGHLCQYDVDECASTPCKNGAKCLDGPNTY	[F].NGHLcQYDVDEcAsTPcKnGAKcLDGPNTY.[T]	C5(Carbamidomethyl); C12(Carbamidomethyl); S14(Hex(1)Pent(2)); C17(Carbamidomethyl); N19(Deamidated); C23(Carbamidomethyl)	1	1	Q01705	Q01705	Neurogenic locus notch homolog protein 1 OS=Mus musculus OX=10090 GN=Notch1 PE=1 SV=3	3	4	4	1	0	1	1	1	968.647	3871.57	3871.56	2.56213	0.00247986	0	0	5.32922e+06	HCD (High Energy Collision Dissociation)	MS2	6.87395	53.45	10.9329	4469	4469	4465	FP031221_12.raw	0/0		13.5418	862.788	862.788	0.8	2.87179e-14	1.96754e-15	0	0
FALSE	High	PMI-Byonic	PMI-Byonic (A2)	A	2	Unambiguous	NGHLCQYDVDECASTPCKNGAKCLDGPNTY	[F].NGHLcQYDVDEcAStPcKNGAKcLDGPNTY.[T]	C5(Carbamidomethyl); C12(Carbamidomethyl); T15(Hex(1)Pent(2)); C17(Carbamidomethyl); C23(Carbamidomethyl)	1	1	Q01705	Q01705	Neurogenic locus notch homolog protein 1 OS=Mus musculus OX=10090 GN=Notch1 PE=1 SV=3	3	4	4	1	0	1	1	1	968.399	3870.57	3870.57	0.199294	0.000192846	0	0	3.35378e+06	HCD (High Energy Collision Dissociation)	MS2	1.3177	58.8062	10.3205	4162	4162	4157	FP031221_12.raw	0/0		16.2843	1004.63	960.879	6.03488	5.19652e-17	2.0601e-18	0	0
FALSE	High	PMI-Byonic	PMI-Byonic (A2)	A	2	Unambiguous	NGHLCQYDVDECASTPCKNGAKCLDGPNTY	[F].NGHLcqYDVDEcAsTPcKnGAKcLDGPNTY.[T]	C5(Carbamidomethyl); Q6(Deamidated); C12(Carbamidomethyl); S14(Hex(1)Pent(2)); C17(Carbamidomethyl); N19(Oxidation); C23(Carbamidomethyl)	1	1	Q01705	Q01705	Neurogenic locus notch homolog protein 1 OS=Mus musculus OX=10090 GN=Notch1 PE=1 SV=3	3	4	4	1	0	1	1	1	973.15	3889.58	3887.55	521.4	0.506742	0	0	3.50419e+06	HCD (High Energy Collision Dissociation)	MS2	49.8944	100	11.472	4738	4738	4729	FP031221_12.raw	0/0		2.40737	313.369	313.369	0.8	0.00391409	8.86926e-05	0	0
FALSE	High	PMI-Byonic	PMI-Byonic (A2)	A	2	Unambiguous	NGHLCQYDVDECASTPCKNGAKCLDGPNTY	[F].NGHLcQYDVDEcAsTPcKnGAKcLDGPNTY.[T]	C5(Carbamidomethyl); C12(Carbamidomethyl); S14(Hex(1)Pent(1)); C17(Carbamidomethyl); N19(Deamidated); C23(Carbamidomethyl)	1	1	Q01705	Q01705	Neurogenic locus notch homolog protein 1 OS=Mus musculus OX=10090 GN=Notch1 PE=1 SV=3	3	4	4	1	0	1	1	1	935.634	3739.51	3739.51	0.0471965	4.4123e-05	0	0	744928	HCD (High Energy Collision Dissociation)	MS2	0	100	10.8795	4441	4441	4432	FP031221_12.raw	0/0		9.54185	663.838	567.923	0.8	2.87179e-10	1.74956e-11	0	0
FALSE	High	PMI-Byonic	PMI-Byonic (A2)	A	2	Unambiguous	NGHLCQYDVDECASTPCKNGAKCLDGPNTY	[F].NGHLcQYDVDEcAStPcKNGAKcLDGPNTY.[T]	C5(Carbamidomethyl); C12(Carbamidomethyl); T15(Hex(1)Pent(2)); C17(Carbamidomethyl); C23(Carbamidomethyl)	1	1	Q01705	Q01705	Neurogenic locus notch homolog protein 1 OS=Mus musculus OX=10090 GN=Notch1 PE=1 SV=3	3	3	3	1	0	1	1	1	1291.2	3871.58	3870.57	259.304	0.334551	0	0	4850776	HCD (High Energy Collision Dissociation)	MS2	0	75.6959	10.3418	4172	4172	4168	FP031221_12.raw	0/0		20.899	1254.19	1138.83	5.9483	1.26171e-21	1.40983e-22	0	0
FALSE	High	PMI-Byonic	PMI-Byonic (A2)	A	2	Unambiguous	NGHLCQYDVDECASTPCKNGAKCLDGPNTY	[F].NGHLcQYDVDEcAStPcKnGAKcLDGPNTY.[T]	C5(Carbamidomethyl); C12(Carbamidomethyl); T15(Hex(1)Pent(2)); C17(Carbamidomethyl); N19(Deamidated); C23(Carbamidomethyl)	1	1	Q01705	Q01705	Neurogenic locus notch homolog protein 1 OS=Mus musculus OX=10090 GN=Notch1 PE=1 SV=3	3	3	3	1	0	1	1	1	1291.19	3871.56	3871.56	0.342739	0.000442311	0	0	1.49818e+06	HCD (High Energy Collision Dissociation)	MS2	0	100	10.8361	4419	4419	4410	FP031221_12.raw	0/0		19.1566	1185.71	1185.71	4.26955	6.97269e-20	7.11026e-21	0	0
FALSE	High	PMI-Byonic	PMI-Byonic (A2)	A	2	Unambiguous	NGHLCQYDVDECASTPCKNGAKCLDGPNTY	[F].NGHLcQYDVDEcAsTPcKNGAKcLdGPNTY.[T]	C5(Carbamidomethyl); C12(Carbamidomethyl); S14(Hex(1)Pent(1)); C17(Carbamidomethyl); C23(Carbamidomethyl); D25(Oxidation)	1	1	Q01705	Q01705	Neurogenic locus notch homolog protein 1 OS=Mus musculus OX=10090 GN=Notch1 PE=1 SV=3	3	4	4	1	0	1	1	1	939.387	3754.53	3754.52	0.395396	0.000371131	0	0	2.72407e+06	HCD (High Energy Collision Dissociation)	MS2	9.85478	69.465	10.4984	4250	4250	4245	FP031221_12.raw	0/0		6.45715	540.745	540.745	0.8	3.49021e-07	1.42927e-08	0	0
FALSE	High	PMI-Byonic	PMI-Byonic (A2)	A	2	Unambiguous	NGHLCQYDVDECASTPCKNGAKCLDGPNTY	[F].NGHLcQYDVDEcAsTPcKNGAKcLdGPNTY.[T]	C5(Carbamidomethyl); C12(Carbamidomethyl); S14(Hex(1)Pent(2)); C17(Carbamidomethyl); C23(Carbamidomethyl); D25(Oxidation)	1	1	Q01705	Q01705	Neurogenic locus notch homolog protein 1 OS=Mus musculus OX=10090 GN=Notch1 PE=1 SV=3	3	4	4	1	0	1	1	1	972.648	3887.57	3886.57	258.426	0.251098	0	0	4.28003e+06	HCD (High Energy Collision Dissociation)	MS2	13.1759	25.6028	10.8237	4412	4412	4410	FP031221_12.raw	0/0		9.28429	658.919	580.352	0.8	5.19652e-10	4.50486e-11	0	0
FALSE	High	PMI-Byonic	PMI-Byonic (A2)	A	2	Unambiguous	NGHLCQYDVDECASTPCKNGAKCLDGPNTY	[F].nGHLcQYDVDEcAsTPcKNGAKcLDGPNTY.[T]	N1(Deamidated); C5(Carbamidomethyl); C12(Carbamidomethyl); S14(Hex(1)Pent(2)); C17(Carbamidomethyl); C23(Carbamidomethyl)	1	1	Q01705	Q01705	Neurogenic locus notch homolog protein 1 OS=Mus musculus OX=10090 GN=Notch1 PE=1 SV=3	3	4	4	1	0	1	1	1	968.642	3871.55	3871.56	-2.35655	-0.00228088	0	0	2.48848e+06	HCD (High Energy Collision Dissociation)	MS2	3.95424	87.5819	11.1836	4595	4595	4586	FP031221_12.raw	0/0		15.5418	971.3	971.3	0.8	2.87179e-16	1.7665e-17	0	0
FALSE	High	PMI-Byonic	PMI-Byonic (A2)	A	2	Unambiguous	NGHLCQYDVDECASTPCKNGAKCLDGPNTY	[F].NGHLcQYDVDEcAsTPcKNGAKcLDGPNTY.[T]	C5(Carbamidomethyl); C12(Carbamidomethyl); S14(Hex(1)Pent(1)); C17(Carbamidomethyl); C23(Carbamidomethyl)	1	1	Q01705	Q01705	Neurogenic locus notch homolog protein 1 OS=Mus musculus OX=10090 GN=Notch1 PE=1 SV=3	3	4	4	1	0	1	1	1	935.888	3740.53	3738.53	534.79	0.499832	0	0	2039524	HCD (High Energy Collision Dissociation)	MS2	69.3534	100	10.3475	4175	4175	4168	FP031221_12.raw	0/0		12.2843	836.915	611.531	0.8	5.19652e-13	4.35486e-14	0	0
FALSE	High	PMI-Byonic	PMI-Byonic (A2)	A	2	Ambiguous	NGHLCQYDVDECASTPCKNGAKCLDGPNTY	[F].NGHLcQYDVDEcAsTPcKnGAKcLDGPNTY.[T]	C5(Carbamidomethyl); C12(Carbamidomethyl); S14(Hex(1)Pent(2)); C17(Carbamidomethyl); N19(Deamidated); C23(Carbamidomethyl)	1	1	Q01705	Q01705	Neurogenic locus notch homolog protein 1 OS=Mus musculus OX=10090 GN=Notch1 PE=1 SV=3	3	4	4	0.388	0	1	1	1	968.646	3871.56	3871.56	2.05765	0.00199158	0	0	13061757	HCD (High Energy Collision Dissociation)	MS2	5.49834	18.6834	10.8028	4401	4401	4399	FP031221_12.raw	0/0		15.5418	953.487	927.772	0.8	2.87179e-16	1.39218e-17	0	0
FALSE	High	PMI-Byonic	PMI-Byonic (A2)	A	2	Unambiguous	NGHLCQYDVDECASTPCKNGAKCLDGPNTY	[F].NGHLcQYDVDEcAsTPcKnGAKcLdGPNTY.[T]	C5(Carbamidomethyl); C12(Carbamidomethyl); S14(Hex(1)Pent(2)); C17(Carbamidomethyl); N19(Deamidated); C23(Carbamidomethyl); D25(Oxidation)	1	1	Q01705	Q01705	Neurogenic locus notch homolog protein 1 OS=Mus musculus OX=10090 GN=Notch1 PE=1 SV=3	3	4	4	1	0	1	1	1	973.394	3890.56	3887.55	772.979	0.751249	0	0	1911946	HCD (High Energy Collision Dissociation)	MS2	79.0312	100	11.215	4609	4609	4608	FP031221_12.raw	0/0		4.59028	417.968	417.968	0.8	2.56875e-05	9.23542e-07	0	0
FALSE	High	PMI-Byonic	PMI-Byonic (A2)	A	2	Unambiguous	NGHLCQYDVDECASTPCKNGAKCLDGPNTY	[F].NGHLcQYDVDEcAsTPcKNGAKcLdGPNTY.[T]	C5(Carbamidomethyl); C12(Carbamidomethyl); S14(Hex(1)Pent(2)); C17(Carbamidomethyl); C23(Carbamidomethyl); D25(Oxidation)	1	1	Q01705	Q01705	Neurogenic locus notch homolog protein 1 OS=Mus musculus OX=10090 GN=Notch1 PE=1 SV=3	3	4	4	1	0	1	1	1	972.398	3886.57	3886.57	1.12993	0.00109788	0	0	7.49917e+06	HCD (High Energy Collision Dissociation)	MS2	2.73168	15.6148	10.4288	4215	4215	4212	FP031221_12.raw	0/0		12.2843	822.338	765.979	0.8	5.19652e-13	4.74193e-14	0	0
FALSE	High	PMI-Byonic	PMI-Byonic (A2)	A	2	Ambiguous	NGHLCQYDVDECASTPCKNGAKCLDGPNTY	[F].NGHLcQYDVDEcAsTPcKNGAKcLDGPNTY.[T]	C5(Carbamidomethyl); C12(Carbamidomethyl); S14(Hex(1)Pent(2)); C17(Carbamidomethyl); C23(Carbamidomethyl)	1	1	Q01705	Q01705	Neurogenic locus notch homolog protein 1 OS=Mus musculus OX=10090 GN=Notch1 PE=1 SV=3	3	4	4		0	2	2	2	968.646	3871.56	3870.57	256.288	0.247996	0	0	13061757	HCD (High Energy Collision Dissociation)	MS2	5.49834	18.6834	10.8028	4401	4401	4399	FP031221_12.raw	0/0		9.50619	746.724	746.724	0.8	3.11754e-10	2.30439e-11	0	0
FALSE	High	PMI-Byonic	PMI-Byonic (A2)	A	2	Unambiguous	NGHLCQYDVDECASTPCKNGAKCLDGPNTY	[F].NGHLcQYDVDEcAsTPcKNGAKcLDGPNTY.[T]	C5(Carbamidomethyl); C12(Carbamidomethyl); S14(Hex(1)Pent(2)); C17(Carbamidomethyl); C23(Carbamidomethyl)	1	1	Q01705	Q01705	Neurogenic locus notch homolog protein 1 OS=Mus musculus OX=10090 GN=Notch1 PE=1 SV=3	3	4	4	1	0	1	1	1	968.4	3870.58	3870.57	1.08236	0.00104734	0	0	16038156	HCD (High Energy Collision Dissociation)	MS2	0.390966	7.98705	10.4483	4224	4224	4223	FP031221_12.raw	0/0		14.5418	934.747	934.747	0.8	2.87179e-15	1.76156e-16	0	0
FALSE	High	PMI-Byonic	PMI-Byonic (A2)	A	2	Unambiguous	NGHLCQYDVDECASTPCKNGAKCLDGPNTY	[F].NGHLcQYDVDEcAsTPcKnGAKcLDGPNTY.[T]	C5(Carbamidomethyl); C12(Carbamidomethyl); S14(Hex(1)Pent(2)); C17(Carbamidomethyl); N19(Deamidated); C23(Carbamidomethyl)	1	1	Q01705	Q01705	Neurogenic locus notch homolog protein 1 OS=Mus musculus OX=10090 GN=Notch1 PE=1 SV=3	3	4	4	1	0	1	1	1	968.648	3871.57	3871.56	3.44497	0.00333435	0	0	3.08758e+06	HCD (High Energy Collision Dissociation)	MS2	30.3647	100	11.0508	4527	4527	4520	FP031221_12.raw	0/0		9.54185	652.539	652.539	0.8	2.87179e-10	1.88716e-11	0	0
FALSE	High	PMI-Byonic	PMI-Byonic (A2)	A	2	Unambiguous	NGHLCQYDVDECASTPCKNGAKCLDGPNTY	[F].NGHLcQYDVDEcAsTPcKNGAKcLdGPNTY.[T]	C5(Carbamidomethyl); C12(Carbamidomethyl); S14(Hex(1)Pent(2)); C17(Carbamidomethyl); C23(Carbamidomethyl); D25(Oxidation)	1	1	Q01705	Q01705	Neurogenic locus notch homolog protein 1 OS=Mus musculus OX=10090 GN=Notch1 PE=1 SV=3	3	4	4	1	0	1	1	1	972.898	3888.57	3886.57	515.723	0.501098	0	0	8131703	HCD (High Energy Collision Dissociation)	MS2	29.9612	64.6795	10.6953	4350	4350	4344	FP031221_12.raw	0/0		11.2843	787.928	750.204	0.8	5.19652e-12	3.3454e-13	0	0
FALSE	High	PMI-Byonic	PMI-Byonic (A2)	A	2	Unambiguous	NGHLCQYDVDECASTPCKNGAKCLDGPNTY	[F].nGHLcQYDVDEcAsTPcKNGAKcLdGPNTY.[T]	N1(Deamidated); C5(Carbamidomethyl); C12(Carbamidomethyl); S14(Hex(1)Pent(2)); C17(Carbamidomethyl); C23(Carbamidomethyl); D25(Oxidation)	1	1	Q01705	Q01705	Neurogenic locus notch homolog protein 1 OS=Mus musculus OX=10090 GN=Notch1 PE=1 SV=3	3	4	4	1	0	1	1	1	972.644	3887.55	3887.55	0.593981	0.000577283	0	0	1.25963e+06	HCD (High Energy Collision Dissociation)	MS2	28.3271	100	11.3243	4664	4664	4663	FP031221_12.raw	0/0		9.39343	663.581	663.581	0.8	4.04176e-10	3.6894e-11	0	0
FALSE	High	PMI-Byonic	PMI-Byonic (A2)	A	2	Unambiguous	NGHLCQYDVDECASTPCKNGAKCLDGPNTY	[F].NGHLcQYDVDEcAStPcKNGAKcLdGPNTY.[T]	C5(Carbamidomethyl); C12(Carbamidomethyl); T15(Hex(1)Pent(2)); C17(Carbamidomethyl); C23(Carbamidomethyl); D25(Oxidation)	1	1	Q01705	Q01705	Neurogenic locus notch homolog protein 1 OS=Mus musculus OX=10090 GN=Notch1 PE=1 SV=3	3	3	3	1	0	1	1	1	1296.2	3886.57	3886.57	1.49458	0.00193626	0	0	3.86561e+06	HCD (High Energy Collision Dissociation)	MS2	0	36.4114	10.4507	4226	4226	4223	FP031221_12.raw	0/0		17.899	1134.59	1075.99	6.22641	1.26171e-18	7.17938e-20	0	0
FALSE	High	PMI-Byonic	PMI-Byonic (A2)	A	2	Unambiguous	NGHLCQYDVDECASTPCKNGAKCLDGPNTY	[F].NGHLcQYDVDEcAsTPcKNGAKcLDGPNTY.[T]	C5(Carbamidomethyl); C12(Carbamidomethyl); S14(Hex(1)Pent(2)); C17(Carbamidomethyl); C23(Carbamidomethyl)	1	1	Q01705	Q01705	Neurogenic locus notch homolog protein 1 OS=Mus musculus OX=10090 GN=Notch1 PE=1 SV=3	3	4	4	1	0	1	1	1	968.398	3870.57	3870.57	-0.620695	-0.000600611	0	0	3.48323e+06	HCD (High Energy Collision Dissociation)	MS2	2.633	50.1546	10.6937	4349	4349	4344	FP031221_12.raw	0/0		10.5062	797.767	787.602	0.8	3.11754e-11	3.09335e-12	0	0
FALSE	High	PMI-Byonic	PMI-Byonic (A2)	A	2	Unambiguous	NGHLCQYDVDECASTPCKNGAKCLDGPNTY	[F].NGHLcQYDVDEcAsTPcKNGAKcLDGPNTY.[T]	C5(Carbamidomethyl); C12(Carbamidomethyl); S14(Hex(1)Pent(2)); C17(Carbamidomethyl); C23(Carbamidomethyl)	1	1	Q01705	Q01705	Neurogenic locus notch homolog protein 1 OS=Mus musculus OX=10090 GN=Notch1 PE=1 SV=3	3	3	3	1	0	1	1	1	1290.86	3870.58	3870.57	1.7639	0.00227577	0	0	1.38767e+06	HCD (High Energy Collision Dissociation)	MS2	0	100	10.48	4241	4241	4234	FP031221_12.raw	0/0		18.899	1172.63	1117.05	0.8	1.26171e-19	1.26418e-20	0	0
FALSE	High	PMI-Byonic	PMI-Byonic (A2)	A	2	Unambiguous	NGHLCQYDVDECASTPCKNGAKCLDGPNTY	[F].NGHLcQYDVDEcAsTPcKNGAKcLDGPNTY.[T]	C5(Carbamidomethyl); C12(Carbamidomethyl); S14(Hex(1)Pent(2)); C17(Carbamidomethyl); C23(Carbamidomethyl)	1	1	Q01705	Q01705	Neurogenic locus notch homolog protein 1 OS=Mus musculus OX=10090 GN=Notch1 PE=1 SV=3	3	4	4	1	0	1	1	1	968.4	3870.58	3870.57	1.27159	0.00123044	0	0	6.76111e+06	HCD (High Energy Collision Dissociation)	MS2	1.638	28.1498	10.5621	4284	4284	4278	FP031221_12.raw	0/0		12.2843	831.311	831.311	0.8	5.19652e-13	5.12277e-14	0	0
FALSE	High	PMI-Byonic	PMI-Byonic (A2)	A	2	Unambiguous	NGHLCQYDVDECASTPCKNGAKCLDGPNTY	[F].NGHLcQYDVDEcAsTPcKNGAKcLDGPNTY.[T]	C5(Carbamidomethyl); C12(Carbamidomethyl); S14(Hex(1)); C17(Carbamidomethyl); C23(Carbamidomethyl)	1	1	Q01705	Q01705	Neurogenic locus notch homolog protein 1 OS=Mus musculus OX=10090 GN=Notch1 PE=1 SV=3	3	4	4	1	0	1	1	1	902.88	3608.5	3606.49	557.964	0.503073	0	0	2.18843e+06	HCD (High Energy Collision Dissociation)	MS2	33.6232	100	10.3453	4174	4174	4168	FP031221_12.raw	0/0		10.5418	746.744	730.901	0.8	2.87179e-11	2.61497e-12	0	0
FALSE	High	PMI-Byonic	PMI-Byonic (A2)	A	2	Unambiguous	NGHLCQYDVDECASTPCKNGAKCLDGPNTY	[F].NGHLcQYDVDEcAsTPcKNGAKcLdGPNTY.[T]	C5(Carbamidomethyl); C12(Carbamidomethyl); S14(Hex(1)Pent(2)); C17(Carbamidomethyl); C23(Carbamidomethyl); D25(Oxidation)	1	1	Q01705	Q01705	Neurogenic locus notch homolog protein 1 OS=Mus musculus OX=10090 GN=Notch1 PE=1 SV=3	3	4	4	1	0	1	1	1	972.398	3886.57	3886.57	0.690212	0.000670639	0	0	18803218	HCD (High Energy Collision Dissociation)	MS2	1.62127	6.3658	10.5562	4280	4280	4278	FP031221_12.raw	0/0		11.2843	755.063	703.788	0.8	5.19652e-12	3.00058e-13	0	0
FALSE	High	PMI-Byonic	PMI-Byonic (A2)	A	2	Unambiguous	CQYDVDECASTPCKNGAKCLDGPNTYTCVCTEGYTGTHCEVDIDECDPDPCHY	[L].cqYDVDEcAstPcKNGAKcLdGPNTYTcVcTEGYTGTHcEVDIDEcDPDPcHY.[G]	C1(Carbamidomethyl); Q2(Deamidated); C8(Carbamidomethyl); S10(Hex(1)); T11(HexNAc(1)Hex(1)Fuc(1)); C13(Carbamidomethyl); C19(Carbamidomethyl); D21(Oxidation); C28(Carbamidomethyl); C30(Carbamidomethyl); C39(Carbamidomethyl); C46(Carbamidomethyl); C51(Carbamidomethyl)	1	1	Q01705	Q01705	Neurogenic locus notch homolog protein 1 OS=Mus musculus OX=10090 GN=Notch1 PE=1 SV=3	4	4	4	1	0	1	1	1	1748.15	6989.59	6984.64	708.811	1.2377	0	0	6952883	HCD (High Energy Collision Dissociation)	MS2	49.994	59.1613	12.2233	5107	5107	5103	FP031221_12.raw	0/0		2.79401	449.438	449.438	0	0.00160691	3.47525e-05	0	0
FALSE	High	PMI-Byonic	PMI-Byonic (A2)	A	2	Unambiguous	DVDECASTPCKNGAKCLDGPNTY	[Y].DVDEcAStPcKNGAKcLDGPNTY.[T]	C5(Carbamidomethyl); T8(Hex(1)Pent(2)); C10(Carbamidomethyl); C16(Carbamidomethyl)	1	1	Q01705	Q01705	Neurogenic locus notch homolog protein 1 OS=Mus musculus OX=10090 GN=Notch1 PE=1 SV=3	1	3	3	1	0	1	1	1	1000.08	2998.22	2998.21	3.82322	0.00382094	0	0	771465	HCD (High Energy Collision Dissociation)	MS2	5.83657	100	9.73784	3898	3898	3893	FP031221_12.raw	0/0		14.3886	921.322	779.4	2.54662	4.08658e-15	2.85681e-16	0	0
FALSE	High	PMI-Byonic	PMI-Byonic (A2)	A	2	Unambiguous	DVDECASTPCKNGAKCLDGPNTY	[Y].DVDEcASTPcKNGAKcLdGPNtY.[T]	C5(Carbamidomethyl); C10(Carbamidomethyl); C16(Carbamidomethyl); D18(Oxidation); T22(Hex(1)Pent(2))	1	1	Q01705	Q01705	Neurogenic locus notch homolog protein 1 OS=Mus musculus OX=10090 GN=Notch1 PE=1 SV=3	1	3	3	1	0	1	1	1	1005.41	3014.22	3014.21	4.55848	0.00458007	0	0	327033	HCD (High Energy Collision Dissociation)	MS2	0	100	9.8922	3967	3967	3959	FP031221_12.raw	0/0		13.2402	854.364	730.734	1.04745	5.75145e-14	3.64327e-15	0	0
FALSE	High	PMI-Byonic	PMI-Byonic (A2)	A	2	Unambiguous	DVDECASTPCKNGAKCLDGPNTY	[Y].DVDEcAStPcKNGAKcLDGPNTY.[T]	C5(Carbamidomethyl); T8(Hex(1)Pent(2)); C10(Carbamidomethyl); C16(Carbamidomethyl)	1	1	Q01705	Q01705	Neurogenic locus notch homolog protein 1 OS=Mus musculus OX=10090 GN=Notch1 PE=1 SV=3	1	3	3	1	0	1	1	1	1000.08	2998.22	2998.21	4.18965	0.00418716	0	0	372326	HCD (High Energy Collision Dissociation)	MS2	0	100	9.85215	3949	3949	3948	FP031221_12.raw	0/0		12.2402	803.001	742.023	0.4	5.75145e-13	5.5419e-14	0	0
FALSE	High	PMI-Byonic	PMI-Byonic (A2)	A	2	Unambiguous	TCVCTEGYTGTHCEVDIDECDPDPCHY	[Y].TcVcTEGYTGthcEVDIDEcDPDPcHY.[G]	C2(Carbamidomethyl); C4(Carbamidomethyl); T11(HexNAc(1)Fuc(1)); H12(Oxidation); C13(Carbamidomethyl); C20(Carbamidomethyl); C25(Carbamidomethyl)	1	1	Q01705	Q01705	Neurogenic locus notch homolog protein 1 OS=Mus musculus OX=10090 GN=Notch1 PE=1 SV=3	1	3	3	1	0	1	1	1	1219.12	3655.34	3655.34	0.263106	0.000320581	0	0	4847034	HCD (High Energy Collision Dissociation)	MS2	0	30.8142	12.1322	5062	5062	5059	FP031221_12.raw	0/0		5.94751	450.022	450.022	4.8	1.12846e-06	5.57654e-08	0	0
FALSE	High	PMI-Byonic	PMI-Byonic (A2)	A	2	Unambiguous	TCVCTEGYTGTHCEVDIDECDPDPCHY	[Y].TcVcTEGYTGthcEVDIDEcDPDPcHY.[G]	C2(Carbamidomethyl); C4(Carbamidomethyl); T11(HexNAc(1)Fuc(1)); H12(Oxidation); C13(Carbamidomethyl); C20(Carbamidomethyl); C25(Carbamidomethyl)	1	1	Q01705	Q01705	Neurogenic locus notch homolog protein 1 OS=Mus musculus OX=10090 GN=Notch1 PE=1 SV=3	1	3	3	1	0	1	1	1	1219.46	3656.35	3655.34	276.473	0.336868	0	0	4228751	HCD (High Energy Collision Dissociation)	MS2	26.5911	43.2949	12.2409	5116	5116	5114	FP031221_12.raw	0/0		5.63855	425.684	425.684	4.8	2.29851e-06	1.15816e-07	0	0
FALSE	High	PMI-Byonic	PMI-Byonic (A2)	A	2	Unambiguous	TCVCTEGYTGTHCEVDIDECDPDPCHY	[Y].TcVcTEGYTGtHcEVDIDEcDPDPcHY.[G]	C2(Carbamidomethyl); C4(Carbamidomethyl); T11(Hex(1)); C13(Carbamidomethyl); C20(Carbamidomethyl); C25(Carbamidomethyl)	1	1	Q01705	Q01705	Neurogenic locus notch homolog protein 1 OS=Mus musculus OX=10090 GN=Notch1 PE=1 SV=3	1	3	3	1	0	1	1	1	1151.43	3452.27	3452.26	1.6655	0.00191659	0	0	6663920	HCD (High Energy Collision Dissociation)	MS2	0	75.6877	12.1657	5079	5079	5070	FP031221_12.raw	0/0		17.3886	1066.82	1031.33	2.4	4.08658e-18	2.59845e-19	0	0
FALSE	High	PMI-Byonic	PMI-Byonic (A2)	A	2	Unambiguous	TCVCTEGYTGTHCEVDIDECDPDPCHYGSCKDGVATF	[Y].TcVcTEGYTGtHcEVDIDEcDPDPcHYGScKDGVATF.[T]	C2(Carbamidomethyl); C4(Carbamidomethyl); T11(Hex(1)); C13(Carbamidomethyl); C20(Carbamidomethyl); C25(Carbamidomethyl); C30(Carbamidomethyl)	1	1	Q01705	Q01705	Neurogenic locus notch homolog protein 1 OS=Mus musculus OX=10090 GN=Notch1 PE=1 SV=3	2	4	4	1	0	1	1	1	1119.69	4475.72	4474.71	224.766	0.251441	0	0	2979672	HCD (High Energy Collision Dissociation)	MS2	31.5527	82.9676	13.3111	5606	5606	5598	FP031221_12.raw	0/0		15.0097	900.296	900.296	2.4	9.77919e-16	6.00499e-17	0	0
FALSE	High	PMI-Byonic	PMI-Byonic (A2)	A	2	Unambiguous	TCVCTEGYTGTHCEVDIDECDPDPCHYGSCKDGVATFTCL	[Y].TcVcTEGYTGTHcEVDIDEcDPDPcHYGScKdGVATFTcL.[C]	C2(Carbamidomethyl); C4(Carbamidomethyl); C13(Carbamidomethyl); C20(Carbamidomethyl); C25(Carbamidomethyl); C30(Carbamidomethyl); D32(Oxidation); C39(Carbamidomethyl)	1	1	Q01705	Q01705	Neurogenic locus notch homolog protein 1 OS=Mus musculus OX=10090 GN=Notch1 PE=1 SV=3	3	4	4	1	0	1	1	1	1177.22	4705.85	4702.82	644.023	0.757181	0	0	4.23778e+06	HCD (High Energy Collision Dissociation)	MS2	8.38909	100	12.2478	5120	5120	5114	FP031221_12.raw	0/0		2.65571	59.441	59.441	52.0156	0.00220947	5.58408e-05	0	0
FALSE	High	PMI-Byonic	PMI-Byonic (A2)	A	2	Unambiguous	TCVCTEGYTGTHCEVDIDECDPDPCHY	[Y].TcVcTEGYTGtHcEVDIDEcDPDPcHY.[G]	C2(Carbamidomethyl); C4(Carbamidomethyl); T11(Hex(1)); C13(Carbamidomethyl); C20(Carbamidomethyl); C25(Carbamidomethyl)	1	1	Q01705	Q01705	Neurogenic locus notch homolog protein 1 OS=Mus musculus OX=10090 GN=Notch1 PE=1 SV=3	1	3	3	1	0	1	1	1	1151.43	3452.26	3452.26	-0.0317523	-3.65391e-05	0	0	2.93812e+06	HCD (High Energy Collision Dissociation)	MS2	0	74.2794	12.2882	5138	5138	5136	FP031221_12.raw	0/0		15.1311	970.928	970.928	2.4	7.39468e-16	2.74191e-17	0	0
FALSE	High	PMI-Byonic	PMI-Byonic (A2)	A	2	Unambiguous	TCVCTEGYTGTHCEVDIDECDPDPCHYGSCKDGVATF	[Y].TcVcTEGYTGthcEVDIDEcDPDPcHYGScKdGVATF.[T]	C2(Carbamidomethyl); C4(Carbamidomethyl); T11(HexNAc(1)Fuc(1)); H12(Oxidation); C13(Carbamidomethyl); C20(Carbamidomethyl); C25(Carbamidomethyl); C30(Carbamidomethyl); D32(Oxidation)	1	1	Q01705	Q01705	Neurogenic locus notch homolog protein 1 OS=Mus musculus OX=10090 GN=Notch1 PE=1 SV=3	2	4	4	1	0	1	1	1	1174.2	4693.79	4693.79	-0.139087	-0.000163211	0	0	1486673	HCD (High Energy Collision Dissociation)	MS2	0	100	13.3499	5624	5624	5620	FP031221_12.raw	0/0		9.86128	697.502	697.502	1.57494	1.37632e-10	9.68249e-12	0	0
FALSE	High	PMI-Byonic	PMI-Byonic (A2)	A	2	Unambiguous	TCVCTEGYTGTHCEVDIDECDPDPCHYGSCKDGVATF	[Y].TcVcTEGYtGtHcEVDIDEcDPDPcHYGScKdGVATF.[T]	C2(Carbamidomethyl); C4(Carbamidomethyl); T9(Fuc(1)); T11(HexNAc(1)Hex(1)Fuc(1)); C13(Carbamidomethyl); C20(Carbamidomethyl); C25(Carbamidomethyl); C30(Carbamidomethyl); D32(Oxidation)	1	1	Q01705	Q01705	Neurogenic locus notch homolog protein 1 OS=Mus musculus OX=10090 GN=Notch1 PE=1 SV=3	2	4	4	1	0	1	1	1	1246.98	4984.88	4985.9	-205.024	-0.255558	0	0	954375	HCD (High Energy Collision Dissociation)	MS2	0	55.2712	13.9424	5925	5925	5917	FP031221_12.raw	0/0		21.7521	1281.15	1281.15	0.230075	1.76955e-22	2.72565e-23	0	0
FALSE	High	PMI-Byonic	PMI-Byonic (A2)	A	2	Unambiguous	TCVCTEGYTGTHCEVDIDECDPDPCHY	[Y].TcVcTEGYTGtHcEVDIDEcDPDPcHY.[G]	C2(Carbamidomethyl); C4(Carbamidomethyl); T11(Hex(1)); C13(Carbamidomethyl); C20(Carbamidomethyl); C25(Carbamidomethyl)	1	1	Q01705	Q01705	Neurogenic locus notch homolog protein 1 OS=Mus musculus OX=10090 GN=Notch1 PE=1 SV=3	1	3	3	1	0	1	1	1	1151.43	3452.27	3452.26	0.392562	0.000451742	0	0	441216	HCD (High Energy Collision Dissociation)	MS2	0	100	12.4852	5231	5231	5224	FP031221_12.raw	0/0		11.3886	784.325	784.325	2.4	4.08658e-12	2.37591e-13	0	0
FALSE	High	PMI-Byonic	PMI-Byonic (A2)	A	2	Unambiguous	TCVCTEGYTGTHCEVDIDECDPDPCHY	[Y].TcVcTEGYTGtHcEVDIDEcDPDPcHY.[G]	C2(Carbamidomethyl); C4(Carbamidomethyl); T11(Hex(1)); C13(Carbamidomethyl); C20(Carbamidomethyl); C25(Carbamidomethyl)	1	1	Q01705	Q01705	Neurogenic locus notch homolog protein 1 OS=Mus musculus OX=10090 GN=Notch1 PE=1 SV=3	1	3	3	1	0	1	1	1	1152.09	3454.26	3452.26	578.52	0.665735	0	0	1.16223e+06	HCD (High Energy Collision Dissociation)	MS2	43.951	100	12.827	5382	5382	5378	FP031221_12.raw	0/0		9.35298	749.281	749.281	2.4	4.43628e-10	4.06406e-11	0	0
FALSE	High	PMI-Byonic	PMI-Byonic (A2)	A	2	Unambiguous	TCVCTEGYTGTHCEVDIDECDPDPCHYGSCKDGVATF	[Y].TcVcTEGYTGtHcEVDIDEcDPDPcHYGScKdGVATF.[T]	C2(Carbamidomethyl); C4(Carbamidomethyl); T11(HexNAc(1)Fuc(1)); C13(Carbamidomethyl); C20(Carbamidomethyl); C25(Carbamidomethyl); C30(Carbamidomethyl); D32(Oxidation)	1	1	Q01705	Q01705	Neurogenic locus notch homolog protein 1 OS=Mus musculus OX=10090 GN=Notch1 PE=1 SV=3	2	4	4	1	0	1	1	1	1170.21	4677.81	4677.79	2.84432	0.00332628	0	0	439371	HCD (High Energy Collision Dissociation)	MS2	0	100	13.3789	5640	5640	5631	FP031221_12.raw	0/0		16.0097	990.837	990.837	4.8	9.77919e-17	3.44752e-18	0	0
FALSE	High	PMI-Byonic	PMI-Byonic (A2)	A	2	Unambiguous	TCVCTEGYTGTHCEVDIDECDPDPCHYGSCKDGVATF	[Y].TcVcTEGYTGTHcEVDIDEcDPDPcHYGscKdGVATF.[T]	C2(Carbamidomethyl); C4(Carbamidomethyl); C13(Carbamidomethyl); C20(Carbamidomethyl); C25(Carbamidomethyl); S29(Hex(1)); C30(Carbamidomethyl); D32(Oxidation)	1	1	Q01705	Q01705	Neurogenic locus notch homolog protein 1 OS=Mus musculus OX=10090 GN=Notch1 PE=1 SV=3	2	4	4	1	0	1	1	1	1123.44	4490.72	4490.71	2.52462	0.00283433	0	0	4.52883e+06	HCD (High Energy Collision Dissociation)	MS2	0	41.7086	13.3948	5648	5648	5642	FP031221_12.raw	0/0		19.0097	1105.27	1105.27	7.28983	9.77919e-20	1.03249e-20	0	0
FALSE	High	PMI-Byonic	PMI-Byonic (A2)	A	2	Unambiguous	TCLCQPGYTGHHCETNINECHSQPCRHGGTCQDRDNSYLCL	[F].TcLcQPGYTGHHcEtNINEcHsQPcRHGGTcQDRDNSYLcL.[C]	C2(Carbamidomethyl); C4(Carbamidomethyl); C13(Carbamidomethyl); T15(HexNAc(1)Hex(1)Fuc(1)NeuAc(1)); C20(Carbamidomethyl); S22(Hex(1)Pent(2)); C25(Carbamidomethyl); C31(Carbamidomethyl); C40(Carbamidomethyl)	1	1	Q01705	Q01705	Neurogenic locus notch homolog protein 1 OS=Mus musculus OX=10090 GN=Notch1 PE=1 SV=3	4	5	5	1	0	1	1	1	1245.9	6225.48	6221.45	647.879	0.806149	0	0	1.5908e+06	HCD (High Energy Collision Dissociation)	MS2	0	100	10.1383	4079	4079	4069	FP031221_12.raw	0/0		5.11108	378.896	378.896	0	7.74315e-06	3.17739e-07	0	0
FALSE	High	PMI-Byonic	PMI-Byonic (A2)	A	2	Unambiguous	TCLCQPGYTGHHCETNINECHSQPCRHGGTCQDRDNSYL	[F].TcLcQPGYTGHHcEtNINEcHsQPcRHGGTcQDRDNSYL.[C]	C2(Carbamidomethyl); C4(Carbamidomethyl); C13(Carbamidomethyl); T15(HexNAc(1)Fuc(1)); C20(Carbamidomethyl); S22(Hex(1)Pent(2)); C25(Carbamidomethyl); C31(Carbamidomethyl)	1	1	Q01705	Q01705	Neurogenic locus notch homolog protein 1 OS=Mus musculus OX=10090 GN=Notch1 PE=1 SV=3	3	6	6	1	0	1	1	1	916.71	5495.23	5495.18	7.91615	0.00725012	0	0	436853	HCD (High Energy Collision Dissociation)	MS2	0	100	8.14857	3194	3194	3189	FP031221_12.raw	0/0		8.27321	645.131	645.131	0	5.33077e-09	3.15747e-10	0	0
FALSE	High	PMI-Byonic	PMI-Byonic (A2)	A	2	Unambiguous	TCLCQPGYTGHHCETNINECHSQPCRHGGTCQDRDNSYLCL	[F].TcLcQPGYTGHHcEtNINEcHsQPcRHGGTcQDRDNSYLcL.[C]	C2(Carbamidomethyl); C4(Carbamidomethyl); C13(Carbamidomethyl); T15(HexNAc(1)Hex(1)Fuc(1)NeuAc(1)); C20(Carbamidomethyl); S22(Hex(1)Pent(2)); C25(Carbamidomethyl); C31(Carbamidomethyl); C40(Carbamidomethyl)	1	1	Q01705	Q01705	Neurogenic locus notch homolog protein 1 OS=Mus musculus OX=10090 GN=Notch1 PE=1 SV=3	4	6	6	1	0	1	1	1	1038.41	6225.44	6221.45	641.647	0.665329	0	0	3798978	HCD (High Energy Collision Dissociation)	MS2	30.5291	54.9523	10.1028	4063	4063	4058	FP031221_12.raw	0/0		7.35468	565.332	565.332	0	4.41893e-08	2.29241e-09	0	0
FALSE	High	PMI-Byonic	PMI-Byonic (A2)	A	2	Unambiguous	TCLCQPGYTGHHCETNINECHSQPCRHGGTCQDRDNSYLCL	[F].TcLcQPGYtGHHcETNINEcHsqPcRHGGTcQDRDNSYLcL.[C]	C2(Carbamidomethyl); C4(Carbamidomethyl); T9(HexNAc(1)Fuc(1)); C13(Carbamidomethyl); C20(Carbamidomethyl); S22(Hex(1)Pent(2)); Q23(Deamidated); C25(Carbamidomethyl); C31(Carbamidomethyl); C40(Carbamidomethyl)	1	1	Q01705	Q01705	Neurogenic locus notch homolog protein 1 OS=Mus musculus OX=10090 GN=Notch1 PE=1 SV=3	4	6	6	1	0	1	1	1	962.894	5772.33	5769.28	527.646	0.507356	0	0	7289781	HCD (High Energy Collision Dissociation)	MS2	34.7013	31.7205	9.4677	3779	3779	3772	FP031221_12.raw	0/0		5.6046	427.883	427.883	0	2.48544e-06	1.2351e-07	0	0
FALSE	High	PMI-Byonic	PMI-Byonic (A2)	A	2	Unambiguous	TCLCQPGYTGHHCETNINECHSQPCRHGGTCQDRDNSY	[F].TcLcQPGYTGHHcEtNINEcHSQPcRHGGtcQDRDNSY.[L]	C2(Carbamidomethyl); C4(Carbamidomethyl); C13(Carbamidomethyl); T15(Hex(1)Pent(2)); C20(Carbamidomethyl); C25(Carbamidomethyl); T30(HexNAc(1)Hex(1)Fuc(1)NeuAc(1)); C31(Carbamidomethyl)	1	1	Q01705	Q01705	Neurogenic locus notch homolog protein 1 OS=Mus musculus OX=10090 GN=Notch1 PE=1 SV=3	2	6	6	1	0	1	1	1	973.885	5838.28	5835.25	519.067	0.504814	0	0	688243	HCD (High Energy Collision Dissociation)	MS2	7.58179	100	7.85458	3066	3066	3057	FP031221_12.raw	0/0		4.12285	353.657	353.657	0	7.53612e-05	2.3053e-06	0	0
FALSE	High	PMI-Byonic	PMI-Byonic (A2)	A	2	Unambiguous	TCLCQPGYTGHHCETNINECHSQPCRHGGTCQDRDNSYL	[F].TcLcQPGYTGHHcEtNINEcHsQPcRHGGTcQDRDNSYL.[C]	C2(Carbamidomethyl); C4(Carbamidomethyl); C13(Carbamidomethyl); T15(HexNAc(1)Hex(1)Fuc(1)NeuAc(1)); C20(Carbamidomethyl); S22(Hex(1)Pent(2)); C25(Carbamidomethyl); C31(Carbamidomethyl)	1	1	Q01705	Q01705	Neurogenic locus notch homolog protein 1 OS=Mus musculus OX=10090 GN=Notch1 PE=1 SV=3	3	6	6	1	0	1	1	1	992.234	5948.37	5948.33	6.04142	0.00598939	0	0	0	HCD (High Energy Collision Dissociation)	MS2		100	8.72967	3451	3451	3442	FP031221_12.raw	0/0		5.66609	492.197	492.197	0	2.15729e-06	1.01801e-07	0	0
FALSE	High	PMI-Byonic	PMI-Byonic (A2)	A	2	Unambiguous	TCLCQPGYTGHHCETNINECHSQPCRHGGTCQDRDNSY	[F].TcLcQPGYTGHHcEtNINEcHsQPcRHGGTcQDRDNSY.[L]	C2(Carbamidomethyl); C4(Carbamidomethyl); C13(Carbamidomethyl); T15(HexNAc(1)Fuc(1)); C20(Carbamidomethyl); S22(Hex(1)Pent(2)R0); C25(Carbamidomethyl); C31(Carbamidomethyl)	1	1	Q01705	Q01705	Neurogenic locus notch homolog protein 1 OS=Mus musculus OX=10090 GN=Notch1 PE=1 SV=3	2	6	6	1	0	1	1	1	898.36	5385.12	5382.1	562.212	0.504313	0	0	937677	HCD (High Energy Collision Dissociation)	MS2	44.6929	100	7.47824	2901	2901	2892	FP031221_12.raw	0/0		6.39133	551.569	551.569	0	4.06131e-07	2.21165e-08	0	0
FALSE	High	PMI-Byonic	PMI-Byonic (A2)	A	2	Unambiguous	TCLCQPGYTGHHCETNINECHSQPCRHGGTCQDRDNSYL	[F].TcLcQPGYTGHHcEtNINEcHsQPcRHGGTcQDRDNSYL.[C]	C2(Carbamidomethyl); C4(Carbamidomethyl); C13(Carbamidomethyl); T15(Hex(1)Pent(2)); C20(Carbamidomethyl); S22(HexNAc(1)Fuc(1)); C25(Carbamidomethyl); C31(Carbamidomethyl)	1	1	Q01705	Q01705	Neurogenic locus notch homolog protein 1 OS=Mus musculus OX=10090 GN=Notch1 PE=1 SV=3	3	6	6	1	0	1	1	1	916.7	5495.16	5495.18	-3.34637	-0.00306482	0	0	99627.3	HCD (High Energy Collision Dissociation)	MS2	97.4848	100	8.27034	3248	3248	3244	FP031221_12.raw	0/0		6.18851	533.81	533.81	0	6.47867e-07	3.39776e-08	0	0
FALSE	High	PMI-Byonic	PMI-Byonic (A2)	A	2	Unambiguous	TCLCQPGYTGHHCETNINECHSQPCRHGGTCQDRDNSYLCL	[F].TcLcQPGYTGHHcEtNINEcHsQPcRHGGTcQDRDNSYLcL.[C]	C2(Carbamidomethyl); C4(Carbamidomethyl); C13(Carbamidomethyl); T15(HexNAc(1)Hex(1)Fuc(1)NeuAc(1)); C20(Carbamidomethyl); S22(Hex(1)Pent(2)); C25(Carbamidomethyl); C31(Carbamidomethyl); C40(Carbamidomethyl)	1	1	Q01705	Q01705	Neurogenic locus notch homolog protein 1 OS=Mus musculus OX=10090 GN=Notch1 PE=1 SV=3	4	6	6	1	0	1	1	1	1038.58	6226.46	6221.45	806.11	0.835861	0	0	1.90895e+06	HCD (High Energy Collision Dissociation)	MS2	19.0927	72.5447	10.2171	4115	4115	4113	FP031221_12.raw	0/0		5.65601	460.431	460.431	0	2.20797e-06	1.08683e-07	0	0
FALSE	High	PMI-Byonic	PMI-Byonic (A2)	A	2	Unambiguous	TCRCPEGYHDPTCL	[F].TcRcPEGYHDPTcL.[S]	C2(Carbamidomethyl); C4(Carbamidomethyl); C13(Carbamidomethyl)	1	1	Q01705	Q01705	Neurogenic locus notch homolog protein 1 OS=Mus musculus OX=10090 GN=Notch1 PE=1 SV=3	1	2	2	1	0	1	1	1	883.363	1765.72	1765.71	5.22363	0.0046117	0	0	195612	HCD (High Energy Collision Dissociation)	MS2	0	100	8.90339	3529	3529	3519	FP031221_12.raw	0/0		3.73692	405.512	405.512	405.512	0.000183263	5.47458e-06	0	0
FALSE	High	PMI-Byonic	PMI-Byonic (A2)	A	2	Unambiguous	TCRCPEGYHDPTCL	[F].TcRcPEGYHDPTcL.[S]	C2(Carbamidomethyl); C4(Carbamidomethyl); C13(Carbamidomethyl)	1	1	Q01705	Q01705	Neurogenic locus notch homolog protein 1 OS=Mus musculus OX=10090 GN=Notch1 PE=1 SV=3	1	3	3	1	0	1	1	1	589.244	1765.72	1765.71	5.28515	0.00311068	0	0	2.79705e+06	HCD (High Energy Collision Dissociation)	MS2	6.15755	100	8.85929	3509	3509	3508	FP031221_12.raw	0/0		7.48907	599.675	599.675	599.675	3.24289e-08	1.40989e-09	0	0
FALSE	High	PMI-Byonic	PMI-Byonic (A2)	A	2	Unambiguous	TCRCPEGYHDPTCL	[F].TcRcPEGYHDPTcL.[S]	C2(Carbamidomethyl); C4(Carbamidomethyl); C13(Carbamidomethyl)	1	1	Q01705	Q01705	Neurogenic locus notch homolog protein 1 OS=Mus musculus OX=10090 GN=Notch1 PE=1 SV=3	1	2	2	1	0	1	1	1	883.364	1765.72	1765.71	6.46804	0.00571034	0	0	316114	HCD (High Energy Collision Dissociation)	MS2	25.1084	100	8.77186	3470	3470	3464	FP031221_12.raw	0/0		8.10382	609.768	609.768	609.768	7.87372e-09	3.47638e-10	0	0
FALSE	High	PMI-Byonic	PMI-Byonic (A2)	A	2	Unambiguous	TCRCPEGYHDPTCL	[F].TcRcPEGYHDPTcL.[S]	C2(Carbamidomethyl); C4(Carbamidomethyl); C13(Carbamidomethyl)	1	1	Q01705	Q01705	Neurogenic locus notch homolog protein 1 OS=Mus musculus OX=10090 GN=Notch1 PE=1 SV=3	1	3	3	1	0	1	1	1	589.243	1765.72	1765.71	3.52223	0.00207308	0	0	788797	HCD (High Energy Collision Dissociation)	MS2	68.9089	100	8.7275	3450	3450	3442	FP031221_12.raw	0/0		6.33556	498.381	498.381	498.381	4.61788e-07	2.63689e-08	0	0
FALSE	High	PMI-Byonic	PMI-Byonic (A2)	A	2	Unambiguous	TCRCPEGYHDPTCL	[F].TcRcPEGYHDPTcL.[S]	C2(Carbamidomethyl); C4(Carbamidomethyl); C13(Carbamidomethyl)	1	1	Q01705	Q01705	Neurogenic locus notch homolog protein 1 OS=Mus musculus OX=10090 GN=Notch1 PE=1 SV=3	1	3	3	1	0	1	1	1	589.244	1765.72	1765.71	4.97404	0.00292757	0	0	479607	HCD (High Energy Collision Dissociation)	MS2	12.1104	100	8.9946	3570	3570	3563	FP031221_12.raw	0/0		4.54335	420.352	420.352	420.352	2.86188e-05	1.23418e-06	0	0
[truncated: 7 more columns]

## Sheet: FP040621_17
Checked	Confidence	Identifying Node Type	Identifying Node	Search ID	Identifying Node No	PSM Ambiguity	Sequence	Annotated Sequence	Modifications	# Protein Groups	# Proteins	Master Protein Accessions	Protein Accessions	Protein Descriptions	# Missed Cleavages	Charge	Original Precursor Charge	DeltaScore	DeltaCn	Rank	Search Engine Rank	Concatenated Rank	m/z [Da]	MH+ [Da]	Theo. MH+ [Da]	DeltaM [ppm]	Deltam/z [Da]	Matched Ions	Total Ions	Intensity	Activation Type	MS Order	Isolation Interference [%]	Ion Inject Time [ms]	RT [min]	First Scan	Last Scan	Master Scan(s)	Spectrum File	Ions Matched	Annotation	|Log Prob|	Byonic Score	Delta Byonic Score	Delta Mod Score	PEP 2D	q-Value 2D	FDR 2D	Peptide Group FDR 2D
FALSE	High	PMI-Byonic	PMI-Byonic (A2)	A	2	Unambiguous	LTPLLCL	[L].LtPLLcL.[T]	T2(HexNAc(1)Hex(1)Fuc(1)NeuAc(1)); C6(Carbamidomethyl)	1	1	Q01705	Q01705	Neurogenic locus notch homolog protein 1 OS=Mus musculus OX=10090 GN=Notch1 PE=1 SV=3	3	2	2	1	0	1	1	1	1633.05	3265.09	1631.77	1.00095e+06	816.658	0	0	0	HCD (High Energy Collision Dissociation)	MS2		100	7.3895	2723	2723	2721	FP040621_17.raw	0/0		1.3909	17.2686	12.12	12.12	0.040654	0.000971292	0	0
FALSE	High	PMI-Byonic	PMI-Byonic (A2)	A	2	Unambiguous	VGQRCQDSNPCLSTPCKNAGTCHVVDHGGTVDY	[F].VGQRcQDSNPcLstPcKNAGTcHVVDHGGTVDY.[A]	C5(Carbamidomethyl); C11(Carbamidomethyl); S13(Hex(1)Pent(2)); T14(Fuc(1)); C16(Carbamidomethyl); C22(Carbamidomethyl)	1	1	Q01705	Q01705	Neurogenic locus notch homolog protein 1 OS=Mus musculus OX=10090 GN=Notch1 PE=1 SV=3	1	5	5	1	0	1	1	1	853.17	4261.82	4261.79	7.50197	0.00639436	0	0	3.76199e+06	HCD (High Energy Collision Dissociation)	MS2	0	30.3877	9.29287	3560	3560	3557	FP040621_17.raw	0/0		15.8022	951.141	951.141	1.2	1.5767e-16	1.1288e-17	0	0
FALSE	High	PMI-Byonic	PMI-Byonic (A2)	A	2	Unambiguous	VGQRCQDSNPCLSTPCKNAGTCHVVDHGGTVDY	[F].VGQRcQDSNPcLstPcKNAGTcHVVDHGGTVDY.[A]	C5(Carbamidomethyl); C11(Carbamidomethyl); S13(Fuc(1)); T14(Hex(1)Pent(1)); C16(Carbamidomethyl); C22(Carbamidomethyl)	1	1	Q01705	Q01705	Neurogenic locus notch homolog protein 1 OS=Mus musculus OX=10090 GN=Notch1 PE=1 SV=3	1	5	5	1	0	1	1	1	826.76	4129.77	4129.75	5.53041	0.00456784	0	0	979456	HCD (High Energy Collision Dissociation)	MS2	0	100	9.29505	3561	3561	3557	FP040621_17.raw	0/0		14.8022	932.224	932.224	0	1.5767e-15	2.73191e-16	0	0
FALSE	High	PMI-Byonic	PMI-Byonic (A2)	A	2	Unambiguous	VGQRCQDSNPCLSTPCKNAGTCHVVDHGGTVDY	[F].VGQRcQDSNPcLStPcKNAGTcHVVDHGGTVDY.[A]	C5(Carbamidomethyl); C11(Carbamidomethyl); T14(Hex(1)); C16(Carbamidomethyl); C22(Carbamidomethyl)	1	1	Q01705	Q01705	Neurogenic locus notch homolog protein 1 OS=Mus musculus OX=10090 GN=Notch1 PE=1 SV=3	1	5	5	1	0	1	1	1	771.139	3851.67	3851.65	4.63256	0.0035686	0	0	677160	HCD (High Energy Collision Dissociation)	MS2	2.73138	100	9.30065	3564	3564	3557	FP040621_17.raw	0/0		14.8022	924.504	711.234	1.2	1.5767e-15	3.23326e-16	0	0
FALSE	High	PMI-Byonic	PMI-Byonic (A2)	A	2	Unambiguous	VGQRCQDSNPCLSTPCKNAGTCHVVDHGGTVDY	[F].VGQRcQDSNPcLStPcKNAGtcHVVDHGGTVDY.[A]	C5(Carbamidomethyl); C11(Carbamidomethyl); T14(Fuc(1)); C16(Carbamidomethyl); T21(Hex(1)Pent(2)); C22(Carbamidomethyl)	1	1	Q01705	Q01705	Neurogenic locus notch homolog protein 1 OS=Mus musculus OX=10090 GN=Notch1 PE=1 SV=3	1	4	4	1	0	1	1	1	1066.21	4261.8	4261.79	1.97703	0.00210642	0	0	1.01226e+06	HCD (High Energy Collision Dissociation)	MS2	0	100	9.31778	3571	3571	3568	FP040621_17.raw	0/0		15.2768	989.183	989.183	1.2	5.28638e-16	4.62211e-17	0	0
FALSE	High	PMI-Byonic	PMI-Byonic (A2)	A	2	Unambiguous	VGQRCQDSNPCLSTPCKNAGTCHVVDHGGTVDY	[F].VGQRcQDSNPcLStPcKNAGtcHVVDHGGTVDY.[A]	C5(Carbamidomethyl); C11(Carbamidomethyl); T14(Fuc(1)); C16(Carbamidomethyl); T21(Hex(1)Pent(2)); C22(Carbamidomethyl)	1	1	Q01705	Q01705	Neurogenic locus notch homolog protein 1 OS=Mus musculus OX=10090 GN=Notch1 PE=1 SV=3	1	3	3	1	0	1	1	1	1421.27	4261.79	4261.79	-0.0105027	-1.49201e-05	0	0	301162	HCD (High Energy Collision Dissociation)	MS2	0	100	9.34705	3585	3585	3579	FP040621_17.raw	0/0		10.5236	790.001	790.001	1.2	2.99479e-11	2.37323e-12	0	0
FALSE	High	PMI-Byonic	PMI-Byonic (A2)	A	2	Unambiguous	VGQRCQDSNPCLSTPCKNAGTCHVVDHGGTVDY	[F].VGQRcQDSNPcLStPcKNAGTcHVVDHGGTVDY.[A]	C5(Carbamidomethyl); C11(Carbamidomethyl); T14(Hex(1)); C16(Carbamidomethyl); C22(Carbamidomethyl)	1	1	Q01705	Q01705	Neurogenic locus notch homolog protein 1 OS=Mus musculus OX=10090 GN=Notch1 PE=1 SV=3	1	4	4	1	0	1	1	1	963.67	3851.66	3851.65	2.71863	0.0026178	0	0	271271	HCD (High Energy Collision Dissociation)	MS2	0	100	9.3513	3587	3587	3579	FP040621_17.raw	0/0		12.2768	836.929	836.929	1.2	5.28638e-13	3.49356e-14	0	0
FALSE	High	PMI-Byonic	PMI-Byonic (A2)	A	2	Unambiguous	VGQRCQDSNPCLSTPCKNAGTCHVVDHGGTVDY	[F].VGQRcQDSNPcLstPcKNAGTcHVVDHGGTVDY.[A]	C5(Carbamidomethyl); C11(Carbamidomethyl); S13(Hex(1)Pent(2)); T14(HexNAc(1)Hex(1)Fuc(1)); C16(Carbamidomethyl); C22(Carbamidomethyl)	1	1	Q01705	Q01705	Neurogenic locus notch homolog protein 1 OS=Mus musculus OX=10090 GN=Notch1 PE=1 SV=3	1	5	5	1	0	1	1	1	926.19	4626.92	4626.92	-0.62098	-0.000574645	0	0	224566	HCD (High Energy Collision Dissociation)	MS2	58.365	100	9.3641	3592	3592	3590	FP040621_17.raw	0/0		9.80225	680.085	680.085	0	1.5767e-10	1.37362e-11	0	0
FALSE	High	PMI-Byonic	PMI-Byonic (A2)	A	2	Unambiguous	VGQRCQDSNPCLSTPCKNAGTCHVVDHGGTVDYACSCPL	[F].VGQRcQDSNPcLStPcKNAGtcHVVDHGGTVDYAcScPL.[G]	C5(Carbamidomethyl); C11(Carbamidomethyl); T14(Hex(1)Pent(2)); C16(Carbamidomethyl); T21(Fuc(1)); C22(Carbamidomethyl); C35(Carbamidomethyl); C37(Carbamidomethyl)	1	1	Q01705	Q01705	Neurogenic locus notch homolog protein 1 OS=Mus musculus OX=10090 GN=Notch1 PE=1 SV=3	2	5	5	1	0	1	1	1	990.823	4950.09	4950.06	5.76964	0.00571201	0	0	386190	HCD (High Energy Collision Dissociation)	MS2	3.96891	100	10.5686	4125	4125	4118	FP040621_17.raw	0/0		1.61566	198.549	198.549	0	0.0242291	0.000497405	0	0
FALSE	High	PMI-Byonic	PMI-Byonic (A2)	A	2	Unambiguous	VGQRCQDSNPCLSTPCKNAGTCHVVDHGGTVDY	[F].VGQRcQDSNPcLstPcKNAGTcHVVDHGGTVDY.[A]	C5(Carbamidomethyl); C11(Carbamidomethyl); S13(Hex(1)); T14(Fuc(1)); C16(Carbamidomethyl); C22(Carbamidomethyl)	1	1	Q01705	Q01705	Neurogenic locus notch homolog protein 1 OS=Mus musculus OX=10090 GN=Notch1 PE=1 SV=3	1	5	5	1	0	1	1	1	800.351	3997.73	3997.71	5.33694	0.0042671	0	0	671371	HCD (High Energy Collision Dissociation)	MS2	1.38925	100	9.38721	3602	3602	3601	FP040621_17.raw	0/0		13.8022	885.24	885.24	0	1.5767e-14	1.97438e-15	0	0
FALSE	High	PMI-Byonic	PMI-Byonic (A2)	A	2	Unambiguous	VGQRCQDSNPCLSTPCKNAGTCHVVDHGGTVDY	[F].VGQRcQDSNPcLStPcKNAGTcHVVDHGGTVDY.[A]	C5(Carbamidomethyl); C11(Carbamidomethyl); T14(Hex(1)); C16(Carbamidomethyl); C22(Carbamidomethyl)	1	1	Q01705	Q01705	Neurogenic locus notch homolog protein 1 OS=Mus musculus OX=10090 GN=Notch1 PE=1 SV=3	1	5	5	1	0	1	1	1	771.14	3851.67	3851.65	5.82105	0.00448413	0	0	589362	HCD (High Energy Collision Dissociation)	MS2	3.03995	100	9.41405	3614	3614	3612	FP040621_17.raw	0/0		11.8022	788.419	622.566	1.2	1.5767e-12	1.60153e-13	0	0
FALSE	High	PMI-Byonic	PMI-Byonic (A2)	A	2	Unambiguous	VGQRCQDSNPCLSTPCKNAGTCHVVDHGGTVDY	[F].VGQRcQDSNPcLstPcKNAGTcHVVDHGGTVDY.[A]	C5(Carbamidomethyl); C11(Carbamidomethyl); S13(Hex(1)Pent(2)); T14(Fuc(1)); C16(Carbamidomethyl); C22(Carbamidomethyl)	1	1	Q01705	Q01705	Neurogenic locus notch homolog protein 1 OS=Mus musculus OX=10090 GN=Notch1 PE=1 SV=3	1	5	5	1	0	1	1	1	853.172	4261.83	4261.79	9.86501	0.00840852	0	0	6418002	HCD (High Energy Collision Dissociation)	MS2	25.1973	16.6472	9.41524	3615	3615	3612	FP040621_17.raw	0/0		13.8022	856.134	856.134	1.2	1.5767e-14	2.38004e-15	0	0
FALSE	High	PMI-Byonic	PMI-Byonic (A2)	A	2	Unambiguous	VGQRCQDSNPCLSTPCKNAGTCHVVDHGGTVDY	[F].VGQRcQDSNPcLSTPcKNAGTcHVVDHGGTVDY.[A]	C5(Carbamidomethyl); C11(Carbamidomethyl); C16(Carbamidomethyl); C22(Carbamidomethyl)	1	1	Q01705	Q01705	Neurogenic locus notch homolog protein 1 OS=Mus musculus OX=10090 GN=Notch1 PE=1 SV=3	1	5	5	1	0	1	1	1	738.729	3689.61	3689.59	5.30684	0.00391601	0	0	883133	HCD (High Energy Collision Dissociation)	MS2	0	100	9.46806	3638	3638	3634	FP040621_17.raw	0/0		12.8022	820.129	573.904	573.904	1.5767e-13	1.37561e-14	0	0
FALSE	High	PMI-Byonic	PMI-Byonic (A2)	A	2	Unambiguous	VGQRCQDSNPCLSTPCKNAGTCHVVDHGGTVDY	[F].VGQRcQDSNPcLstPcKNAGTcHVVDHGGTVDY.[A]	C5(Carbamidomethyl); C11(Carbamidomethyl); S13(Hex(1)Pent(2)); T14(Fuc(1)); C16(Carbamidomethyl); C22(Carbamidomethyl)	1	1	Q01705	Q01705	Neurogenic locus notch homolog protein 1 OS=Mus musculus OX=10090 GN=Notch1 PE=1 SV=3	1	5	5	1	0	1	1	1	853.17	4261.82	4261.79	7.21554	0.00615022	0	0	490768	HCD (High Energy Collision Dissociation)	MS2	0	100	9.5407	3669	3669	3667	FP040621_17.raw	0/0		13.8022	885.767	885.767	1.2	1.5767e-14	2.76253e-15	0	0
FALSE	High	PMI-Byonic	PMI-Byonic (A2)	A	2	Unambiguous	VGQRCQDSNPCLSTPCKNAGTCHVVDHGGTVDY	[F].VGQRcQDSNPcLSTPcKNAGTcHVVDHGGTVDY.[A]	C5(Carbamidomethyl); C11(Carbamidomethyl); C16(Carbamidomethyl); C22(Carbamidomethyl)	1	1	Q01705	Q01705	Neurogenic locus notch homolog protein 1 OS=Mus musculus OX=10090 GN=Notch1 PE=1 SV=3	1	5	5	1	0	1	1	1	738.728	3689.61	3689.59	3.90072	0.00287842	0	0	294456	HCD (High Energy Collision Dissociation)	MS2	0	100	9.60355	3697	3697	3689	FP040621_17.raw	0/0		7.80225	564.393	554.966	554.966	1.5767e-08	5.89408e-10	0	0
FALSE	High	PMI-Byonic	PMI-Byonic (A2)	A	2	Unambiguous	VGQRCQDSNPCLSTPCKNAGTCHVVDHGGTVDY	[F].VGQRcQDSNPcLstPcKNAGTcHVVDHGGTVDY.[A]	C5(Carbamidomethyl); C11(Carbamidomethyl); S13(Hex(1)Pent(2)); T14(Fuc(1)); C16(Carbamidomethyl); C22(Carbamidomethyl)	1	1	Q01705	Q01705	Neurogenic locus notch homolog protein 1 OS=Mus musculus OX=10090 GN=Notch1 PE=1 SV=3	1	5	5	1	0	1	1	1	853.167	4261.81	4261.79	3.70677	0.0031595	0	0	147387	HCD (High Energy Collision Dissociation)	MS2	0	100	9.66868	3725	3725	3722	FP040621_17.raw	0/0		10.8022	700.654	700.654	1.2	1.5767e-11	1.06774e-12	0	0
FALSE	High	PMI-Byonic	PMI-Byonic (A2)	A	2	Unambiguous	VGQRCQDSNPCLSTPCKNAGTCHVVDHGGTVDY	[F].VGQRcQDSNPcLstPcKNAGTcHVVDHGGTVDY.[A]	C5(Carbamidomethyl); C11(Carbamidomethyl); S13(Hex(1)Pent(2)); T14(HexNAc(1)Hex(1)Fuc(1)NeuAc(1)); C16(Carbamidomethyl); C22(Carbamidomethyl)	1	1	Q01705	Q01705	Neurogenic locus notch homolog protein 1 OS=Mus musculus OX=10090 GN=Notch1 PE=1 SV=3	1	5	5	1	0	1	1	1	984.415	4918.05	4918.02	6.15089	0.00605004	0	0	213328	HCD (High Energy Collision Dissociation)	MS2	0	100	9.85055	3803	3803	3799	FP040621_17.raw	0/0		13.8022	853.736	853.736	0	1.5767e-14	3.12377e-15	0	0
FALSE	High	PMI-Byonic	PMI-Byonic (A2)	A	2	Unambiguous	VGQRCQDSNPCLSTPCKNAGTCHVVDHGGTVDY	[F].VGQRcQDSNPcLstPcKNAGTcHVVDHGGTVDY.[A]	C5(Carbamidomethyl); C11(Carbamidomethyl); S13(Hex(1)Pent(2)); T14(HexNAc(1)Hex(1)Fuc(1)NeuAc(1)); C16(Carbamidomethyl); C22(Carbamidomethyl)	1	1	Q01705	Q01705	Neurogenic locus notch homolog protein 1 OS=Mus musculus OX=10090 GN=Notch1 PE=1 SV=3	1	5	5	1	0	1	1	1	984.406	4918	4918.02	-3.157	-0.00310524	0	0	191419	HCD (High Energy Collision Dissociation)	MS2	100	100	9.97315	3857	3857	3854	FP040621_17.raw	0/0		10.8022	701.368	701.368	0	1.5767e-11	1.33023e-12	0	0
FALSE	High	PMI-Byonic	PMI-Byonic (A2)	A	2	Unambiguous	VGQRCQDSNPCLSTPCKNAGTCHVVDHGGTVDY	[F].VGQRcQDSNPcLstPcKNAGTcHVVDHGGTVDY.[A]	C5(Carbamidomethyl); C11(Carbamidomethyl); S13(HexNAc(1)Fuc(1)); T14(Hex(1)Pent(2)); C16(Carbamidomethyl); C22(Carbamidomethyl)	1	1	Q01705	Q01705	Neurogenic locus notch homolog protein 1 OS=Mus musculus OX=10090 GN=Notch1 PE=1 SV=3	1	5	5	1	0	1	1	1	893.786	4464.9	4464.87	7.46913	0.00666974	0	0	119993	HCD (High Energy Collision Dissociation)	MS2	0	100	9.28102	3555	3555	3546	FP040621_17.raw	0/0		12.8022	838.478	838.478	0	1.5767e-13	1.01583e-14	0	0
FALSE	High	PMI-Byonic	PMI-Byonic (A2)	A	2	Unambiguous	VGQRCQDSNPCLSTPCKNAGTCHVVDHGGTVDY	[F].VGQRcQDSNPcLSTPcKNAGtcHVVDHGGtVDY.[A]	C5(Carbamidomethyl); C11(Carbamidomethyl); C16(Carbamidomethyl); T21(Hex(1)); C22(Carbamidomethyl); T30(Fuc(1))	1	1	Q01705	Q01705	Neurogenic locus notch homolog protein 1 OS=Mus musculus OX=10090 GN=Notch1 PE=1 SV=3	1	5	5	1	0	1	1	1	800.351	3997.73	3997.71	5.18426	0.00414503	0	0	710788	HCD (High Energy Collision Dissociation)	MS2	1.31805	100	9.2687	3549	3549	3546	FP040621_17.raw	0/0		14.8022	931.389	931.389	3.6	1.5767e-15	2.18878e-16	0	0
FALSE	High	PMI-Byonic	PMI-Byonic (A2)	A	2	Unambiguous	VGQRCQDSNPCLSTPCKNAGTCHVVDHGGTVDY	[F].VGQRcQDSNPcLSTPcKNAGtcHVVDHGGTVDY.[A]	C5(Carbamidomethyl); C11(Carbamidomethyl); C16(Carbamidomethyl); T21(Hex(1)Pent(2)); C22(Carbamidomethyl)	1	1	Q01705	Q01705	Neurogenic locus notch homolog protein 1 OS=Mus musculus OX=10090 GN=Notch1 PE=1 SV=3	1	5	5	1	0	1	1	1	823.955	4115.75	4115.73	3.58293	0.00294928	0	0	529862	HCD (High Energy Collision Dissociation)	MS2	2.12003	100	9.37439	3597	3597	3590	FP040621_17.raw	0/0		13.8022	856.07	755.684	0	1.5767e-14	1.54336e-15	0	0
FALSE	High	PMI-Byonic	PMI-Byonic (A2)	A	2	Unambiguous	VGQRCQDSNPCLSTPCKNAGTCHVVDHGGTVDY	[F].VGQRcQDSNPcLstPcKNAGTcHVVDHGGTVDY.[A]	C5(Carbamidomethyl); C11(Carbamidomethyl); S13(HexNAc(1)Hex(1)Fuc(1)); T14(Hex(1)Pent(1)R0); C16(Carbamidomethyl); C22(Carbamidomethyl)	1	1	Q01705	Q01705	Neurogenic locus notch homolog protein 1 OS=Mus musculus OX=10090 GN=Notch1 PE=1 SV=3	1	5	5	1	0	1	1	1	899.788	4494.91	4494.88	7.30936	0.00657094	0	0	183464	HCD (High Energy Collision Dissociation)	MS2	0	100	9.25323	3543	3543	3535	FP040621_17.raw	0/0		11.8022	772.814	772.814	1.2	1.5767e-12	1.30641e-13	0	0
FALSE	High	PMI-Byonic	PMI-Byonic (A2)	A	2	Unambiguous	VGQRCQDSNPCLSTPCKNAGTCHVVDHGGTVDY	[F].VGQRcQDSNPcLstPcKNAGTcHVVDHGGTVDY.[A]	C5(Carbamidomethyl); C11(Carbamidomethyl); S13(HexNAc(1)Hex(1)Fuc(1)); T14(Hex(1)Pent(2)); C16(Carbamidomethyl); C22(Carbamidomethyl)	1	1	Q01705	Q01705	Neurogenic locus notch homolog protein 1 OS=Mus musculus OX=10090 GN=Notch1 PE=1 SV=3	1	5	5	1	0	1	1	1	926.196	4626.95	4626.92	6.10659	0.00565094	0	0	972239	HCD (High Energy Collision Dissociation)	MS2	0	86.6994	9.24243	3538	3538	3535	FP040621_17.raw	0/0		16.8022	1012.59	1012.59	0	1.5767e-17	2.13912e-18	0	0
FALSE	High	PMI-Byonic	PMI-Byonic (A2)	A	2	Unambiguous	STPCKNAGTCHVVDHGGTVDY	[L].stPcKNAGTcHVVDHGGTVDY.[A]	S1(Hex(1)Pent(2)); T2(Fuc(1)); C4(Carbamidomethyl); C10(Carbamidomethyl)	1	1	Q01705	Q01705	Neurogenic locus notch homolog protein 1 OS=Mus musculus OX=10090 GN=Notch1 PE=1 SV=3	0	4	4	1	0	1	1	1	713.051	2849.18	2847.18	702.497	0.500034	0	0	554645	HCD (High Energy Collision Dissociation)	MS2	15.3626	100	7.98548	2984	2984	2974	FP040621_17.raw	0/0		4.11855	235.552	235.552	2.34696	7.6112e-05	2.85737e-06	0	0
FALSE	High	PMI-Byonic	PMI-Byonic (A2)	A	2	Unambiguous	CLTPLDNACL	[L].cLTPLDNAcL.[A]	C1(Carbamidomethyl); C9(Carbamidomethyl)	1	1	Q01705	Q01705	Neurogenic locus notch homolog protein 1 OS=Mus musculus OX=10090 GN=Notch1 PE=1 SV=3	2	2	2	1	0	1	1	1	588.775	1176.54	1176.54	2.79081	0.00164175	0	0	1.6285e+06	HCD (High Energy Collision Dissociation)	MS2	14.5974	68.8037	15.0699	6123	6123	6120	FP040621_17.raw	0/0		6.20052	631.709	225.53	225.53	6.30209e-07	3.64817e-08	0	0
FALSE	High	PMI-Byonic	PMI-Byonic (A2)	A	2	Unambiguous	ANPCRNGGTCDLLTLTEY	[L].ANPcRnGGtcDLLTLTEY.[K]	C4(Carbamidomethyl); N6(Deamidated); T9(Fuc(1)); C10(Carbamidomethyl)	1	1	Q01705	Q01705	Neurogenic locus notch homolog protein 1 OS=Mus musculus OX=10090 GN=Notch1 PE=1 SV=3	3	2	2	1	0	1	1	1	1101.49	2201.98	2201.97	4.37701	0.00481902	0	0	797604	HCD (High Energy Collision Dissociation)	MS2	0	100	15.7709	6434	6434	6428	FP040621_17.raw	0/0		6.51767	390.612	390.612	16.5935	3.03617e-07	1.60887e-08	0	0
FALSE	High	PMI-Byonic	PMI-Byonic (A2)	A	2	Unambiguous	ANPCRNGGTCDLLTLTEY	[L].ANPcRnGGTcDLLTLTEY.[K]	C4(Carbamidomethyl); N6(Deamidated); C10(Carbamidomethyl)	1	1	Q01705	Q01705	Neurogenic locus notch homolog protein 1 OS=Mus musculus OX=10090 GN=Notch1 PE=1 SV=3	3	2	2	1	0	1	1	1	1028.46	2055.91	2055.91	0.673572	0.000692402	0	0	815534	HCD (High Energy Collision Dissociation)	MS2	0	100	15.6747	6391	6391	6384	FP040621_17.raw	0/0		6.75172	428.96	428.96	23.0328	1.77124e-07	1.12077e-08	0	0
FALSE	High	PMI-Byonic	PMI-Byonic (A2)	A	2	Unambiguous	ANPCRNGGTCDLLTLTEY	[L].ANPcRnGGTcDLLtLTEY.[K]	C4(Carbamidomethyl); N6(Deamidated); C10(Carbamidomethyl); T14(Fuc(1))	1	1	Q01705	Q01705	Neurogenic locus notch homolog protein 1 OS=Mus musculus OX=10090 GN=Notch1 PE=1 SV=3	3	2	2	1	0	1	1	1	1101.49	2201.97	2201.97	1.27255	0.00140105	0	0	916331	HCD (High Energy Collision Dissociation)	MS2	0	100	15.2813	6215	6215	6208	FP040621_17.raw	0/0		5.76757	405.914	405.914	2.3089	1.70777e-06	1.20709e-07	0	0
FALSE	High	PMI-Byonic	PMI-Byonic (A2)	A	2	Unambiguous	ANPCRNGGTCDLLTLTEY	[L].ANPcRNGGtcDLLTLTEY.[K]	C4(Carbamidomethyl); T9(Fuc(1)); C10(Carbamidomethyl)	1	1	Q01705	Q01705	Neurogenic locus notch homolog protein 1 OS=Mus musculus OX=10090 GN=Notch1 PE=1 SV=3	3	2	2	1	0	1	1	1	1101	2201	2200.98	5.76879	0.00634851	0	0	265002	HCD (High Energy Collision Dissociation)	MS2	0	100	15.0424	6111	6111	6109	FP040621_17.raw	0/0		4.39824	363.853	363.853	11.1021	3.99727e-05	1.33517e-06	0	0
FALSE	High	PMI-Byonic	PMI-Byonic (A2)	A	2	Unambiguous	ANPCRNGGTCDLLTLTEY	[L].ANPcRNGGTcDLLTLTEY.[K]	C4(Carbamidomethyl); C10(Carbamidomethyl)	1	1	Q01705	Q01705	Neurogenic locus notch homolog protein 1 OS=Mus musculus OX=10090 GN=Notch1 PE=1 SV=3	3	2	2	1	0	1	1	1	1027.97	2054.94	2054.93	5.60791	0.00576193	0	0	504432	HCD (High Energy Collision Dissociation)	MS2	0	100	14.9777	6084	6084	6076	FP040621_17.raw	0/0		5.03461	342.301	342.301	342.301	9.23396e-06	2.91265e-07	0	0
FALSE	High	PMI-Byonic	PMI-Byonic (A2)	A	2	Unambiguous	ANPCRNGGTCDLLTLTEY	[L].ANPcRNGGtcDLLTLTEY.[K]	C4(Carbamidomethyl); T9(Fuc(1)); C10(Carbamidomethyl)	1	1	Q01705	Q01705	Neurogenic locus notch homolog protein 1 OS=Mus musculus OX=10090 GN=Notch1 PE=1 SV=3	3	2	2	1	0	1	1	1	1101	2200.99	2200.98	3.77217	0.00415124	0	0	8849569	HCD (High Energy Collision Dissociation)	MS2	0	35.4983	14.9102	6055	6055	6054	FP040621_17.raw	0/0		6.99473	458.533	458.533	13.9914	1.01222e-07	5.67139e-09	0	0
FALSE	High	PMI-Byonic	PMI-Byonic (A2)	A	2	Unambiguous	ANPCRNGGTCDLLTLTEY	[L].ANPcRNGGTcDLLTLTEY.[K]	C4(Carbamidomethyl); C10(Carbamidomethyl)	1	1	Q01705	Q01705	Neurogenic locus notch homolog protein 1 OS=Mus musculus OX=10090 GN=Notch1 PE=1 SV=3	3	2	2	1	0	1	1	1	1027.97	2054.93	2054.93	2.63773	0.00271017	0	0	1.73152e+06	HCD (High Energy Collision Dissociation)	MS2	0	100	14.8451	6026	6026	6021	FP040621_17.raw	0/0		6.01057	454.702	454.702	454.702	9.75951e-07	6.5694e-08	0	0
FALSE	High	PMI-Byonic	PMI-Byonic (A2)	A	2	Unambiguous	ANPCRNGGTCDLLTLTEY	[L].ANPcRnGGtcDLLTLTEY.[K]	C4(Carbamidomethyl); N6(Deamidated); T9(Fuc(1)); C10(Carbamidomethyl)	1	1	Q01705	Q01705	Neurogenic locus notch homolog protein 1 OS=Mus musculus OX=10090 GN=Notch1 PE=1 SV=3	3	2	2	1	0	1	1	1	1101.49	2201.98	2201.97	2.82478	0.00311004	0	0	1740076	HCD (High Energy Collision Dissociation)	MS2	0	100	15.6457	6378	6378	6373	FP040621_17.raw	0/0		6.99473	450.511	450.511	6.86576	1.01222e-07	6.63654e-09	0	0
FALSE	High	PMI-Byonic	PMI-Byonic (A2)	A	2	Unambiguous	ANPCRNGGTCDLLTLTEY	[L].ANPcRNGGtcDLLTLTEY.[K]	C4(Carbamidomethyl); T9(Fuc(1)); C10(Carbamidomethyl)	1	1	Q01705	Q01705	Neurogenic locus notch homolog protein 1 OS=Mus musculus OX=10090 GN=Notch1 PE=1 SV=3	3	2	2	1	0	1	1	1	1101	2200.99	2200.98	2.66293	0.00293054	0	0	1.55267e+06	HCD (High Energy Collision Dissociation)	MS2	10.7606	100	14.7908	6002	6002	5999	FP040621_17.raw	0/0		6.99473	443.569	443.569	13.7716	1.01222e-07	4.68633e-09	0	0
FALSE	High	PMI-Byonic	PMI-Byonic (A2)	A	2	Unambiguous	KCRCPPGWSGKSCQQADPCASNPCANGGQCLPF	[Y].KcRcPPGWsGKScQQADPcASNPcANGGQcLPF.[E]	C2(Carbamidomethyl); C4(Carbamidomethyl); S9(Hex(1)Pent(2)); C13(Carbamidomethyl); C19(Carbamidomethyl); C24(Carbamidomethyl); C30(Carbamidomethyl)	1	1	Q01705	Q01705	Neurogenic locus notch homolog protein 1 OS=Mus musculus OX=10090 GN=Notch1 PE=1 SV=3	1	2	2	1	0	1	1	1	1044.94	2088.86	4178.71	-500117	-1044.92	0	0	945580	HCD (High Energy Collision Dissociation)	MS2	77.477	100	11.3527	4471	4471	4470	FP040621_17.raw	0/0		2.48884	244.097	244.097	2.4	0.00324462	6.35781e-05	0	0
FALSE	High	PMI-Byonic	PMI-Byonic (A2)	A	2	Unambiguous	KCRCPPGWSGKSCQQADPCASNPCANGGQCLPF	[Y].KcRcPPGWSGKScQQADPcAsNPcANGGQcLPF.[E]	C2(Carbamidomethyl); C4(Carbamidomethyl); C13(Carbamidomethyl); C19(Carbamidomethyl); S21(Hex(1)Pent(2)); C24(Carbamidomethyl); C30(Carbamidomethyl)	1	1	Q01705	Q01705	Neurogenic locus notch homolog protein 1 OS=Mus musculus OX=10090 GN=Notch1 PE=1 SV=3	1	4	4	1	0	1	1	1	1045.44	4178.73	4178.71	4.23808	0.00442743	0	0	787489	HCD (High Energy Collision Dissociation)	MS2	0	100	11.4767	4527	4527	4525	FP040621_17.raw	0/0		10.8022	718.997	718.997	0	1.5767e-11	1.58351e-12	0	0
FALSE	High	PMI-Byonic	PMI-Byonic (A2)	A	2	Unambiguous	KCRCPPGWSGKSCQQADPCASNPCANGGQCLPF	[Y].KcRcPPGWSGKscQQADPcASNPcAnGGQcLPF.[E]	C2(Carbamidomethyl); C4(Carbamidomethyl); S12(Hex(1)Pent(2)); C13(Carbamidomethyl); C19(Carbamidomethyl); C24(Carbamidomethyl); N26(Deamidated); C30(Carbamidomethyl)	1	1	Q01705	Q01705	Neurogenic locus notch homolog protein 1 OS=Mus musculus OX=10090 GN=Notch1 PE=1 SV=3	1	4	4	1	0	1	1	1	1045.69	4179.72	4179.69	7.82765	0.00817929	0	0	372708	HCD (High Energy Collision Dissociation)	MS2	0	100	11.6333	4595	4595	4591	FP040621_17.raw	0/0		9.80225	681.57	681.57	0	1.5767e-10	1.57635e-11	0	0
FALSE	High	PMI-Byonic	PMI-Byonic (A2)	A	2	Unambiguous	KCRCPPGWSGKSCQQADPCASNPCANGGQCLPFESSY	[Y].KcRcPPGWSGKscQQADPcASNPcANGGQcLPFESSY.[I]	C2(Carbamidomethyl); C4(Carbamidomethyl); S12(Hex(1)Pent(2)); C13(Carbamidomethyl); C19(Carbamidomethyl); C24(Carbamidomethyl); C30(Carbamidomethyl)	1	1	Q01705	Q01705	Neurogenic locus notch homolog protein 1 OS=Mus musculus OX=10090 GN=Notch1 PE=1 SV=3	2	4	4	1	0	1	1	1	1161.97	4644.87	4644.88	-0.929895	-0.00107981	0	0	358143	HCD (High Energy Collision Dissociation)	MS2	0	100	11.845	4686	4686	4679	FP040621_17.raw	0/0		13.7443	863.587	725.7	2.92946	1.80192e-14	3.52634e-15	0	0
FALSE	High	PMI-Byonic	PMI-Byonic (A2)	A	2	Unambiguous	KCRCPPGWSGKSCQQADPCASNPCANGGQCLPFESSY	[Y].KcRcPPGWSGKScQQADPcAsNPcANGGQcLPFESSY.[I]	C2(Carbamidomethyl); C4(Carbamidomethyl); C13(Carbamidomethyl); C19(Carbamidomethyl); S21(Hex(1)Pent(2)); C24(Carbamidomethyl); C30(Carbamidomethyl)	1	1	Q01705	Q01705	Neurogenic locus notch homolog protein 1 OS=Mus musculus OX=10090 GN=Notch1 PE=1 SV=3	2	4	4	1	0	1	1	1	1161.98	4644.89	4644.88	3.59037	0.00416921	0	0	410692	HCD (High Energy Collision Dissociation)	MS2	0	100	11.9593	4735	4735	4734	FP040621_17.raw	0/0		12.7443	844.701	705.789	0	1.80192e-13	1.77189e-14	0	0
FALSE	High	PMI-Byonic	PMI-Byonic (A2)	A	2	Unambiguous	SGKSCQQADPCASNPCANGGQCLPFESSY	[W].SGKScQQADPcAsNPcANGGQcLPFESSY.[I]	C5(Carbamidomethyl); C11(Carbamidomethyl); S13(Hex(1)Pent(2)); C16(Carbamidomethyl); C22(Carbamidomethyl)	1	1	Q01705	Q01705	Neurogenic locus notch homolog protein 1 OS=Mus musculus OX=10090 GN=Notch1 PE=1 SV=3	1	3	3	1	0	1	1	1	1201.81	3603.41	3603.41	-1.5362	-0.00184519	0	0	211046	HCD (High Energy Collision Dissociation)	MS2	0	100	12.7964	5105	5105	5097	FP040621_17.raw	0/0		10.318	735.987	657.247	3.48473	4.80855e-11	3.1351e-12	0	0
FALSE	High	PMI-Byonic	PMI-Byonic (A2)	A	2	Unambiguous	SGKSCQQADPCASNPCANGGQCLPF	[W].SGKScQQADPcAsNPcANGGQcLPF.[E]	C5(Carbamidomethyl); C11(Carbamidomethyl); S13(Hex(1)); C16(Carbamidomethyl); C22(Carbamidomethyl)	1	1	Q01705	Q01705	Neurogenic locus notch homolog protein 1 OS=Mus musculus OX=10090 GN=Notch1 PE=1 SV=3	0	3	3	1	0	1	1	1	958.397	2873.18	2873.16	5.67115	0.00543137	0	0	259172	HCD (High Energy Collision Dissociation)	MS2	5.75962	100	12.263	4870	4870	4866	FP040621_17.raw	0/0		6.08425	468.302	468.302	8	8.23655e-07	4.36378e-08	0	0
FALSE	High	PMI-Byonic	PMI-Byonic (A2)	A	2	Unambiguous	SGKSCQQADPCASNPCANGGQCLPF	[W].sGKScQQADPcASNPcANGGQcLPF.[E]	S1(Hex(1)Pent(2)); C5(Carbamidomethyl); C11(Carbamidomethyl); C16(Carbamidomethyl); C22(Carbamidomethyl)	1	1	Q01705	Q01705	Neurogenic locus notch homolog protein 1 OS=Mus musculus OX=10090 GN=Notch1 PE=1 SV=3	0	2	2	1	0	1	1	1	1569.13	3137.24	3137.24	-0.127465	-0.000199944	0	0	238800	HCD (High Energy Collision Dissociation)	MS2	0	100	12.2586	4868	4868	4866	FP040621_17.raw	0/0		9.22846	639.155	639.155	3.49795	5.90935e-10	8.03896e-11	0	0
FALSE	High	PMI-Byonic	PMI-Byonic (A2)	A	2	Unambiguous	SGKSCQQADPCASNPCANGGQCLPF	[W].sGKScQQADPcASNPcANGGQcLPF.[E]	S1(Hex(1)Pent(2)); C5(Carbamidomethyl); C11(Carbamidomethyl); C16(Carbamidomethyl); C22(Carbamidomethyl)	1	1	Q01705	Q01705	Neurogenic locus notch homolog protein 1 OS=Mus musculus OX=10090 GN=Notch1 PE=1 SV=3	0	3	3	1	0	1	1	1	1046.42	3137.26	3137.24	3.81762	0.00399227	0	0	1.3076e+06	HCD (High Energy Collision Dissociation)	MS2	0	100	12.1903	4839	4839	4833	FP040621_17.raw	0/0		9.31799	671.838	671.838	0.902743	4.80855e-10	2.81707e-11	0	0
FALSE	High	PMI-Byonic	PMI-Byonic (A2)	A	2	Unambiguous	SGKSCQQADPCASNPCANGGQCLPFESSY	[W].SGKScQQADPcAsNPcANGGQcLPFESSY.[I]	C5(Carbamidomethyl); C11(Carbamidomethyl); S13(Hex(1)); C16(Carbamidomethyl); C22(Carbamidomethyl)	1	1	Q01705	Q01705	Neurogenic locus notch homolog protein 1 OS=Mus musculus OX=10090 GN=Notch1 PE=1 SV=3	1	3	3	1	0	1	1	1	1113.79	3339.34	3339.33	3.58316	0.00398845	0	0	377178	HCD (High Energy Collision Dissociation)	MS2	9.60937	100	12.9458	5169	5169	5163	FP040621_17.raw	0/0		6.08425	468.294	468.294	10.4	8.23655e-07	5.0665e-08	0	0
FALSE	High	PMI-Byonic	PMI-Byonic (A2)	A	2	Unambiguous	SGKSCQQADPCASNPCANGGQCLPFESSY	[W].SGKScQQADPcAsNPcANGGQcLPFESSY.[I]	C5(Carbamidomethyl); C11(Carbamidomethyl); S13(Hex(1)Pent(2)); C16(Carbamidomethyl); C22(Carbamidomethyl)	1	1	Q01705	Q01705	Neurogenic locus notch homolog protein 1 OS=Mus musculus OX=10090 GN=Notch1 PE=1 SV=3	1	3	3	1	0	1	1	1	1201.81	3603.43	3603.41	3.24036	0.00389212	0	0	392526	HCD (High Energy Collision Dissociation)	MS2	0	100	12.9103	5153	5153	5152	FP040621_17.raw	0/0		9.31799	679.73	537.616	3.21427	4.80855e-10	3.42065e-11	0	0
FALSE	High	PMI-Byonic	PMI-Byonic (A2)	A	2	Unambiguous	SGKSCQQADPCASNPCANGGQCLPF	[W].SGKScQQADPcAsNPcAnGGQcLPF.[E]	C5(Carbamidomethyl); C11(Carbamidomethyl); S13(Hex(1)Pent(2)); C16(Carbamidomethyl); N18(Deamidated); C22(Carbamidomethyl)	1	1	Q01705	Q01705	Neurogenic locus notch homolog protein 1 OS=Mus musculus OX=10090 GN=Notch1 PE=1 SV=3	0	3	3	1	0	1	1	1	1046.75	3138.24	3138.23	3.81412	0.00398986	0	0	569618	HCD (High Energy Collision Dissociation)	MS2	0	100	12.5188	4983	4983	4976	FP040621_17.raw	0/0		8.31799	626.781	626.781	5.65263	4.80855e-09	2.27344e-10	0	0
FALSE	High	PMI-Byonic	PMI-Byonic (A2)	A	2	Unambiguous	ICRCPPGFHGPTCRQDVNECSQNPGLCRHGGTCHNEIGSY	[Y].IcRcPPGFHGPtcRQDVNEcSQNPGLcRHGGTcHNEIGSY.[R]	C2(Carbamidomethyl); C4(Carbamidomethyl); T12(Fuc(1)); C13(Carbamidomethyl); C20(Carbamidomethyl); C27(Carbamidomethyl); C33(Carbamidomethyl)	1	1	Q01705	Q01705	Neurogenic locus notch homolog protein 1 OS=Mus musculus OX=10090 GN=Notch1 PE=1 SV=3	2	6	6	1	0	1	1	1	806.02	4831.09	4831.05	7.56714	0.00609287	0	0	1.89716e+06	HCD (High Energy Collision Dissociation)	MS2	0.217202	44.8305	10.019	3877	3877	3876	FP040621_17.raw	0/0		5.66094	494.622	494.622	3.6	2.18301e-06	1.38039e-07	0	0
FALSE	High	PMI-Byonic	PMI-Byonic (A2)	A	2	Unambiguous	ICRCPPGFHGPTCRQDVNECSQNPGLCRHGGTCHNEIGSY	[Y].IcRcPPGFHGPTcRQDVNEcSQNPGLcRHGGTcHNEIGSY.[R]	C2(Carbamidomethyl); C4(Carbamidomethyl); C13(Carbamidomethyl); C20(Carbamidomethyl); C27(Carbamidomethyl); C33(Carbamidomethyl)	1	1	Q01705	Q01705	Neurogenic locus notch homolog protein 1 OS=Mus musculus OX=10090 GN=Notch1 PE=1 SV=3	2	6	6	1	0	1	1	1	781.677	4685.03	4684.99	7.52659	0.005877	0	0	127985	HCD (High Energy Collision Dissociation)	MS2	25.2856	100	9.98394	3862	3862	3854	FP040621_17.raw	0/0		2.98894	320.917	320.917	53.7782	0.00102578	2.17763e-05	0	0
FALSE	High	PMI-Byonic	PMI-Byonic (A2)	A	2	Unambiguous	ICRCPPGFHGPTCRQDVNECSQNPGLCRHGGTCHNEIGSY	[Y].IcRcPPGFHGPtcRQDVNEcSQNPGLcRHGGTcHNEIGSY.[R]	C2(Carbamidomethyl); C4(Carbamidomethyl); T12(Fuc(1)); C13(Carbamidomethyl); C20(Carbamidomethyl); C27(Carbamidomethyl); C33(Carbamidomethyl)	1	1	Q01705	Q01705	Neurogenic locus notch homolog protein 1 OS=Mus musculus OX=10090 GN=Notch1 PE=1 SV=3	2	5	5	1	0	1	1	1	967.024	4831.09	4831.05	8.95966	0.00865691	0	0	233477	HCD (High Energy Collision Dissociation)	MS2	0	100	9.97097	3856	3856	3854	FP040621_17.raw	0/0		5.89189	486.151	486.151	3.6	1.28266e-06	9.56435e-08	0	0
FALSE	High	PMI-Byonic	PMI-Byonic (A2)	A	2	Unambiguous	ICRCPPGFHGPTCRQDVNECSQNPGL	[Y].IcRcPPGFHGPTcRQDVNEcSQNPGL.[C]	C2(Carbamidomethyl); C4(Carbamidomethyl); C13(Carbamidomethyl); C20(Carbamidomethyl)	1	1	Q01705	Q01705	Neurogenic locus notch homolog protein 1 OS=Mus musculus OX=10090 GN=Notch1 PE=1 SV=3	1	4	4	1	0	1	1	1	764.842	3056.35	3056.33	3.96262	0.00302777	0	0	1.06572e+06	HCD (High Energy Collision Dissociation)	MS2	2.04081	100	10.2746	3991	3991	3986	FP040621_17.raw	0/0		6.99473	475.337	475.337	475.337	1.01222e-07	3.68076e-09	0	0
FALSE	High	PMI-Byonic	PMI-Byonic (A2)	A	2	Unambiguous	ICRCPPGFHGPTCRQDVNECSQNPGLCRHGGTCHNEIGSY	[Y].IcRcPPGFHGPtcRQDVNEcSQNPGLcRHGGTcHNEIGSY.[R]	C2(Carbamidomethyl); C4(Carbamidomethyl); T12(Fuc(1)); C13(Carbamidomethyl); C20(Carbamidomethyl); C27(Carbamidomethyl); C33(Carbamidomethyl)	1	1	Q01705	Q01705	Neurogenic locus notch homolog protein 1 OS=Mus musculus OX=10090 GN=Notch1 PE=1 SV=3	2	6	6	1	0	1	1	1	806.02	4831.08	4831.05	6.80911	0.00548252	0	0	2.13105e+06	HCD (High Energy Collision Dissociation)	MS2	0	58.5701	9.89432	3822	3822	3821	FP040621_17.raw	0/0		8.57784	640.065	640.065	3.6	2.64336e-09	1.41413e-10	0	0
FALSE	High	PMI-Byonic	PMI-Byonic (A2)	A	2	Unambiguous	ICRCPPGFHGPTCRQDVNECSQNPGLCRHGGTCHNEIGSY	[Y].IcRcPPGFHGPtcRQDVNEcSQNPGLcRHGGTcHNEIGSY.[R]	C2(Carbamidomethyl); C4(Carbamidomethyl); T12(Fuc(1)); C13(Carbamidomethyl); C20(Carbamidomethyl); C27(Carbamidomethyl); C33(Carbamidomethyl)	1	1	Q01705	Q01705	Neurogenic locus notch homolog protein 1 OS=Mus musculus OX=10090 GN=Notch1 PE=1 SV=3	2	6	6	1	0	1	1	1	806.018	4831.07	4831.05	4.00437	0.00322422	0	0	338456	HCD (High Energy Collision Dissociation)	MS2	0	100	9.77023	3769	3769	3766	FP040621_17.raw	0/0		6.64509	511.702	511.702	3.6	2.26415e-07	1.32971e-08	0	0
FALSE	High	PMI-Byonic	PMI-Byonic (A2)	A	2	Unambiguous	ICRCPPGFHGPTCRQDVNECSQNPGLCRHGGTCHNEIGSY	[Y].IcRcPPGFHGPtcRQDVNEcSQNPGLcRHGGTcHNEIGSY.[R]	C2(Carbamidomethyl); C4(Carbamidomethyl); T12(Fuc(1)); C13(Carbamidomethyl); C20(Carbamidomethyl); C27(Carbamidomethyl); C33(Carbamidomethyl)	1	1	Q01705	Q01705	Neurogenic locus notch homolog protein 1 OS=Mus musculus OX=10090 GN=Notch1 PE=1 SV=3	2	5	5	1	0	1	1	1	967.023	4831.09	4831.05	7.38042	0.00713103	0	0	128438	HCD (High Energy Collision Dissociation)	MS2	0	100	9.85706	3806	3806	3799	FP040621_17.raw	0/0		5.89189	512.041	512.041	3.6	1.28266e-06	8.53216e-08	0	0
FALSE	High	PMI-Byonic	PMI-Byonic (A2)	A	2	Unambiguous	HGPTCRQDVNECSQNPGL	[F].HGPtcRQDVNEcsQNPGL.[C]	T4(HexNAc(1)Hex(1)Fuc(1)NeuAc(1)); C5(Carbamidomethyl); C12(Carbamidomethyl); S13(HexNAc(1)Hex(1)Fuc(1)NeuAc(1))	1	1	Q01705	Q01705	Neurogenic locus notch homolog protein 1 OS=Mus musculus OX=10090 GN=Notch1 PE=1 SV=3	0	3	3	1	0	1	1	1	1225.15	3673.45	3673.46	-3.89811	-0.00477318	0	0	325377	HCD (High Energy Collision Dissociation)	MS2	0	100	13.1495	5259	5259	5251	FP040621_17.raw	0/0		1.98033	35.4722	35.4722	35.4722	0.0104633	0.000265009	0	0
FALSE	High	PMI-Byonic	PMI-Byonic (A2)	A	2	Unambiguous	HGPTCRQDVNECSQNPGL	[F].HGPtcRQDVNEcsQNPGL.[C]	T4(HexNAc(1)Hex(1)Fuc(1)NeuAc(1)); C5(Carbamidomethyl); C12(Carbamidomethyl); S13(HexNAc(1)Hex(1)Fuc(1)NeuAc(1))	1	1	Q01705	Q01705	Neurogenic locus notch homolog protein 1 OS=Mus musculus OX=10090 GN=Notch1 PE=1 SV=3	0	3	3	1	0	1	1	1	1225.15	3673.45	3673.46	-3.9978	-0.00489525	0	0	1.11697e+06	HCD (High Energy Collision Dissociation)	MS2	0	100	13.2649	5309	5309	5306	FP040621_17.raw	0/0		1.98033	45.8528	45.8528	45.8528	0.0104633	0.00033486	0	0
FALSE	High	PMI-Byonic	PMI-Byonic (A2)	A	2	Unambiguous	NCRCPPEWTGQYCTEDVDECQLMPNACQNGGTCHNTHGGY	[Y].NcRcPPEWTGQYctEDVDEcQLMPNAcQNGGTcHNTHGGY.[N]	C2(Carbamidomethyl); C4(Carbamidomethyl); C13(Carbamidomethyl); T14(HexNAc(1)Fuc(1)); C20(Carbamidomethyl); C27(Carbamidomethyl); C33(Carbamidomethyl)	1	1	Q01705	Q01705	Neurogenic locus notch homolog protein 1 OS=Mus musculus OX=10090 GN=Notch1 PE=1 SV=3	3	4	4	1	0	1	1	1	1281.51	5123.03	5122.98	10.4301	0.0133583	0	0	216848	HCD (High Energy Collision Dissociation)	MS2	100	100	12.5926	5016	5016	5009	FP040621_17.raw	0/0		22.1033	1287.94	1280.33	9.63033	7.88402e-23	7.88323e-23	0	0
FALSE	High	PMI-Byonic	PMI-Byonic (A2)	A	2	Unambiguous	NCRCPPEWTGQYCTEDVDECQLMPNACQNGGTCHNTHGGY	[Y].NcRcPPEWTGQYcTEDVDEcqLMPNAcQNGGTcHNtHGGY.[N]	C2(Carbamidomethyl); C4(Carbamidomethyl); C13(Carbamidomethyl); C20(Carbamidomethyl); Q21(Deamidated); C27(Carbamidomethyl); C33(Carbamidomethyl); T36(HexNAc(1)Hex(1)Fuc(1)NeuAc(1))	1	1	Q01705	Q01705	Neurogenic locus notch homolog protein 1 OS=Mus musculus OX=10090 GN=Notch1 PE=1 SV=3	3	4	4	1	0	1	1	1	1394.79	5576.15	5577.11	-173.038	-0.241263	0	0	169924	HCD (High Energy Collision Dissociation)	MS2	0	100	13.2014	5282	5282	5273	FP040621_17.raw	0/0		17.1033	1005.73	1005.73	0.302392	7.88402e-18	7.55362e-19	0	0
FALSE	High	PMI-Byonic	PMI-Byonic (A2)	A	2	Unambiguous	NCRCPPEWTGQYCTEDVDECQLMPNACQNGGTCHNTHGGY	[Y].NcRcPPEWTGQYctEDVDEcqLMPNAcQNGGTcHnTHGGY.[N]	C2(Carbamidomethyl); C4(Carbamidomethyl); C13(Carbamidomethyl); T14(HexNAc(1)Hex(1)Fuc(1)NeuAc(1)); C20(Carbamidomethyl); Q21(Deamidated); C27(Carbamidomethyl); C33(Carbamidomethyl); N35(Oxidation)	1	1	Q01705	Q01705	Neurogenic locus notch homolog protein 1 OS=Mus musculus OX=10090 GN=Notch1 PE=1 SV=3	3	4	4	1	0	1	1	1	1398.79	5592.15	5593.11	-171.11	-0.23926	0	0	213620	HCD (High Energy Collision Dissociation)	MS2	0	100	13.1429	5256	5256	5251	FP040621_17.raw	0/0		15.1033	912.44	912.44	0.8	7.88402e-16	1.31272e-16	0	0
FALSE	High	PMI-Byonic	PMI-Byonic (A2)	A	2	Unambiguous	NCRCPPEWTGQY	[Y].NcRcPPEWTGQY.[C]	C2(Carbamidomethyl); C4(Carbamidomethyl)	1	1	Q01705	Q01705	Neurogenic locus notch homolog protein 1 OS=Mus musculus OX=10090 GN=Notch1 PE=1 SV=3	1	2	2	1	0	1	1	1	784.328	1567.65	1567.64	4.04349	0.00316937	0	0	976346	HCD (High Energy Collision Dissociation)	MS2	0	100	11.0885	4355	4355	4349	FP040621_17.raw	0/0		8.22846	595.848	388.455	388.455	5.90935e-09	4.18873e-10	0	0
FALSE	High	PMI-Byonic	PMI-Byonic (A2)	A	2	Unambiguous	NCRCPPEWTGQYCTEDVDECQLMPNACQNGGTCHNTHGGY	[Y].NcRcPPEWTGQYctEDVDEcQLMPNAcQNGGTcHnTHGGY.[N]	C2(Carbamidomethyl); C4(Carbamidomethyl); C13(Carbamidomethyl); T14(HexNAc(1)Fuc(1)); C20(Carbamidomethyl); C27(Carbamidomethyl); C33(Carbamidomethyl); N35(Oxidation)	1	1	Q01705	Q01705	Neurogenic locus notch homolog protein 1 OS=Mus musculus OX=10090 GN=Notch1 PE=1 SV=3	3	4	4	1	0	1	1	1	1285.51	5139	5138.97	5.40119	0.00693915	0	0	309296	HCD (High Energy Collision Dissociation)	MS2	1.92841	100	12.562	5002	5002	4998	FP040621_17.raw	0/0		19.1033	1123.06	1123.06	9.48933	7.88402e-20	2.39388e-20	0	0
FALSE	High	PMI-Byonic	PMI-Byonic (A2)	A	2	Unambiguous	NCRCPPEWTGQYCTEDVDECQLMPNACQNGGTCHNTHGGY	[Y].NcRcPPEWTGQYctEDVDEcQLMPNAcQNGGTcHnTHGGY.[N]	C2(Carbamidomethyl); C4(Carbamidomethyl); C13(Carbamidomethyl); T14(HexNAc(1)Hex(1)Fuc(1)NeuAc(1)); C20(Carbamidomethyl); C27(Carbamidomethyl); C33(Carbamidomethyl); N35(Oxidation)	1	1	Q01705	Q01705	Neurogenic locus notch homolog protein 1 OS=Mus musculus OX=10090 GN=Notch1 PE=1 SV=3	3	4	4	1	0	1	1	1	1398.79	5592.12	5592.12	-0.589407	-0.00082401	0	0	77661.6	HCD (High Energy Collision Dissociation)	MS2	0	100	13.2605	5307	5307	5306	FP040621_17.raw	0/0		17.1033	1016.02	1016.02	3.55379	7.88402e-18	1.2306e-18	0	0
FALSE	High	PMI-Byonic	PMI-Byonic (A2)	A	2	Unambiguous	NCRCPPEWTGQYCTEDVDECQLMPNACQNGGTCHNTHGGY	[Y].NcRcPPEWTGQYctEDVDEcQLMPNAcQNGGTcHnTHGGY.[N]	C2(Carbamidomethyl); C4(Carbamidomethyl); C13(Carbamidomethyl); T14(HexNAc(1)Fuc(1)); C20(Carbamidomethyl); C27(Carbamidomethyl); C33(Carbamidomethyl); N35(Oxidation)	1	1	Q01705	Q01705	Neurogenic locus notch homolog protein 1 OS=Mus musculus OX=10090 GN=Notch1 PE=1 SV=3	3	4	4	1	0	1	1	1	1285.5	5138.99	5138.97	3.88095	0.00498602	0	0	271367	HCD (High Energy Collision Dissociation)	MS2	0	100	12.6817	5055	5055	5053	FP040621_17.raw	0/0		20.1033	1185.51	1185.51	10.3758	7.88402e-21	4.62392e-21	0	0
FALSE	High	PMI-Byonic	PMI-Byonic (A2)	A	2	Unambiguous	NCRCPPEWTGQY	[Y].NcRcPPEWTGQY.[C]	C2(Carbamidomethyl); C4(Carbamidomethyl)	1	1	Q01705	Q01705	Neurogenic locus notch homolog protein 1 OS=Mus musculus OX=10090 GN=Notch1 PE=1 SV=3	1	2	2	1	0	1	1	1	783.88	1566.75	1567.64	-566.657	-0.444157	0	0	171866	HCD (High Energy Collision Dissociation)	MS2	32.3281	100	11.6441	4600	4600	4591	FP040621_17.raw	0/0		2.78452	239.824	239.824	239.824	0.00164241	4.08564e-05	0	0
FALSE	High	PMI-Byonic	PMI-Byonic (A2)	A	2	Unambiguous	NCRCPPEWTGQYCTEDVDECQLMPNACQNGGTCHNTHGGY	[Y].NcRcPPEWTGQYctEDVDEcQLMPNAcQNGGTcHNTHGGY.[N]	C2(Carbamidomethyl); C4(Carbamidomethyl); C13(Carbamidomethyl); T14(HexNAc(1)Fuc(1)); C20(Carbamidomethyl); C27(Carbamidomethyl); C33(Carbamidomethyl)	1	1	Q01705	Q01705	Neurogenic locus notch homolog protein 1 OS=Mus musculus OX=10090 GN=Notch1 PE=1 SV=3	3	4	4	1	0	1	1	1	1281.51	5123.02	5122.98	8.14264	0.0104286	0	0	141161	HCD (High Energy Collision Dissociation)	MS2	62.2059	100	12.7076	5066	5066	5064	FP040621_17.raw	0/0		19.1033	1124.14	1124.14	10.8935	7.88402e-20	3.08014e-20	0	0
FALSE	High	PMI-Byonic	PMI-Byonic (A2)	A	2	Unambiguous	NCRCPPEWTGQYCTEDVDECQLMPNACQNGGTCHNTHGGY	[Y].NcRcPPEWTGQYctEDVDEcQLMPNAcQnGGTcHnTHGGY.[N]	C2(Carbamidomethyl); C4(Carbamidomethyl); C13(Carbamidomethyl); T14(HexNAc(1)Fuc(1)); C20(Carbamidomethyl); C27(Carbamidomethyl); N29(Deamidated); C33(Carbamidomethyl); N35(Oxidation)	1	1	Q01705	Q01705	Neurogenic locus notch homolog protein 1 OS=Mus musculus OX=10090 GN=Notch1 PE=1 SV=3	3	4	4	1	0	1	1	1	1285.75	5139.98	5139.96	4.14004	0.00531991	0	0	177802	HCD (High Energy Collision Dissociation)	MS2	0	100	12.8656	5134	5134	5130	FP040621_17.raw	0/0		18.1033	1099.19	1099.19	11.2343	7.88402e-19	1.58559e-19	0	0
FALSE	High	PMI-Byonic	PMI-Byonic (A2)	A	2	Unambiguous	NCRCPPEWTGQY	[Y].NcRcPPEWTGQY.[C]	C2(Carbamidomethyl); C4(Carbamidomethyl)	1	1	Q01705	Q01705	Neurogenic locus notch homolog protein 1 OS=Mus musculus OX=10090 GN=Notch1 PE=1 SV=3	1	2	2	1	0	1	1	1	784.328	1567.65	1567.64	4.82217	0.00377972	0	0	619314	HCD (High Energy Collision Dissociation)	MS2	15.4228	100	11.2893	4444	4444	4437	FP040621_17.raw	0/0		7.40479	549.301	379.268	379.268	3.93745e-08	1.62257e-09	0	0
FALSE	High	PMI-Byonic	PMI-Byonic (A2)	A	2	Unambiguous	NCVCVNGWTGEDCSENIDDCASAACF	[Y].NcVcVNGWtGEDcSENIDDcASAAcF.[Q]	C2(Carbamidomethyl); C4(Carbamidomethyl); T9(Hex(1)); C13(Carbamidomethyl); C20(Carbamidomethyl); C25(Carbamidomethyl)	1	1	Q01705	Q01705	Neurogenic locus notch homolog protein 1 OS=Mus musculus OX=10090 GN=Notch1 PE=1 SV=3	1	3	3	1	0	1	1	1	1058.4	3173.17	3173.15	5.76012	0.00609258	0	0	350807	HCD (High Energy Collision Dissociation)	MS2	0	100	15.6812	6394	6394	6384	FP040621_17.raw	0/0		3.35736	340.068	226.741	2.8	0.000439177	1.44478e-05	0	0
FALSE	High	PMI-Byonic	PMI-Byonic (A2)	A	2	Unambiguous	NCVCVNGWTGEDCSENIDDCASAACF	[Y].NcVcVNGWTGEDcsENIDDcASAAcF.[Q]	C2(Carbamidomethyl); C4(Carbamidomethyl); C13(Carbamidomethyl); S14(Hex(1)Pent(2)); C20(Carbamidomethyl); C25(Carbamidomethyl)	1	1	Q01705	Q01705	Neurogenic locus notch homolog protein 1 OS=Mus musculus OX=10090 GN=Notch1 PE=1 SV=3	1	3	3	1	0	1	1	1	1146.42	3437.25	3437.24	4.80732	0.00550797	0	0	419716	HCD (High Energy Collision Dissociation)	MS2	0	100	15.5096	6316	6316	6307	FP040621_17.raw	0/0		6.38524	480.515	480.515	9.6	4.11873e-07	2.26933e-08	0	0
FALSE	High	PMI-Byonic	PMI-Byonic (A2)	A	2	Unambiguous	NCVCVNGWTGEDCSENIDDCASAACF	[Y].NcVcVNGWTGEDcSENIDDcASAAcF.[Q]	C2(Carbamidomethyl); C4(Carbamidomethyl); C13(Carbamidomethyl); C20(Carbamidomethyl); C25(Carbamidomethyl)	1	1	Q01705	Q01705	Neurogenic locus notch homolog protein 1 OS=Mus musculus OX=10090 GN=Notch1 PE=1 SV=3	1	3	3	1	0	1	1	1	1004.38	3011.12	3011.1	6.28215	0.00630539	0	0	1.19588e+06	HCD (High Energy Collision Dissociation)	MS2	0	100	16.0973	6574	6574	6571	FP040621_17.raw	0/0		5.84125	407.53	407.53	407.53	1.44128e-06	1.07145e-07	0	0
FALSE	High	PMI-Byonic	PMI-Byonic (A2)	A	2	Unambiguous	NCVCVNGWTGEDCSENIDDCASAACF	[Y].NcVcVNGWTGEDcSENIDDcASAAcF.[Q]	C2(Carbamidomethyl); C4(Carbamidomethyl); C13(Carbamidomethyl); C20(Carbamidomethyl); C25(Carbamidomethyl)	1	1	Q01705	Q01705	Neurogenic locus notch homolog protein 1 OS=Mus musculus OX=10090 GN=Notch1 PE=1 SV=3	1	2	2	1	0	1	1	1	1506.06	3011.11	3011.1	1.74612	0.00262887	0	0	306721	HCD (High Energy Collision Dissociation)	MS2	0	100	16.1341	6590	6590	6582	FP040621_17.raw	0/0		6.08425	469.543	469.543	469.543	8.23655e-07	5.75667e-08	0	0
FALSE	High	PMI-Byonic	PMI-Byonic (A2)	A	2	Unambiguous	QGATCHDRVASFY	[F].QGATcHDRVASFY.[C]	C5(Carbamidomethyl)	1	1	Q01705	Q01705	Neurogenic locus notch homolog protein 1 OS=Mus musculus OX=10090 GN=Notch1 PE=1 SV=3	1	2	2	1	0	1	1	1	756.341	1511.68	1511.67	3.80605	0.00287675	0	0	787992	HCD (High Energy Collision Dissociation)	MS2	0	100	9.42247	3619	3619	3612	FP040621_17.raw	0/0		11.7031	790.441	751.273	751.273	1.98129e-12	1.96575e-13	0	0
FALSE	High	PMI-Byonic	PMI-Byonic (A2)	A	2	Unambiguous	QGATCHDRVASFY	[F].QGATcHDRVAsFY.[C]	C5(Carbamidomethyl); S11(HexNAc(1)Hex(1)Fuc(1))	1	1	Q01705	Q01705	Neurogenic locus notch homolog protein 1 OS=Mus musculus OX=10090 GN=Notch1 PE=1 SV=3	1	3	3	1	0	1	1	1	674.961	2022.87	2022.86	4.59727	0.00309988	0	0	1.09868e+06	HCD (High Energy Collision Dissociation)	MS2	1.15815	100	9.22114	3529	3529	3524	FP040621_17.raw	0/0		10.2285	695.193	674.782	23.7924	5.90935e-11	4.76266e-12	0	0
FALSE	High	PMI-Byonic	PMI-Byonic (A2)	A	2	Unambiguous	QGATCHDRVASFY	[F].QGATcHDRVAsFY.[C]	C5(Carbamidomethyl); S11(HexNAc(1)Fuc(1))	1	1	Q01705	Q01705	Neurogenic locus notch homolog protein 1 OS=Mus musculus OX=10090 GN=Notch1 PE=1 SV=3	1	3	3	1	0	1	1	1	620.943	1860.81	1860.81	3.66791	0.00227509	0	0	699497	HCD (High Energy Collision Dissociation)	MS2	49.6551	100	9.30711	3567	3567	3557	FP040621_17.raw	0/0		7.29571	519.667	503.804	14.5204	5.06163e-08	2.65401e-09	0	0
FALSE	High	PMI-Byonic	PMI-Byonic (A2)	A	2	Unambiguous	QGATCHDRVASFY	[F].QGATcHDRVAsFY.[C]	C5(Carbamidomethyl); S11(Fuc(1))	1	1	Q01705	Q01705	Neurogenic locus notch homolog protein 1 OS=Mus musculus OX=10090 GN=Notch1 PE=1 SV=3	1	3	3	1	0	1	1	1	553.249	1657.73	1657.73	2.14527	0.00118543	0	0	2.07219e+06	HCD (High Energy Collision Dissociation)	MS2	5.76987	65.4323	9.31936	3572	3572	3568	FP040621_17.raw	0/0		10.2285	676.165	620.767	17.5774	5.90935e-11	5.62505e-12	0	0
FALSE	High	PMI-Byonic	PMI-Byonic (A2)	A	2	Unambiguous	QGATCHDRVASFY	[F].QGATcHDRVAsFY.[C]	C5(Carbamidomethyl); S11(Fuc(1))	1	1	Q01705	Q01705	Neurogenic locus notch homolog protein 1 OS=Mus musculus OX=10090 GN=Notch1 PE=1 SV=3	1	2	2	1	0	1	1	1	829.372	1657.74	1657.73	5.28296	0.00437886	0	0	890277	HCD (High Energy Collision Dissociation)	MS2	4.9269	100	9.34482	3584	3584	3579	FP040621_17.raw	0/0		9.70305	690.249	649.379	12.0386	1.98129e-10	1.82963e-11	0	0
FALSE	High	PMI-Byonic	PMI-Byonic (A2)	A	2	Unambiguous	QGATCHDRVASFY	[F].QGATcHDRVASFY.[C]	C5(Carbamidomethyl)	1	1	Q01705	Q01705	Neurogenic locus notch homolog protein 1 OS=Mus musculus OX=10090 GN=Notch1 PE=1 SV=3	1	3	3	1	0	1	1	1	504.562	1511.67	1511.67	2.0408	0.00102834	0	0	1.69444e+06	HCD (High Energy Collision Dissociation)	MS2	25.434	62.9461	9.39089	3604	3604	3601	FP040621_17.raw	0/0		3.64578	412.729	293.662	293.662	0.000226057	7.23088e-06	0	0
FALSE	High	PMI-Byonic	PMI-Byonic (A2)	A	2	Unambiguous	QGATCHDRVASFY	[F].QGATcHDRVAsFY.[C]	C5(Carbamidomethyl); S11(HexNAc(1)Hex(1)Fuc(1)NeuAc(1))	1	1	Q01705	Q01705	Neurogenic locus notch homolog protein 1 OS=Mus musculus OX=10090 GN=Notch1 PE=1 SV=3	1	3	3	1	0	1	1	1	771.995	2313.97	2313.96	6.62218	0.00510781	0	0	500631	HCD (High Energy Collision Dissociation)	MS2	0	100	10.6845	4175	4175	4173	FP040621_17.raw	0/0		5.16848	379.754	337.217	7.8029	6.78459e-06	2.17359e-07	0	0
FALSE	High	PMI-Byonic	PMI-Byonic (A2)	A	2	Unambiguous	QGATCHDRVASFY	[F].QGATcHDRVAsFY.[C]	C5(Carbamidomethyl); S11(Fuc(1))	1	1	Q01705	Q01705	Neurogenic locus notch homolog protein 1 OS=Mus musculus OX=10090 GN=Notch1 PE=1 SV=3	1	3	3	1	0	1	1	1	553.249	1657.73	1657.73	3.69165	0.00203992	0	0	608860	HCD (High Energy Collision Dissociation)	MS2	25.4646	100	9.43793	3625	3625	3623	FP040621_17.raw	0/0		7.40479	533.75	504.617	4.73775	3.93745e-08	1.21222e-09	0	0
FALSE	High	PMI-Byonic	PMI-Byonic (A2)	A	2	Unambiguous	QGATCHDRVASFY	[F].QGATcHDRVASFY.[C]	C5(Carbamidomethyl)	1	1	Q01705	Q01705	Neurogenic locus notch homolog protein 1 OS=Mus musculus OX=10090 GN=Notch1 PE=1 SV=3	1	3	3	1	0	1	1	1	504.562	1511.67	1511.67	1.67742	0.000845235	0	0	651578	HCD (High Energy Collision Dissociation)	MS2	30.4382	100	9.51274	3657	3657	3656	FP040621_17.raw	0/0		3.49999	400.189	261.969	261.969	0.000316236	1.13248e-05	0	0
FALSE	High	PMI-Byonic	PMI-Byonic (A2)	A	2	Unambiguous	QGATCHDRVASF	[F].QGATcHDRVAsF.[Y]	C5(Carbamidomethyl); S11(HexNAc(1)Hex(1)Fuc(1)NeuAc(1))	1	1	Q01705	Q01705	Neurogenic locus notch homolog protein 1 OS=Mus musculus OX=10090 GN=Notch1 PE=1 SV=3	0	2	2	1	0	1	1	1	1075.95	2150.89	2150.89	1.18765	0.00127725	0	0	539595	HCD (High Energy Collision Dissociation)	MS2	0	100	8.95364	3411	3411	3403	FP040621_17.raw	0/0		4.87714	437.583	343.585	5.36149	1.32696e-05	4.9821e-07	0	0
FALSE	High	PMI-Byonic	PMI-Byonic (A2)	A	2	Unambiguous	QGATCHDRVASF	[F].QGATcHDRVAsF.[Y]	C5(Carbamidomethyl); S11(HexNAc(1)Hex(1)Fuc(1)NeuAc(1))	1	1	Q01705	Q01705	Neurogenic locus notch homolog protein 1 OS=Mus musculus OX=10090 GN=Notch1 PE=1 SV=3	0	3	3	1	0	1	1	1	717.638	2150.9	2150.89	3.39478	0.00243393	0	0	1.20576e+06	HCD (High Energy Collision Dissociation)	MS2	0	100	8.89794	3386	3386	3381	FP040621_17.raw	0/0		9.22846	627.698	525.626	8.6824	5.90935e-10	5.42078e-11	0	0
FALSE	High	PMI-Byonic	PMI-Byonic (A2)	A	2	Unambiguous	QGATCHDRVASF	[F].QGATcHDRVAsF.[Y]	C5(Carbamidomethyl); S11(HexNAc(1)Hex(1)Fuc(1)NeuAc(1))	1	1	Q01705	Q01705	Neurogenic locus notch homolog protein 1 OS=Mus musculus OX=10090 GN=Notch1 PE=1 SV=3	0	3	3	1	0	1	1	1	717.638	2150.9	2150.89	3.13939	0.00225083	0	0	3.26109e+06	HCD (High Energy Collision Dissociation)	MS2	1.0694	43.5437	9.01573	3437	3437	3436	FP040621_17.raw	0/0		8.22846	572.111	512.481	7.17077	5.90935e-09	2.92655e-10	0	0
FALSE	High	PMI-Byonic	PMI-Byonic (A2)	A	2	Unambiguous	QGATCHDRVASFY	[F].QGATcHDRVAsFY.[C]	C5(Carbamidomethyl); S11(HexNAc(1)Hex(1)Fuc(1)NeuAc(1))	1	1	Q01705	Q01705	Neurogenic locus notch homolog protein 1 OS=Mus musculus OX=10090 GN=Notch1 PE=1 SV=3	1	3	3	1	0	1	1	1	771.994	2313.97	2313.96	5.59348	0.00431435	0	0	1.64933e+06	HCD (High Energy Collision Dissociation)	MS2	1.52817	99.1406	10.5647	4123	4123	4118	FP040621_17.raw	0/0		9.22846	630.417	591.454	6.10894	5.90935e-10	6.10018e-11	0	0
FALSE	High	PMI-Byonic	PMI-Byonic (A2)	A	2	Unambiguous	YCECPHGRTGLL	[F].YcEcPHGRTGLL.[C]	C2(Carbamidomethyl); C4(Carbamidomethyl)	1	1	Q01705	Q01705	Neurogenic locus notch homolog protein 1 OS=Mus musculus OX=10090 GN=Notch1 PE=1 SV=3	2	2	2	1	0	1	1	1	731.834	1462.66	1462.66	3.39568	0.00248336	0	0	2.49365e+06	HCD (High Energy Collision Dissociation)	MS2	5.32279	70.1023	9.11869	3484	3484	3480	FP040621_17.raw	0/0		10.7031	728.711	728.711	728.711	1.98129e-11	1.8978e-12	0	0
FALSE	High	PMI-Byonic	PMI-Byonic (A2)	A	2	Unambiguous	YCECPHGRTGLL	[F].YcEcPHGRTGLL.[C]	C2(Carbamidomethyl); C4(Carbamidomethyl)	1	1	Q01705	Q01705	Neurogenic locus notch homolog protein 1 OS=Mus musculus OX=10090 GN=Notch1 PE=1 SV=3	2	3	3	1	0	1	1	1	488.225	1462.66	1462.66	2.15548	0.00105091	0	0	15279904	HCD (High Energy Collision Dissociation)	MS2	1.04802	15.0963	9.21285	3525	3525	3524	FP040621_17.raw	0/0		6.31155	507.507	507.507	507.507	4.8803e-07	3.09843e-08	0	0
FALSE	High	PMI-Byonic	PMI-Byonic (A2)	A	2	Unambiguous	YCECPHGRTGLL	[F].YcEcPHGRTGLL.[C]	C2(Carbamidomethyl); C4(Carbamidomethyl)	1	1	Q01705	Q01705	Neurogenic locus notch homolog protein 1 OS=Mus musculus OX=10090 GN=Notch1 PE=1 SV=3	2	2	2	1	0	1	1	1	731.833	1462.66	1462.66	1.5596	0.00114058	0	0	652034	HCD (High Energy Collision Dissociation)	MS2	0	100	9.25756	3545	3545	3535	FP040621_17.raw	0/0		7.71889	638.908	610.155	610.155	1.91032e-08	7.92855e-10	0	0
FALSE	High	PMI-Byonic	PMI-Byonic (A2)	A	2	Unambiguous	YCECPHGRTGLL	[F].YcEcPHGRTGLL.[C]	C2(Carbamidomethyl); C4(Carbamidomethyl)	1	1	Q01705	Q01705	Neurogenic locus notch homolog protein 1 OS=Mus musculus OX=10090 GN=Notch1 PE=1 SV=3	2	3	3	1	0	1	1	1	488.224	1462.66	1462.66	1.0288	0.000501593	0	0	1.47647e+06	HCD (High Energy Collision Dissociation)	MS2	40.1553	77.5595	9.34265	3583	3583	3579	FP040621_17.raw	0/0		4.33139	423.221	322.562	322.562	4.66242e-05	2.29388e-06	0	0
FALSE	High	PMI-Byonic	PMI-Byonic (A2)	A	2	Unambiguous	YCECPHGRTGLL	[F].YcEcPHGRTGLL.[C]	C2(Carbamidomethyl); C4(Carbamidomethyl)	1	1	Q01705	Q01705	Neurogenic locus notch homolog protein 1 OS=Mus musculus OX=10090 GN=Notch1 PE=1 SV=3	2	3	3	1	0	1	1	1	488.224	1462.66	1462.66	0.841019	0.00041004	0	0	2699109	HCD (High Energy Collision Dissociation)	MS2	21.7675	56.7821	9.09105	3472	3472	3469	FP040621_17.raw	0/0		4.54804	502.496	316.358	316.358	2.83115e-05	7.20716e-07	0	0
FALSE	High	PMI-Byonic	PMI-Byonic (A2)	A	2	Unambiguous	CECPHGRTGLL	[Y].cEcPHGRTGLL.[C]	C1(Carbamidomethyl); C3(Carbamidomethyl)	1	1	Q01705	Q01705	Neurogenic locus notch homolog protein 1 OS=Mus musculus OX=10090 GN=Notch1 PE=1 SV=3	1	3	3	1	0	1	1	1	433.868	1299.59	1299.59	-1.8444	-0.000798992	0	0	465505	HCD (High Energy Collision Dissociation)	MS2	30.3925	100	7.96646	2975	2975	2974	FP040621_17.raw	0/0		5.95628	490.148	490.148	490.148	1.10591e-06	7.48187e-08	0	0
FALSE	High	PMI-Byonic	PMI-Byonic (A2)	A	2	Unambiguous	CECPHGRTGLL	[Y].cEcPHGRTGLL.[C]	C1(Carbamidomethyl); C3(Carbamidomethyl)	1	1	Q01705	Q01705	Neurogenic locus notch homolog protein 1 OS=Mus musculus OX=10090 GN=Notch1 PE=1 SV=3	1	3	3	1	0	1	1	1	433.868	1299.59	1299.59	-1.8444	-0.000798992	0	0	887628	HCD (High Energy Collision Dissociation)	MS2	28.1175	100	7.84888	2924	2924	2919	FP040621_17.raw	0/0		9.22846	620.838	620.838	620.838	5.90935e-10	4.72373e-11	0	0
FALSE	High	PMI-Byonic	PMI-Byonic (A2)	A	2	Unambiguous	CECPHGRTGLL	[Y].cEcPHGRTGLL.[C]	C1(Carbamidomethyl); C3(Carbamidomethyl)	1	1	Q01705	Q01705	Neurogenic locus notch homolog protein 1 OS=Mus musculus OX=10090 GN=Notch1 PE=1 SV=3	1	2	2	1	0	1	1	1	650.299	1299.59	1299.59	-2.49156	-0.00161901	0	0	217185	HCD (High Energy Collision Dissociation)	MS2	17.4313	100	7.87884	2937	2937	2930	FP040621_17.raw	0/0		4.88693	413.648	413.648	413.648	1.2974e-05	3.94377e-07	0	0
FALSE	High	PMI-Byonic	PMI-Byonic (A2)	A	2	Unambiguous	CHLNDACISNPCNEGSNCDTNPVNGKAICTCPSGY	[L].cHLNDAcISNPcNEGsNcDTNPVNGKAIcTcPSGY.[T]	C1(Carbamidomethyl); C7(Carbamidomethyl); C12(Carbamidomethyl); S16(Hex(1)); C18(Carbamidomethyl); C29(Carbamidomethyl); C31(Carbamidomethyl)	1	1	Q01705	Q01705	Neurogenic locus notch homolog protein 1 OS=Mus musculus OX=10090 GN=Notch1 PE=1 SV=3	1	4	4	1	0	1	1	1	1030.42	4118.67	4118.63	7.86074	0.00809388	0	0	565562	HCD (High Energy Collision Dissociation)	MS2	0	100	11.8121	4671	4671	4668	FP040621_17.raw	0/0		11.8918	841.857	841.857	0	1.28299e-12	9.98741e-14	0	0
FALSE	High	PMI-Byonic	PMI-Byonic (A2)	A	2	Unambiguous	CHLNDACISNPCNEGSNCDTNPVNGKAICTCPSGY	[L].cHLNDAcISNPcNEGsNcDTNPVNGKAIcTcPSGY.[T]	C1(Carbamidomethyl); C7(Carbamidomethyl); C12(Carbamidomethyl); S16(Hex(1)Pent(2)); C18(Carbamidomethyl); C29(Carbamidomethyl); C31(Carbamidomethyl)	1	1	Q01705	Q01705	Neurogenic locus notch homolog protein 1 OS=Mus musculus OX=10090 GN=Notch1 PE=1 SV=3	1	4	4	1	0	1	1	1	1096.44	4382.75	4382.72	6.15133	0.00673989	0	0	359129	HCD (High Energy Collision Dissociation)	MS2	0	100	11.7884	4661	4661	4657	FP040621_17.raw	0/0		11.8918	818.61	654.552	0	1.28299e-12	7.41541e-14	0	0
FALSE	High	PMI-Byonic	PMI-Byonic (A2)	A	2	Unambiguous	CHLNDACISNPCNEGSNCDTNPVNGKAICTCPSGY	[L].cHLNDAcISNPcNEGsNcDTNPVNGKAIcTcPSGY.[T]	C1(Carbamidomethyl); C7(Carbamidomethyl); C12(Carbamidomethyl); S16(Hex(1)Pent(2)); C18(Carbamidomethyl); C29(Carbamidomethyl); C31(Carbamidomethyl)	1	1	Q01705	Q01705	Neurogenic locus notch homolog protein 1 OS=Mus musculus OX=10090 GN=Notch1 PE=1 SV=3	1	3	3	1	0	1	1	1	1461.58	4382.73	4382.72	2.04614	0.00298921	0	0	259255	HCD (High Energy Collision Dissociation)	MS2	0	100	11.7906	4662	4662	4657	FP040621_17.raw	0/0		15.8022	953.625	872.641	0	1.5767e-16	1.94203e-17	0	0
FALSE	High	PMI-Byonic	PMI-Byonic (A2)	A	2	Unambiguous	CHLNDACISNPCNEGSNCDTNPVNGKAICTCPSGY	[L].cHLNDAcISNPcNEGsNcDTNPVNGKAIcTcPSGY.[T]	C1(Carbamidomethyl); C7(Carbamidomethyl); C12(Carbamidomethyl); S16(Hex(1)); C18(Carbamidomethyl); C29(Carbamidomethyl); C31(Carbamidomethyl)	1	1	Q01705	Q01705	Neurogenic locus notch homolog protein 1 OS=Mus musculus OX=10090 GN=Notch1 PE=1 SV=3	1	3	3	1	0	1	1	1	1373.56	4118.66	4118.63	5.18171	0.00711386	0	0	265980	HCD (High Energy Collision Dissociation)	MS2	0	100	11.7993	4666	4666	4657	FP040621_17.raw	0/0		14.8022	912.775	912.775	0	1.5767e-15	3.69747e-16	0	0
FALSE	High	PMI-Byonic	PMI-Byonic (A2)	A	2	Unambiguous	CHLNDACISNPCNEGSNCDTNPVNGKAICTCPSGYTGPACSQDVDECALGANPCEHAGKCL	[L].cHLNDAcISNPcNEGsNcDTNPVNGKAIcTcPSGYTGPAcSQDVDEcALGANPcEHAGKcL.[N]	C1(Carbamidomethyl); C7(Carbamidomethyl); C12(Carbamidomethyl); S16(Hex(1)); C18(Carbamidomethyl); C29(Carbamidomethyl); C31(Carbamidomethyl); C40(Carbamidomethyl); C47(Carbamidomethyl); C54(Carbamidomethyl); C60(Carbamidomethyl)	1	1	Q01705	Q01705	Neurogenic locus notch homolog protein 1 OS=Mus musculus OX=10090 GN=Notch1 PE=1 SV=3	3	5	5	1	0	1	1	1	1384.36	6917.79	6916.79	144.967	0.200541	0	0	119343	HCD (High Energy Collision Dissociation)	MS2	0	100	12.6217	5029	5029	5020	FP040621_17.raw	0/0		15.2004	977.701	977.701	0	6.30446e-16	9.99798e-17	0	0
FALSE	High	PMI-Byonic	PMI-Byonic (A2)	A	2	Unambiguous	TGPACSQDVDECALGANPCEHAGKCLNTLGSFECQCL	[Y].TGPAcsQDVDEcALGANPcEHAGKcLnTLGsFEcQcL.[Q]	C5(Carbamidomethyl); S6(Hex(1)); C12(Carbamidomethyl); C19(Carbamidomethyl); C25(Carbamidomethyl); N27(Oxidation); S31(HexNAc(1)Fuc(1)); C34(Carbamidomethyl); C36(Carbamidomethyl)	1	1	Q01705	Q01705	Neurogenic locus notch homolog protein 1 OS=Mus musculus OX=10090 GN=Notch1 PE=1 SV=3	4	3	3	1	0	1	1	1	1551.64	4652.91	4653.9	-211.927	-0.328762	0	0	279629	HCD (High Energy Collision Dissociation)	MS2	0	100	14.5962	5915	5915	5911	FP040621_17.raw	0/0		4.40335	390.891	390.891	0.563697	3.95047e-05	1.02853e-06	0	0
FALSE	High	PMI-Byonic	PMI-Byonic (A2)	A	2	Unambiguous	TGPACSQDVDECALGANPCEHAGKCL	[Y].TGPAcSQDVDEcALGANPcEHAGKcL.[N]	C5(Carbamidomethyl); C12(Carbamidomethyl); C19(Carbamidomethyl); C25(Carbamidomethyl)	1	1	Q01705	Q01705	Neurogenic locus notch homolog protein 1 OS=Mus musculus OX=10090 GN=Notch1 PE=1 SV=3	1	3	3	1	0	1	1	1	939.732	2817.18	2817.17	4.16686	0.00391291	0	0	288922	HCD (High Energy Collision Dissociation)	MS2	0	100	11.205	4406	4406	4404	FP040621_17.raw	0/0		15.2285	930.307	930.307	930.307	5.90935e-16	7.34567e-17	0	0
FALSE	High	PMI-Byonic	PMI-Byonic (A2)	A	2	Unambiguous	TGPACSQDVDECALGANPCEHAGKCLNTLGSFECQCL	[Y].TGPAcSQDVDEcALGANPcEHAGKcLNtLGSFEcQcL.[Q]	C5(Carbamidomethyl); C12(Carbamidomethyl); C19(Carbamidomethyl); C25(Carbamidomethyl); T28(Hex(1)); C34(Carbamidomethyl); C36(Carbamidomethyl)	1	1	Q01705	Q01705	Neurogenic locus notch homolog protein 1 OS=Mus musculus OX=10090 GN=Notch1 PE=1 SV=3	4	4	4	1	0	1	1	1	1072.95	4288.79	4288.77	5.19992	0.00557531	0	0	293856	HCD (High Energy Collision Dissociation)	MS2	0	100	14.2056	5745	5745	5735	FP040621_17.raw	0/0		8.54296	690.617	690.617	3.6	2.86442e-09	1.73448e-10	0	0
FALSE	High	PMI-Byonic	PMI-Byonic (A2)	A	2	Unambiguous	TGPACSQDVDECALGANPCEHAGKCL	[Y].TGPAcSQDVDEcALGANPcEHAGKcL.[N]	C5(Carbamidomethyl); C12(Carbamidomethyl); C19(Carbamidomethyl); C25(Carbamidomethyl)	1	1	Q01705	Q01705	Neurogenic locus notch homolog protein 1 OS=Mus musculus OX=10090 GN=Notch1 PE=1 SV=3	1	3	3	1	0	1	1	1	939.731	2817.18	2817.17	3.64689	0.00342463	0	0	1.63115e+06	HCD (High Energy Collision Dissociation)	MS2	0	100	11.0823	4352	4352	4349	FP040621_17.raw	0/0		20.2285	1196.95	1196.95	1196.95	5.90935e-21	2.99395e-21	0	0
FALSE	High	PMI-Byonic	PMI-Byonic (A2)	A	2	Unambiguous	TGPACSQDVDECALGANPCEHAGKCLNTLGSFECQCL	[Y].TGPAcSQDVDEcALGANPcEHAGKcLntLGSFEcQcL.[Q]	C5(Carbamidomethyl); C12(Carbamidomethyl); C19(Carbamidomethyl); C25(Carbamidomethyl); N27(Oxidation); T28(HexNAc(1)Hex(1)Fuc(1)); C34(Carbamidomethyl); C36(Carbamidomethyl)	1	1	Q01705	Q01705	Neurogenic locus notch homolog protein 1 OS=Mus musculus OX=10090 GN=Notch1 PE=1 SV=3	4	4	4	1	0	1	1	1	1163.99	4652.92	4653.9	-210.159	-0.244515	0	0	852435	HCD (High Energy Collision Dissociation)	MS2	0	76.3971	14.5682	5903	5903	5900	FP040621_17.raw	0/0		4.38	543.438	543.438	7.2	4.16872e-05	1.95023e-06	0	0
FALSE	High	PMI-Byonic	PMI-Byonic (A2)	A	2	Unambiguous	TGPACSQDVDECALGANPCEHAGKCLNTLGSFECQCL	[Y].TGPAcSQDVDEcALGANPcEHAGKcLntLGSFEcQcL.[Q]	C5(Carbamidomethyl); C12(Carbamidomethyl); C19(Carbamidomethyl); C25(Carbamidomethyl); N27(Oxidation); T28(Hex(1)); C34(Carbamidomethyl); C36(Carbamidomethyl)	1	1	Q01705	Q01705	Neurogenic locus notch homolog protein 1 OS=Mus musculus OX=10090 GN=Notch1 PE=1 SV=3	4	4	4	1	0	1	1	1	1076.95	4304.76	4304.76	0.463582	0.000498902	0	0	347468	HCD (High Energy Collision Dissociation)	MS2	0	100	14.1947	5740	5740	5735	FP040621_17.raw	0/0		9.54296	738.945	738.945	3.6	2.86442e-10	2.19695e-11	0	0
FALSE	High	PMI-Byonic	PMI-Byonic (A2)	A	2	Unambiguous	TGPACSQDVDECALGANPCEHAGKCLNTLGSFECQCL	[Y].TGPAcSQDVDEcALGANPcEHAGKcLNtLGSFEcQcL.[Q]	C5(Carbamidomethyl); C12(Carbamidomethyl); C19(Carbamidomethyl); C25(Carbamidomethyl); T28(HexNAc(1)Hex(1)Fuc(1)); C34(Carbamidomethyl); C36(Carbamidomethyl)	1	1	Q01705	Q01705	Neurogenic locus notch homolog protein 1 OS=Mus musculus OX=10090 GN=Notch1 PE=1 SV=3	4	4	4	1	0	1	1	1	1159.99	4636.93	4637.9	-209.875	-0.243345	0	0	1.12478e+06	HCD (High Energy Collision Dissociation)	MS2	0	63.5431	14.6192	5925	5925	5922	FP040621_17.raw	0/0		3.75539	436.059	436.059	7.2	0.000175633	4.16628e-06	0	0
FALSE	High	PMI-Byonic	PMI-Byonic (A2)	A	2	Unambiguous	TGPACSQDVDECALGANPCEHAGKCLNTLGSFECQCL	[Y].TGPAcsQDVDEcALGANPcEHAGKcLnTLGSFEcQcL.[Q]	C5(Carbamidomethyl); S6(HexNAc(1)Hex(1)Fuc(1)); C12(Carbamidomethyl); C19(Carbamidomethyl); C25(Carbamidomethyl); N27(Oxidation); C34(Carbamidomethyl); C36(Carbamidomethyl)	1	1	Q01705	Q01705	Neurogenic locus notch homolog protein 1 OS=Mus musculus OX=10090 GN=Notch1 PE=1 SV=3	4	4	4	1	0	1	1	1	1163.98	4652.91	4653.9	-211.418	-0.24598	0	0	320227	HCD (High Energy Collision Dissociation)	MS2	0	100	14.69	5956	5956	5955	FP040621_17.raw	0/0		2.27025	359.02	359.02	7.26235	0.0053672	0.000136033	0	0
FALSE	High	PMI-Byonic	PMI-Byonic (A2)	A	2	Unambiguous	NTLGSFECQCLQGY	[L].NTLGsFEcQcLQGY.[T]	S5(Hex(1)); C8(Carbamidomethyl); C10(Carbamidomethyl)	1	1	Q01705	Q01705	Neurogenic locus notch homolog protein 1 OS=Mus musculus OX=10090 GN=Notch1 PE=1 SV=3	3	2	2	1	0	1	1	1	919.886	1838.77	1838.76	4.6397	0.00426564	0	0	1108120	HCD (High Energy Collision Dissociation)	MS2	3.54294	100	14.5427	5892	5892	5889	FP040621_17.raw	0/0		5.51016	523.459	523.459	36.1919	3.08913e-06	1.62632e-07	0	0
FALSE	High	PMI-Byonic	PMI-Byonic (A2)	A	2	Unambiguous	TGPRCEIDVNECISNPCQNDATCLDQIGEF	[Y].TGPRcEIDVNEcIsNPcQNDAtcLDQIGEF.[Q]	C5(Carbamidomethyl); C12(Carbamidomethyl); S14(Hex(1)Pent(2)); C17(Carbamidomethyl); T22(Fuc(1)); C23(Carbamidomethyl)	1	1	Q01705	Q01705	Neurogenic locus notch homolog protein 1 OS=Mus musculus OX=10090 GN=Notch1 PE=1 SV=3	1	3	3	1	0	1	1	1	1362.23	4084.67	4084.68	-1.02513	-0.00139577	0	0	540264	HCD (High Energy Collision Dissociation)	MS2	0	100	15.5251	6323	6323	6318	FP040621_17.raw	0/0		9.31799	686.406	686.406	7.62966	4.80855e-10	4.00834e-11	0	0
FALSE	High	PMI-Byonic	PMI-Byonic (A2)	A	2	Unambiguous	TGPRCEIDVNECISNPCQNDATCLDQIGEF	[Y].TGPRcEIDVNEcIsNPcQNDATcLDQIGEF.[Q]	C5(Carbamidomethyl); C12(Carbamidomethyl); S14(Hex(1)Pent(2)); C17(Carbamidomethyl); C23(Carbamidomethyl)	1	1	Q01705	Q01705	Neurogenic locus notch homolog protein 1 OS=Mus musculus OX=10090 GN=Notch1 PE=1 SV=3	1	3	3	1	0	1	1	1	1313.55	3938.63	3938.62	2.42016	0.00317737	0	0	768010	HCD (High Energy Collision Dissociation)	MS2	0	100	15.5703	6342	6342	6340	FP040621_17.raw	0/0		10.318	711.625	711.625	3.6	4.80855e-11	3.87199e-12	0	0
FALSE	High	PMI-Byonic	PMI-Byonic (A2)	A	2	Unambiguous	QCICMPGYEGVYCEINTDECASSPCLHNGHCMDKINEF	[F].QcIcMPGYEGVYcEINTDEcASsPcLHNGHcMDKINEF.[Q]	C2(Carbamidomethyl); C4(Carbamidomethyl); C13(Carbamidomethyl); C20(Carbamidomethyl); S23(Hex(1)Pent(2)); C25(Carbamidomethyl); C31(Carbamidomethyl)	1	1	Q01705	Q01705	Neurogenic locus notch homolog protein 1 OS=Mus musculus OX=10090 GN=Notch1 PE=1 SV=3	3	4	4	1	0	1	1	1	1256.25	5021.98	5021.96	3.02988	0.00380398	0	0	1.07398e+06	HCD (High Energy Collision Dissociation)	MS2	0	68.3332	14.6445	5936	5936	5933	FP040621_17.raw	0/0		19.1033	1145.41	1079.1	0	7.88402e-20	3.6139e-20	0	0
FALSE	High	PMI-Byonic	PMI-Byonic (A2)	A	2	Unambiguous	QCICMPGYEGVYCEINTDECASSPCLHNGHCMDKINEF	[F].QcIcMPGYEGVYcEINTDEcAsSPcLHNGHcMDKINEF.[Q]	C2(Carbamidomethyl); C4(Carbamidomethyl); C13(Carbamidomethyl); C20(Carbamidomethyl); S22(Hex(1)Pent(2)); C25(Carbamidomethyl); C31(Carbamidomethyl)	1	1	Q01705	Q01705	Neurogenic locus notch homolog protein 1 OS=Mus musculus OX=10090 GN=Notch1 PE=1 SV=3	3	4	4	1	0	1	1	1	1256.25	5021.97	5021.96	1.37698	0.00172879	0	0	898832	HCD (High Energy Collision Dissociation)	MS2	0	72.0442	14.7636	5989	5989	5988	FP040621_17.raw	0/0		20.1033	1166.31	1147.32	0	7.88402e-21	5.43892e-21	0	0
FALSE	High	PMI-Byonic	PMI-Byonic (A2)	A	2	Unambiguous	QCICMPGYEGVYCEINTDECASSPCLHNGHCMDKINEF	[F].QcIcmPGYEGVYcEINTDEcASsPcLHNGHcMDKINEF.[Q]	C2(Carbamidomethyl); C4(Carbamidomethyl); M5(Oxidation); C13(Carbamidomethyl); C20(Carbamidomethyl); S23(Hex(1)Pent(2)); C25(Carbamidomethyl); C31(Carbamidomethyl)	1	1	Q01705	Q01705	Neurogenic locus notch homolog protein 1 OS=Mus musculus OX=10090 GN=Notch1 PE=1 SV=3	3	4	4	1	0	1	1	1	1260.75	5039.96	5037.96	398.302	0.501657	0	0	2.89689e+06	HCD (High Energy Collision Dissociation)	MS2	0	100	13.8168	5566	5566	5559	FP040621_17.raw	0/0		15.1033	941.347	941.347	0	7.88402e-16	1.59842e-16	0	0
FALSE	High	PMI-Byonic	PMI-Byonic (A2)	A	2	Unambiguous	QCICMPGYEGVY	[F].QcIcMPGYEGVY.[C]	C2(Carbamidomethyl); C4(Carbamidomethyl)	1	1	Q01705	Q01705	Neurogenic locus notch homolog protein 1 OS=Mus musculus OX=10090 GN=Notch1 PE=1 SV=3	1	2	2	1	0	1	1	1	738.804	1476.6	1476.6	3.56125	0.00262926	0	0	1.50265e+06	HCD (High Energy Collision Dissociation)	MS2	24.1979	66.6622	15.3	6223	6223	6219	FP040621_17.raw	0/0		6.49431	528.205	456.114	456.114	3.20397e-07	1.89868e-08	0	0
FALSE	High	PMI-Byonic	PMI-Byonic (A2)	A	2	Unambiguous	QCICMPGYEGVYCEINTDECASSPCLHNGHCMDKINEF	[F].QcIcMPGYEGVYcEINtDEcASSPcLHnGHcMDKINEF.[Q]	C2(Carbamidomethyl); C4(Carbamidomethyl); C13(Carbamidomethyl); T17(Hex(1)Pent(2)); C20(Carbamidomethyl); C25(Carbamidomethyl); N28(Deamidated); C31(Carbamidomethyl)	1	1	Q01705	Q01705	Neurogenic locus notch homolog protein 1 OS=Mus musculus OX=10090 GN=Notch1 PE=1 SV=3	3	4	4	1	0	1	1	1	1256.5	5022.97	5022.95	4.55891	0.00572479	0	0	459451	HCD (High Energy Collision Dissociation)	MS2	0	100	15.4755	6300	6300	6296	FP040621_17.raw	0/0		20.1033	1179.57	1179.57	0	7.88402e-21	5.92793e-21	0	0
FALSE	High	PMI-Byonic	PMI-Byonic (A2)	A	2	Unambiguous	QCICMPGYEGVYCEINTDECASSPCLHNGHCMDKINEF	[F].QcIcMPGYEGVYcEINTDEcAsSPcLHNGHcMdKINEF.[Q]	C2(Carbamidomethyl); C4(Carbamidomethyl); C13(Carbamidomethyl); C20(Carbamidomethyl); S22(Hex(1)Pent(2)); C25(Carbamidomethyl); C31(Carbamidomethyl); D33(Oxidation)	1	1	Q01705	Q01705	Neurogenic locus notch homolog protein 1 OS=Mus musculus OX=10090 GN=Notch1 PE=1 SV=3	3	4	4	1	0	1	1	1	1260.25	5037.99	5037.96	6.45261	0.00812699	0	0	94748.3	HCD (High Energy Collision Dissociation)	MS2	0	100	15.0015	6094	6094	6087	FP040621_17.raw	0/0		18.1033	1072.27	1072.27	0	7.88402e-19	2.07008e-19	0	0
FALSE	High	PMI-Byonic	PMI-Byonic (A2)	A	2	Unambiguous	CEINTDECASSPCLHNGHCMDKINEF	[Y].cEINTDEcASsPcLHnGHcMDKINEF.[Q]	C1(Carbamidomethyl); C8(Carbamidomethyl); S11(Hex(1)Pent(2)); C13(Carbamidomethyl); N16(Deamidated); C19(Carbamidomethyl)	1	1	Q01705	Q01705	Neurogenic locus notch homolog protein 1 OS=Mus musculus OX=10090 GN=Notch1 PE=1 SV=3	1	4	4	1	0	1	1	1	892.101	3565.38	3565.37	3.17542	0.00283038	0	0	599368	HCD (High Energy Collision Dissociation)	MS2	0	100	12.3634	4913	4913	4910	FP040621_17.raw	0/0		18.2285	1053.47	1053.47	1.2	5.90935e-19	1.01301e-19	0	0
FALSE	High	PMI-Byonic	PMI-Byonic (A2)	A	2	Unambiguous	CEINTDECASSPCLHNGHCMDKINEF	[Y].cEINTDEcASsPcLHNGHcMdKINEF.[Q]	C1(Carbamidomethyl); C8(Carbamidomethyl); S11(Hex(1)Pent(2)); C13(Carbamidomethyl); C19(Carbamidomethyl); D21(Oxidation)	1	1	Q01705	Q01705	Neurogenic locus notch homolog protein 1 OS=Mus musculus OX=10090 GN=Notch1 PE=1 SV=3	1	4	4	1	0	1	1	1	895.857	3580.41	3580.38	7.34599	0.00657536	0	0	313780	HCD (High Energy Collision Dissociation)	MS2	6.66072	100	10.5201	4103	4103	4096	FP040621_17.raw	0/0		10.2285	679.017	679.017	1.2	5.90935e-11	8.05543e-12	0	0
FALSE	High	PMI-Byonic	PMI-Byonic (A2)	A	2	Unambiguous	CEINTDECASSPCLHNGHCMDKINEF	[Y].cEINTDEcASsPcLHNGHcMDKINEF.[Q]	C1(Carbamidomethyl); C8(Carbamidomethyl); S11(Hex(1)Pent(2)); C13(Carbamidomethyl); C19(Carbamidomethyl)	1	1	Q01705	Q01705	Neurogenic locus notch homolog protein 1 OS=Mus musculus OX=10090 GN=Notch1 PE=1 SV=3	1	4	4	1	0	1	1	1	891.856	3564.4	3564.39	4.37697	0.0039003	0	0	391038	HCD (High Energy Collision Dissociation)	MS2	8.09845	100	11.3278	4460	4460	4459	FP040621_17.raw	0/0		14.2285	855.423	855.423	1.2	5.90935e-15	9.23706e-16	0	0
FALSE	High	PMI-Byonic	PMI-Byonic (A2)	A	2	Unambiguous	CEINTDECASSPCLHNGHCMDKINEF	[Y].cEINTDEcASsPcLHNGHcMDKINEF.[Q]	C1(Carbamidomethyl); C8(Carbamidomethyl); S11(Hex(1)Pent(2)); C13(Carbamidomethyl); C19(Carbamidomethyl)	1	1	Q01705	Q01705	Neurogenic locus notch homolog protein 1 OS=Mus musculus OX=10090 GN=Notch1 PE=1 SV=3	1	4	4	1	0	1	1	1	891.858	3564.41	3564.39	6.91126	0.0061586	0	0	1.48503e+06	HCD (High Energy Collision Dissociation)	MS2	0	100	11.2072	4407	4407	4404	FP040621_17.raw	0/0		19.2285	1111.8	1111.8	1.2	5.90935e-20	1.47887e-20	0	0
FALSE	High	PMI-Byonic	PMI-Byonic (A2)	A	2	Unambiguous	QCQCPKGFNGHLCQYDVDECASTPCKNGAKCLDGPNTY	[F].QcQcPKGFnGHLcQYDVDEcAsTPcKNGAKcLdGPNTY.[T]	C2(Carbamidomethyl); C4(Carbamidomethyl); N9(Deamidated); C13(Carbamidomethyl); C20(Carbamidomethyl); S22(Hex(1)Pent(2)); C25(Carbamidomethyl); C31(Carbamidomethyl); D33(Oxidation)	1	1	Q01705	Q01705	Neurogenic locus notch homolog protein 1 OS=Mus musculus OX=10090 GN=Notch1 PE=1 SV=3	4	5	5	1	0	1	1	1	979.404	4892.99	4892.97	5.35074	0.0052362	0	0	224907	HCD (High Energy Collision Dissociation)	MS2	6.6129	100	11.5855	4575	4575	4569	FP040621_17.raw	0/0		9.81242	674.895	674.895	0	1.5402e-10	1.16502e-11	0	0
FALSE	High	PMI-Byonic	PMI-Byonic (A2)	A	2	Unambiguous	QCQCPKGFNGHLCQYDVDECASTPCKNGAKCLDGPNTY	[F].QcQcPKGFnGHLcQYDVDEcAStPcKNGAKcLDGPNTY.[T]	C2(Carbamidomethyl); C4(Carbamidomethyl); N9(Deamidated); C13(Carbamidomethyl); C20(Carbamidomethyl); T23(Hex(1)Pent(2)); C25(Carbamidomethyl); C31(Carbamidomethyl)	1	1	Q01705	Q01705	Neurogenic locus notch homolog protein 1 OS=Mus musculus OX=10090 GN=Notch1 PE=1 SV=3	4	5	5	1	0	1	1	1	976.204	4876.99	4876.97	3.62479	0.0035356	0	0	216868	HCD (High Energy Collision Dissociation)	MS2	1.63095	100	11.5102	4542	4542	4536	FP040621_17.raw	0/0		10.8124	739.641	739.641	0	1.5402e-11	7.95532e-13	0	0
FALSE	High	PMI-Byonic	PMI-Byonic (A2)	A	2	Unambiguous	QCQCPKGFNGHLCQYDVDECASTPCKNGAKCLDGPNTY	[F].QcQcPKGFNGHLcQYDVDEcAStPcKnGAKcLdGPNTY.[T]	C2(Carbamidomethyl); C4(Carbamidomethyl); C13(Carbamidomethyl); C20(Carbamidomethyl); T23(Hex(1)Pent(2)); C25(Carbamidomethyl); N27(Deamidated); C31(Carbamidomethyl); D33(Oxidation)	1	1	Q01705	Q01705	Neurogenic locus notch homolog protein 1 OS=Mus musculus OX=10090 GN=Notch1 PE=1 SV=3	4	5	5	1	0	1	1	1	979.604	4893.99	4892.97	209.489	0.205004	0	0	72235.6	HCD (High Energy Collision Dissociation)	MS2	41.4197	100	11.8837	4702	4702	4701	FP040621_17.raw	0/0		4.39441	308.85	308.85	0	4.0326e-05	1.63979e-06	0	0
FALSE	High	PMI-Byonic	PMI-Byonic (A2)	A	2	Unambiguous	QCQCPKGFNGHLCQYDVDECASTPCKNGAKCLDGPNTY	[F].QcQcPKGFNGHLcqYDVDEcAStPcKnGAKcLDGPNTY.[T]	C2(Carbamidomethyl); C4(Carbamidomethyl); C13(Carbamidomethyl); Q14(Deamidated); C20(Carbamidomethyl); T23(Hex(1)Pent(2)); C25(Carbamidomethyl); N27(Deamidated); C31(Carbamidomethyl)	1	1	Q01705	Q01705	Neurogenic locus notch homolog protein 1 OS=Mus musculus OX=10090 GN=Notch1 PE=1 SV=3	4	5	5	1	0	1	1	1	976.405	4877.99	4877.96	7.6641	0.00747703	0	0	142522	HCD (High Energy Collision Dissociation)	MS2	0	100	11.8708	4697	4697	4690	FP040621_17.raw	0/0		6.87967	496.954	496.954	0	1.31925e-07	7.88942e-09	0	0
FALSE	High	PMI-Byonic	PMI-Byonic (A2)	A	2	Unambiguous	NGHLCQYDVDECASTPCKNGAKCLDGPNTY	[F].NGHLcQYDVDEcAsTPcKnGAKcLdGPNTY.[T]	C5(Carbamidomethyl); C12(Carbamidomethyl); S14(Hex(1)Pent(2)); C17(Carbamidomethyl); N19(Deamidated); C23(Carbamidomethyl); D25(Oxidation)	1	1	Q01705	Q01705	Neurogenic locus notch homolog protein 1 OS=Mus musculus OX=10090 GN=Notch1 PE=1 SV=3	3	4	4	1	0	1	1	1	972.65	3887.58	3887.55	6.74844	0.00655873	0	0	588422	HCD (High Energy Collision Dissociation)	MS2	6.40236	100	10.7655	4212	4212	4206	FP040621_17.raw	0/0		10.2285	655.374	655.374	0.8	5.90935e-11	8.81719e-12	0	0
FALSE	High	PMI-Byonic	PMI-Byonic (A2)	A	2	Unambiguous	NGHLCQYDVDECASTPCKNGAKCLDGPNTY	[F].NGHLcQYDVDEcAStPcKNGAKcLDGPNTY.[T]	C5(Carbamidomethyl); C12(Carbamidomethyl); T15(Hex(1)Pent(2)); C17(Carbamidomethyl); C23(Carbamidomethyl)	1	1	Q01705	Q01705	Neurogenic locus notch homolog protein 1 OS=Mus musculus OX=10090 GN=Notch1 PE=1 SV=3	3	3	3	1	0	1	1	1	1290.87	3870.59	3870.57	5.26463	0.00679237	0	0	277937	HCD (High Energy Collision Dissociation)	MS2	0	100	10.4441	4069	4069	4063	FP040621_17.raw	0/0		18.7031	1134	1103.45	5.21693	1.98129e-19	5.23378e-20	0	0
FALSE	High	PMI-Byonic	PMI-Byonic (A2)	A	2	Unambiguous	NGHLCQYDVDECASTPCKNGAKCLDGPNTY	[F].NGHLcQYDVDEcAStPcKnGAKcLDGPNTY.[T]	C5(Carbamidomethyl); C12(Carbamidomethyl); T15(Hex(1)Pent(2)); C17(Carbamidomethyl); N19(Deamidated); C23(Carbamidomethyl)	1	1	Q01705	Q01705	Neurogenic locus notch homolog protein 1 OS=Mus musculus OX=10090 GN=Notch1 PE=1 SV=3	3	4	4	1	0	1	1	1	968.649	3871.58	3871.56	5.02148	0.00486023	0	0	2.04837e+06	HCD (High Energy Collision Dissociation)	MS2	0	58.9748	10.7844	4220	4220	4217	FP040621_17.raw	0/0		14.2285	862.675	862.675	4.56984	5.90935e-15	7.51788e-16	0	0
FALSE	High	PMI-Byonic	PMI-Byonic (A2)	A	2	Unambiguous	NGHLCQYDVDECASTPCKNGAKCLDGPNTY	[F].NGHLcQYDVDEcAsTPcKnGAKcLDGPNTY.[T]	C5(Carbamidomethyl); C12(Carbamidomethyl); S14(Hex(1)); C17(Carbamidomethyl); N19(Deamidated); C23(Carbamidomethyl)	1	1	Q01705	Q01705	Neurogenic locus notch homolog protein 1 OS=Mus musculus OX=10090 GN=Notch1 PE=1 SV=3	3	4	4	1	0	1	1	1	902.627	3607.49	3607.47	4.52171	0.00407799	0	0	447763	HCD (High Energy Collision Dissociation)	MS2	3.53486	100	10.8119	4232	4232	4228	FP040621_17.raw	0/0		11.2285	736.393	736.393	0.8	5.90935e-12	4.16297e-13	0	0
FALSE	High	PMI-Byonic	PMI-Byonic (A2)	A	2	Unambiguous	NGHLCQYDVDECASTPCKNGAKCLDGPNTY	[F].NGHLcQYDVDEcASTPcKNGAKcLdGPNtY.[T]	C5(Carbamidomethyl); C12(Carbamidomethyl); C17(Carbamidomethyl); C23(Carbamidomethyl); D25(Oxidation); T29(Hex(1)Pent(2))	1	1	Q01705	Q01705	Neurogenic locus notch homolog protein 1 OS=Mus musculus OX=10090 GN=Notch1 PE=1 SV=3	3	4	4	1	0	1	1	1	972.402	3886.59	3886.57	5.08737	0.0049431	0	0	331541	HCD (High Energy Collision Dissociation)	MS2	0	100	10.6088	4142	4142	4140	FP040621_17.raw	0/0		9.22846	608.351	584.428	0.844592	5.90935e-10	6.7626e-11	0	0
FALSE	High	PMI-Byonic	PMI-Byonic (A2)	A	2	Unambiguous	NGHLCQYDVDECASTPCKNGAKCLDGPNTY	[F].NGHLcQYDVDEcAsTPcKnGAKcLDGPNTY.[T]	C5(Carbamidomethyl); C12(Carbamidomethyl); S14(Hex(1)Pent(2)); C17(Carbamidomethyl); N19(Deamidated); C23(Carbamidomethyl)	1	1	Q01705	Q01705	Neurogenic locus notch homolog protein 1 OS=Mus musculus OX=10090 GN=Notch1 PE=1 SV=3	3	4	4	1	0	1	1	1	968.647	3871.57	3871.56	2.87743	0.00278504	0	0	359771	HCD (High Energy Collision Dissociation)	MS2	0	100	10.9085	4273	4273	4272	FP040621_17.raw	0/0		10.2285	682.868	682.868	0.8	5.90935e-11	9.55655e-12	0	0
FALSE	High	PMI-Byonic	PMI-Byonic (A2)	A	2	Unambiguous	NGHLCQYDVDECASTPCKNGAKCLDGPNTY	[F].nGHLcQYDVDEcAsTPcKNGAKcLDGPNTY.[T]	N1(Deamidated); C5(Carbamidomethyl); C12(Carbamidomethyl); S14(Hex(1)Pent(2)); C17(Carbamidomethyl); C23(Carbamidomethyl)	1	1	Q01705	Q01705	Neurogenic locus notch homolog protein 1 OS=Mus musculus OX=10090 GN=Notch1 PE=1 SV=3	3	4	4	1	0	1	1	1	968.651	3871.58	3871.56	6.53492	0.00632508	0	0	353716	HCD (High Energy Collision Dissociation)	MS2	12.3483	100	11.1879	4399	4399	4393	FP040621_17.raw	0/0		9.22846	645.42	645.42	0.8	5.90935e-10	7.40866e-11	0	0
FALSE	High	PMI-Byonic	PMI-Byonic (A2)	A	2	Unambiguous	NGHLCQYDVDECASTPCKNGAKCLDGPNTY	[F].NGHLcQYDVDEcAsTPcKNGAKcLDGPNTY.[T]	C5(Carbamidomethyl); C12(Carbamidomethyl); S14(Hex(1)Pent(2)); C17(Carbamidomethyl); C23(Carbamidomethyl)	1	1	Q01705	Q01705	Neurogenic locus notch homolog protein 1 OS=Mus musculus OX=10090 GN=Notch1 PE=1 SV=3	3	4	4	1	0	1	1	1	968.406	3870.6	3870.57	7.70535	0.00745603	0	0	1.22278e+06	HCD (High Energy Collision Dissociation)	MS2	0	71.2201	10.5328	4108	4108	4107	FP040621_17.raw	0/0		13.2285	808.099	808.099	0.8	5.90935e-14	6.37593e-15	0	0
FALSE	High	PMI-Byonic	PMI-Byonic (A2)	A	2	Unambiguous	NGHLCQYDVDECASTPCKNGAKCLDGPNTY	[F].NGHLcQYDVDEcAStPcKNGAKcLdGPNTY.[T]	C5(Carbamidomethyl); C12(Carbamidomethyl); T15(Hex(1)Pent(2)); C17(Carbamidomethyl); C23(Carbamidomethyl); D25(Oxidation)	1	1	Q01705	Q01705	Neurogenic locus notch homolog protein 1 OS=Mus musculus OX=10090 GN=Notch1 PE=1 SV=3	3	4	4	1	0	1	1	1	972.403	3886.59	3886.57	6.09243	0.00591966	0	0	1.53264e+06	HCD (High Energy Collision Dissociation)	MS2	0	79.5096	10.4859	4088	4088	4085	FP040621_17.raw	0/0		13.2285	809.477	772.337	5.62922	5.90935e-14	4.98863e-15	0	0
FALSE	High	PMI-Byonic	PMI-Byonic (A2)	A	2	Unambiguous	NGHLCQYDVDECASTPCKNGAKCLDGPNTY	[F].NGHLcQYDVDEcAStPcKNGAKcLDGPNTY.[T]	C5(Carbamidomethyl); C12(Carbamidomethyl); T15(Hex(1)Pent(1)); C17(Carbamidomethyl); C23(Carbamidomethyl)	1	1	Q01705	Q01705	Neurogenic locus notch homolog protein 1 OS=Mus musculus OX=10090 GN=Notch1 PE=1 SV=3	3	4	4	1	0	1	1	1	935.391	3738.54	3738.53	3.5429	0.00331131	0	0	394321	HCD (High Energy Collision Dissociation)	MS2	0	100	10.4419	4068	4068	4063	FP040621_17.raw	0/0		12.2285	764.47	582.502	5.84889	5.90935e-13	4.72911e-14	0	0
FALSE	High	PMI-Byonic	PMI-Byonic (A2)	A	2	Unambiguous	NGHLCQYDVDECASTPCKNGAKCLDGPNTY	[F].NGHLcQYDVDEcASTPcKnGAKcLdGPNtY.[T]	C5(Carbamidomethyl); C12(Carbamidomethyl); C17(Carbamidomethyl); N19(Deamidated); C23(Carbamidomethyl); D25(Oxidation); T29(Hex(1)Pent(2))	1	1	Q01705	Q01705	Neurogenic locus notch homolog protein 1 OS=Mus musculus OX=10090 GN=Notch1 PE=1 SV=3	3	4	4	1	0	1	1	1	972.647	3887.57	3887.55	4.04802	0.00393422	0	0	551043	HCD (High Energy Collision Dissociation)	MS2	16.7365	100	10.8827	4262	4262	4261	FP040621_17.raw	0/0		8.22846	567.292	567.292	6.9948	5.90935e-09	3.56481e-10	0	0
[truncated: 16 more rows]
[truncated: 7 more columns]
